# Supplementary material for: Metabolomic Analysis Provides Insights into Bud Paradormancy in Camellia sinensis cv. Huangdan
Source: Int J Mol Sci. 2025 May 26;26(11):5094. doi: 10.3390/ijms26115094 (PMC12154020; doi:10.3390/ijms26115094)
Supplement: Supplementary file 1 [file ijms-26-05094-s001.zip]

Archive with 9 entries (9 files):
- Figure S1.tif
- Figure S2.tif
- Figure S3.tif
- Supplementary data 1.xlsx
- Supplementary data 2.xlsx
- Supplementary data 3.xlsx
- Supplementary data 4.xlsx
- Supplementary data 5.xlsx
- Supplementary data 6.xlsx
