# Supplementary material for: Metabolomic Analysis Provides Insights into Bud Paradormancy in Camellia sinensis cv. Huangdan
Source: Int J Mol Sci. 2025 May 26;26(11):5094. doi: 10.3390/ijms26115094 (PMC12154020; doi:10.3390/ijms26115094)
Supplement: Supplementary file 1 [file ijms-26-05094-s001.zip › Supplementary data 1.xlsx]

## Sheet: Sheet1
Supplementary Data 1. UPLC-QTOF MS metabolomic data collected in negative ion mode															Normalised abundance									Raw abundance
															HD_0			HD_1			HD_3			HD_0			HD_1			HD_3			Tags
Compound	Neutral mass (Da)	m/z	Charge	Retention time (min)	Chromatographic peak width (min)	Identifications	Anova (p)	q Value	Max Fold Change	Highest Mean	Lowest Mean	Isotope Distribution	Maximum Abundance	Minimum CV%	HD_0-1n	HD_0-2n	HD_0-3n	HD_1-1n	HD_1-2n	HD_1-3n	HD_3-1n	HD_3-2n	HD_3-3n	HD_0-1n	HD_0-2n	HD_0-3n	HD_1-1n	HD_1-2n	HD_1-3n	HD_3-1n	HD_3-2n	HD_3-3n	blank	VIP>1	Max fold change >= 2	Anova p-value <= 0.05	Same RT	Accepted Compound ID	Accepted Description	Adducts	Formula	Score	Fragmentation Score	Mass Error (ppm)	Isotope Similarity	Retention Time Error (mins)	Compound Link
1.00_187.9414m/z		187.941	1	1.00353	0.0357	0	0.837844	0.716538	1.17632	HD_3	HD_1	100 - 23.1	60.7134	6.61	35.248	63.8117	56.5554	49.0862	55.4918	50.2609	48.2867	89.9824	43.8712	34.0378	62.3866	58.0638	49.0862	50.6208	43.1654	46.1234	79.4505	48.3141	x
1.00_440.0259m/z		440.026	1	1.00353	0.0856833	0	0.501236	0.575184	1.07969	HD_0	HD_3	100 - 45.1 - 8.57 - 4.92	2193.72	3.59	2107.75	2311.7	2161.72	1916.15	1911.28	2378.6	2018.56	2110.51	1966.33	2035.38	2260.07	2219.37	1916.15	1743.51	2042.8	1928.13	1863.48	2165.46					x
1.00_471.1351m/z		471.135	1	1.00353	0.0357	2	0.302582	0.477879	1.29723	HD_0	HD_3	100 - 16.9	479.732	9.68	437.224	472.693	529.277	493.618	373.073	557.895	487.948	250.248	371.245	422.212	462.137	543.394	493.618	340.326	479.135	466.087	220.958	408.842					x
1.00_484.0052m/z		484.005	1	1.00353	0.0214167	0	0.50741	0.575184	1.16267	HD_1	HD_3	100 - 79.3 - 47.1 - 35.1	161.81	2.68	155.49	162.897	155.646	142.964	137.371	205.095	148.403	114.386	154.723	150.151	159.259	159.798	142.964	125.312	176.141	141.755	100.997	170.392					x
1.00_489.0024m/z		489.002	1	1.00353	0.0142833	0	0.501228	0.575184	1.18402	HD_0	HD_3	94.7 - 100	50.6416	11.11	44.1974	53.1429	54.5845	47.1193	39.3023	60.8365	41.2231	35.2455	51.8437	42.6799	51.956	56.0404	47.1193	35.8524	52.248	39.3763	31.1202	57.0939					x
1.00_491.9939m/z		491.994	1	1.00353	0.0214167	0	0.303815	0.477879	1.24427	HD_1	HD_3	100 - 60.9	101.616	10.89	73.5001	75.8681	96.3195	83.853	91.724	129.27	72.4634	82.3161	90.2211	70.9765	74.1738	98.8884	83.853	83.6726	111.02	69.2169	72.6814	99.3579					x
1.00_508.0105m/z		508.01	1	1.00353	0.0142833	0	0.644257	0.640728	1.18913	HD_0	HD_1	100 - 36.3	35.7183	7.21	32.9424	38.0334	36.1792	33.8548	22.9584	33.2992	45.4964	28.5385	18.0246	31.8113	37.184	37.1442	33.8548	20.9431	28.5982	43.4581	25.1982	19.85					x
1.00_515.1613m/z		515.161	1	1.00353	0.0214167	3	0.536947	0.586428	1.44116	HD_3	HD_0	100 - 19.3	109.596	18.55	66.8234	93.6523	67.6649	79.3448	67.8637	97.8999	75.9737	76.3585	176.456	64.5291	91.5608	69.4696	79.3448	61.9067	84.0789	72.57	67.4212	194.325					x
1.00_528.0409m/z		528.041	1	1.00353	0.0214167	0	0.208763	0.423057	1.6944	HD_1	HD_3	100 - 31.7	83.1103	22.57	78.679	82.4842	52.8834	124.85	60.7579	63.7229	36.6375	48.4933	62.0191	75.9775	80.6421	54.2939	124.85	55.4246	54.7269	34.9961	42.8174	68.2998					x
1.00_533.1724m/z		533.172	1	1.00353	0.0285667	4	0.278026	0.467007	1.4866	HD_0	HD_1	100 - 21.4 - 5.63	694.902	15.12	581.141	788.303	715.264	409.831	282.724	709.78	391.816	468.594	675.277	561.187	770.698	734.341	409.831	257.907	609.577	374.262	413.748	743.663					x
1.00_439.0837m/z		439.084	1	1.00353	0.0285667	0	0.804748	0.703418	1.11445	HD_1	HD_0	100	292.174	2.54	247.291	245.789	293.424	220.197	284.558	371.768	266.53	276.321	279.981	238.801	240.3	301.25	220.197	259.58	319.284	254.59	243.979	308.335					x
1.00_539.1380m/z		539.138	1	1.00353	0.0357	3	0.073478	0.356113	2.31572	HD_0	HD_3	100 - 14.8 - 26	530.627	25.59	561.248	325.662	704.972	218.894	175.937	405.307	162.896	250.181	274.346	541.977	318.39	723.774	218.894	160.494	348.088	155.598	220.899	302.129			x		x
1.00_554.2620m/z		554.262	1	1.00353	0.0214167	1	0.209173	0.423345	2.26602	HD_3	HD_0	100 - 31.1	328.591	8.12	138.279	158.605	138.14	288.03	252.471	399.314	654.088	161.841	169.846	133.531	155.063	141.824	288.03	230.31	342.941	624.784	142.898	187.046	x
1.00_586.0816m/z		586.082	1	1.00353	0.0214167	0	0.706291	0.663862	1.20027	HD_0	HD_3	100 - 30.8	188.52	17.24	153.906	218.387	193.268	167.098	91.2658	233.767	125.87	149.249	196.077	148.622	213.509	198.423	167.098	83.2546	200.765	120.23	131.78	215.933					x
1.00_602.0791m/z		602.079	1	1.00353	0.0285667	0	0.0768887	0.357557	2.67055	HD_0	HD_3	100 - 41 - 18.8	199.346	37.59	219.612	116.357	262.069	94.7998	75.9688	155.099	39.4146	100.198	84.3252	212.072	113.758	269.059	94.7998	69.3003	133.203	37.6488	88.4707	92.8649			x		x
1.00_603.1756m/z		603.176	1	1.00353	0.0285667	0	0.174025	0.403008	1.39263	HD_1	HD_3	100 - 51	186.067	12.49	143.663	216.596	184.285	177.702	168.177	212.323	177.239	97.8919	125.694	138.731	211.759	189.2	177.702	153.414	182.348	169.299	86.4342	138.424					x
1.00_605.1912m/z		605.191	1	1.00353	0.0285667	0	0.174591	0.403008	1.57871	HD_0	HD_3	100 - 17.5	169.435	13.03	147.605	191.759	168.941	110.245	139.637	250.246	115.163	123.085	83.7265	142.537	187.477	173.447	110.245	127.38	214.918	110.003	108.679	92.2055					x
1.00_695.2241m/z		695.224	1	1.00353	0.0142833	0	0.100044	0.371134	2.90065	HD_0	HD_3	100 - 30.6	144.945	30.77	148.046	98.8713	187.918	36.3354	16.0893	98.7725	26.7085	35.7606	87.4401	142.963	96.6632	192.93	36.3354	14.677	84.8284	25.5119	31.575	96.2953			x		x
1.00_666.2206n	666.221	711.22	1	1.00353	0.0285667	12	0.0478914	0.32756	1.53054	HD_0	HD_3	100 - 20.4	405.171	6.66	388.354	390.858	436.302	253.303	210.248	342.084	205.662	291.581	296.93	375.02	382.13	447.939	253.303	191.793	293.791	196.448	257.453	327				x	x			M-H, M+FA-H
1.00_736.1358m/z		736.136	1	1.00353	0.0214167	0	0.410952	0.528606	1.18315	HD_0	HD_3	100 - 33.1 - 9.57 - 4.26	756.496	11.42	672.285	844.971	752.232	537.905	592.547	827.889	721.028	567.189	629.95	649.202	826.101	772.295	537.905	540.534	711.012	688.725	500.803	693.745					x
1.00_898.1873m/z		898.187	1	1.00353	0.0142833	0	0.0312442	0.308788	2.62098	HD_0	HD_3	100 - 36.6	157.511	13.35	170.048	98.7446	203.741	58.7586	34.0894	93.331	56.0226	54.925	69.3411	164.209	96.5394	209.175	58.7586	31.097	80.155	53.5127	48.4963	76.3634			x	x	x
1.00_504.1683n	504.168	549.167	1	1.00353	0.04285	29	0.0450235	0.326623	2.24835	HD_0	HD_3	100 - 19.9 - 5.61 - 0.317	3243.34	20.03	3620.09	2057.54	4052.4	1446.28	1168.13	2316.35	1109.77	1588.91	1628.96	3495.79	2011.59	4160.48	1446.28	1065.59	1989.34	1060.05	1402.94	1793.93		x	x	x	x			M-H, M+FA-H
1.00_437.0365n	437.036	436.029	1	1.00353	0.0142833	0	0.50747	0.575184	1.15483	HD_0	HD_3	100 - 42.3 - 12.4	274.65	13.01	226.276	308.578	289.098	250.114	205.106	276.167	203.188	247.617	262.678	218.507	301.686	296.808	250.114	187.102	237.179	194.085	218.635	289.279					x			M-H, M+FA-H
1.00_473.1503m/z		473.15	1	1.00353	0.0357	4	0.21304	0.423748	1.36761	HD_1	HD_3	100 - 17.6 - 3.7	656.205	5.59	581.464	626.634	649.458	517.463	545.161	905.992	533.994	466.347	439.115	561.499	612.639	666.78	517.463	497.308	778.089	510.071	411.763	483.585					x
1.00_428.0011m/z		428.001	1	1.00353	0.0285667	0	0.932515	0.755633	1.04155	HD_0	HD_3	100 - 28.2	120.181	8.98	107.098	136.802	116.642	103.518	111.355	138.867	127.16	107.672	111.328	103.421	133.747	119.753	103.518	101.581	119.262	121.463	95.0692	122.602					x
1.00_191.0562m/z		191.056	1	1.00353	0.11425	10	0.379043	0.510778	1.33944	HD_0	HD_1	100 - 6.55	2505.63	9.04	2256.71	2699.48	2560.69	1748.46	1143.92	2719.59	1539.58	2108.42	2419.51	2179.23	2639.2	2628.99	1748.46	1043.51	2335.66	1470.61	1861.64	2664.54		x			x
1.00_209.0663m/z		209.066	1	1.00353	0.0285667	19	0.506055	0.575184	1.18755	HD_1	HD_0	100	129.341	8.71	85.4989	130.253	110.99	117.144	131.512	139.368	87.4969	122.963	135.178	82.5633	127.345	113.951	117.144	119.968	119.693	83.5769	108.571	148.867					x
1.00_231.9309m/z		231.931	1	1.00353	0.0285667	0	0.1492	0.383577	1.4366	HD_0	HD_1	100 - 44.4 - 21.5	49.9547	10.37	43.9866	52.5917	53.2858	45.1575	25.292	33.869	37.9951	49.6136	35.5686	42.4763	51.4172	54.707	45.1575	23.0719	29.0875	36.2929	43.8066	39.1706	x
1.00_273.9770m/z		273.977	1	1.00353	0.0142833	0	0.301071	0.477879	1.34783	HD_0	HD_1	100 - 28	40.0716	3.54	39.1405	39.3713	41.7029	31.1781	27.7851	30.2281	19.7494	34.7363	42.5266	37.7967	38.492	42.8152	31.1781	25.3462	25.9607	18.8646	30.6706	46.8333					x
1.00_280.9516m/z		280.952	1	1.00353	0.0214167	0	0.551449	0.590443	1.46809	HD_0	HD_1	100 - 29.9 - 28.1	72.0864	26.65	50.1887	79.9419	86.1286	58.1674	18.0515	71.0877	31.6654	87.3375	88.3021	48.4655	78.1566	88.4258	58.1674	16.4669	61.0519	30.2467	77.1151	97.2445	x
1.00_290.9804m/z		290.98	1	1.00353	0.0214167	1	0.285922	0.467119	1.60367	HD_0	HD_1	100 - 21.8	81.2348	23.91	58.8141	92.83	92.0603	46.8597	33.1826	71.9243	42.7132	87.9341	83.0573	56.7948	90.7569	94.5156	46.8597	30.2699	61.7705	40.7996	77.6419	91.4685					x
1.00_429.9968m/z		429.997	1	1.00353	0.0571333	0	0.558876	0.592576	1.074	HD_0	HD_3	100 - 29.2 - 35.7 - 11.5 - 2.43 - 1.24	2254.69	3.1	2234.39	2332.44	2197.25	1940.38	2169.72	2475.63	2178.96	2133.46	1985.59	2157.67	2280.35	2255.85	1940.38	1979.26	2126.13	2081.34	1883.75	2186.67					x
1.00_317.9173m/z		317.917	1	1.00353	0.0285667	0	0.980446	0.768161	1.01806	HD_0	HD_3	100 - 11.2 - 18.2	197.071	8.87	178.069	212.445	200.698	179.406	152.248	255.488	161.084	194.973	224.668	171.955	207.701	206.051	179.406	138.884	219.419	153.867	172.152	247.42	x
1.00_322.7150m/z		322.715	1	1.00353	0.0214167	0	0.257425	0.450652	1.40765	HD_1	HD_3	100	17.6072	7.11	16.751	15.9188	14.5372	13.3413	15.8207	23.6596	16.2455	9.74988	11.5292	16.1759	15.5632	14.9249	13.3413	14.432	20.3194	15.5177	8.60871	12.6967					x
1.00_327.1289m/z		327.129	1	1.00353	0.0285667	17	0.0227998	0.300048	1.40609	HD_0	HD_3	100 - 6.08	154.241	10.37	163.428	130.899	168.395	134.554	146.08	165.687	118.704	96.9136	113.466	157.817	127.975	172.887	134.554	133.257	142.296	113.386	85.5704	124.956				x	x
1.00_315.9202m/z		315.92	1	1.00353	0.0285667	0	0.555186	0.591175	1.17225	HD_0	HD_3	100 - 16.7	196.313	6.55	185.35	210.48	193.109	165.043	132.871	223.932	132.79	167.413	202.198	178.986	205.78	198.26	165.043	121.208	192.318	126.841	147.818	222.674	x
1.00_341.1085m/z		341.109	1	1.00353	0.1214	28	0.30595	0.477879	1.15423	HD_0	HD_3	100 - 12.4 - 2.84 - 0.258	21406.6	1.54	20139.3	22498.9	21581.7	17193.4	17908.9	23598.2	18215.9	18715.6	18707.3	19447.9	21996.4	22157.3	17193.4	16336.9	20266.7	17399.8	16525	20601.8		x				HMDB0000258	Sucrose	M-H	C12H22O11	43.5	20.5	-1.24017	98.6209		http://nonlinear.com/redirect/outbound?p=hmdb&param=HMDB0000258
1.00_337.0772m/z		337.077	1	1.00353	0.0357	8	0.0975425	0.366729	1.30495	HD_0	HD_3	100 - 10.4 - 2.12	277.093	4.5	244.839	275.442	310.998	220.606	181.045	264.206	218.74	216.917	201.364	236.433	269.291	319.293	220.606	165.153	226.907	208.94	191.528	221.756					x
1.00_395.0271m/z		395.027	1	1.00353	0.0285667	0	0.322924	0.482192	1.19012	HD_0	HD_3	100 - 54.3 - 48.3 - 2.52	218.774	4.54	176.694	253.002	226.625	177.777	167.462	216.854	178.072	193.399	180.004	170.627	247.352	232.67	177.777	152.762	186.239	170.094	170.763	198.234					x
1.00_342.1163n	342.116	387.114	1	1.00353	0.0571333	28	0.292914	0.475295	1.13484	HD_0	HD_1	100 - 14.3 - 3.1 - 0.244	7174.23	0.46	6631.67	7689.8	7201.22	5469.49	6019.96	7475.88	6390.29	6398.99	6344.19	6403.97	7518.07	7393.29	5469.49	5491.53	6420.48	6104	5650.03	6986.67		x			x			M+FA-H, 2M-H
1.00_379.0828m/z		379.083	1	1.00353	0.07855	0	0.55203	0.590443	1.10598	HD_0	HD_3	100 - 13.2 - 3.26	1034.5	3.12	925.401	1116.87	1061.23	864.273	904.389	1151.16	903.162	942.878	960.065	893.627	1091.93	1089.53	864.273	825.003	988.644	862.7	832.519	1057.29					x
1.00_424.0261m/z		424.026	1	1.00353	0.0214167	0	0.00915974	0.300048	2.02217	HD_1	HD_3	100 - 53.8	54.6639	11.34	38.6662	54.8668	41.9065	47.5069	58.2669	58.2178	31.8718	19.9547	29.2704	37.3386	53.6415	43.0242	47.5069	53.1523	49.9989	30.4439	17.6191	32.2346			x	x	x
1.00_362.8748m/z		362.875	1	1.00353	0.0285667	0	0.205135	0.422438	1.91096	HD_0	HD_3	100 - 28.6	60.5304	26.08	42.4274	67.718	71.4457	46.9349	37.6285	25.5566	13.2593	54.6628	27.1043	40.9707	66.2057	73.3513	46.9349	34.3255	21.9486	12.6652	48.2648	29.8491	x
1.00_353.1082m/z		353.108	1	1.00353	0.0214167	0	0.455827	0.548529	1.48355	HD_0	HD_3	100	39.1466	11.66	34.2579	43.302	39.8799	27.0805	7.91875	47.6334	21.8048	24.3914	32.9652	33.0817	42.3349	40.9436	27.0805	7.22365	40.9088	20.8279	21.5365	36.3037					x
1.00_349.8640m/z		349.864	1	1.00353	0.0142833	0	0.597413	0.614759	1.9898	HD_3	HD_0	100 - 67.6	16.2013	69.49	0	10.5581	13.8685	20.4798	5.68215	0	5.52768	27.9647	15.1114	0	10.3223	14.2384	20.4798	5.18338	0	5.28003	24.6916	16.6418	x
1.00_377.0852m/z		377.085	1	1.00353	0.11425	0	0.455973	0.548529	1.12213	HD_0	HD_3	100 - 12.4	3088.7	5.27	2830.06	3247.61	3188.43	2390.68	2609.06	3392.03	2585.1	2831.21	2841.29	2732.89	3175.09	3273.47	2390.68	2380.04	2913.16	2469.29	2499.83	3129.03					x
1.01_323.8899m/z		323.89	1	1.01067	0.0285667	0	1	0.768161	1	---	---	100	0	---	0	0	0	0	0	0	0	0	0	0	0	0	0	0	0	0	0	0	x
1.01_503.9475m/z		503.947	1	1.01067	0.0214167	0	0.125167	0.383577	1.21952	HD_1	HD_3	100	166.191	2.62	145.544	151.445	140.138	152.327	148.163	198.083	135.413	140.206	133.211	140.546	148.063	143.876	152.327	135.157	170.119	129.346	123.795	146.701					x
1.01_501.9503m/z		501.95	1	1.01067	0.0285667	0	0.331895	0.484775	1.20342	HD_1	HD_3	100 - 7.94	188.135	5.46	178.655	160.383	172.637	172.302	160.137	231.967	171.552	140.034	157.417	172.52	156.801	177.242	172.302	146.08	199.219	163.866	123.644	173.359					x
1.01_467.9707m/z		467.971	1	1.01067	0.0285667	0	0.154965	0.383577	1.17534	HD_1	HD_3	100 - 22.4 - 20.8	453.615	3.57	427.446	415.019	445.522	428.374	406.567	525.905	381.325	369.683	406.828	412.77	405.751	457.405	428.374	370.879	451.661	364.241	326.413	448.028					x
1.01_465.9734m/z		465.973	1	1.01067	0.0357	0	0.21949	0.4258	1.13633	HD_1	HD_3	100 - 20.4	578.675	2.5	587.243	559.907	581.296	533.53	537.167	665.329	539.241	460.072	528.43	567.081	547.403	596.8	533.53	490.015	571.402	515.082	406.223	581.945					x
1.01_463.9758m/z		463.976	1	1.01067	0.0142833	0	0.589515	0.610997	1.16538	HD_1	HD_0	100 - 31.8	44.0652	14.11	40.2766	31.6898	41.4696	45.9593	35.3706	50.8658	34.9531	30.5298	49.1559	38.8937	30.9821	42.5757	45.9593	32.2658	43.6848	33.3871	26.9564	54.134					x
1.01_352.8533m/z		352.853	1	1.01067	0.0499833	0	0.18863	0.413367	1.2511	HD_1	HD_3	100 - 2.92	104.629	7.46	95.3552	93.2709	82.7674	90.7176	114.227	108.943	96.2941	87.1738	67.4205	92.0812	91.1879	84.9749	90.7176	104.2	93.5628	91.98	76.9706	74.2483	x
1.01_325.1133m/z		325.113	1	1.01067	0.0214333	5	0.141911	0.383577	1.4076	HD_3	HD_0	100	52.3852	2.06	34.5756	45.3324	31.74	42.2613	42.4837	40.8929	39.1321	61.9022	56.1214	33.3885	44.3201	32.5865	42.2613	38.7546	35.1199	37.3789	54.6568	61.8049					x
1.01_323.0385m/z		323.038	1	1.01067	0.0214167	0	0.0915826	0.36602	1.36138	HD_0	HD_3	100	17.2547	2.5	14.1364	20.3861	17.2416	13.3454	13.7245	13.059	14.145	10.2679	13.6104	13.651	19.9309	17.7015	13.3454	12.5198	11.2154	13.5112	9.06614	14.9888					x
1.01_505.9450m/z		505.945	1	1.01067	0.0214167	0	0.224968	0.428498	1.26757	HD_1	HD_3	100	58.9902	7.36	47.9918	54.8576	54.491	55.2047	49.0829	72.683	44.5271	42.0865	53.0005	46.344	53.6325	55.9443	55.2047	44.7745	62.422	42.5322	37.1605	58.3679					x
1.01_281.0875m/z		281.088	1	1.01067	0.0571333	7	0.668865	0.645924	1.17343	HD_1	HD_3	100 - 4.62 - 0.584	251.111	14.65	178.264	307.799	173.621	267.472	208.987	276.874	271.729	159.023	211.241	172.144	300.925	178.251	267.472	190.642	237.786	259.556	140.41	232.634					x
1.01_135.9006m/z		135.901	1	1.01067	0.0285667	0	1	0.768161	1	---	---	100	0	---	0	0	0	0	0	0	0	0	0	0	0	0	0	0	0	0	0	0	x
1.01_149.0458m/z		149.046	1	1.01067	0.0214167	34	0.087135	0.365564	1.62649	HD_1	HD_0	100	54.7957	14	30.223	31.7861	39.0596	41.5526	73.7829	49.0514	30.2431	44.6363	36.479	29.1853	31.0762	40.1014	41.5526	67.3064	42.1266	28.8882	39.4118	40.1732					x
1.01_149.9943m/z		149.994	1	1.01067	0.178533	0	0.548572	0.590443	2.62172	HD_1	HD_0	100	180.165	84.14	197.671	0	8.48956	10.7364	226.829	302.931	289.487	17.9682	3.47724	190.884	0	8.71598	10.7364	206.918	260.165	276.517	15.8651	3.82938			x		x
1.01_297.1189m/z		297.119	1	1.01067	0.0499833	2	0.00355641	0.194341	1.35294	HD_0	HD_3	100 - 3	214.419	1.8	227.715	209.386	206.156	200.403	188.845	232.373	160.378	155.2	159.873	219.897	204.71	211.654	200.403	172.269	199.568	153.193	137.035	176.063				x	x
1.01_193.0669m/z		193.067	1	1.01067	0.0214333	0	0.259022	0.45157	1.76265	HD_3	HD_1	100	31.7793	28.2	26.1779	34.4874	13.991	23.6304	16.7502	13.7073	20.8582	34.1594	40.3203	25.2791	33.7172	14.3642	23.6304	15.2799	11.7722	19.9237	30.1612	44.4036					x
1.01_239.9032m/z		239.903	1	1.01067	0.207083	0	0.855287	0.724806	1.08645	HD_1	HD_0	100 - 30.3	80.1643	2.46	75.238	74.3698	71.7477	67.9396	99.4094	73.1437	92.4192	67.3494	73.2692	72.6547	72.709	73.6613	67.9396	90.6834	62.8177	88.2787	59.4665	80.6892	x
1.01_267.0725m/z		267.072	1	1.01067	0.0285667	12	0.059618	0.341859	1.29384	HD_1	HD_3	100	119.177	5.2	99.5692	130.48	117.781	106.319	115.225	135.987	89.5902	89.1079	97.636	96.1505	127.566	120.922	106.319	105.111	116.789	85.5764	78.6783	107.524					x
1.01_179.0559m/z		179.056	1	1.01067	0.0714	44	0.136003	0.383577	1.17726	HD_1	HD_3	100 - 2.74	340.782	5.32	310.639	341.353	312.917	311.583	338.583	372.18	254.983	310.215	303.214	299.973	333.729	321.263	311.583	308.863	319.638	243.559	273.906	333.921					x
1.02_125.8730m/z		125.873	1	1.01782	0.0357	0	0.687834	0.656879	1.08983	HD_1	HD_3	100 - 0.571	102.987	8.55	90.0521	92.1665	105.171	88.848	109.16	110.953	89.2379	112.928	81.3291	86.9602	90.1082	107.976	88.848	99.5778	95.2889	85.24	99.7106	89.5654	x
1.02_133.0144m/z		133.014	1	1.01782	0.0214333	8	0.923293	0.75303	1.43383	HD_0	HD_3	100	16.346	59.78	16.1803	27.8298	5.02799	30.2423	10.3894	4.67673	5.31212	18.7619	10.1267	15.6247	27.2082	5.16209	30.2423	9.47745	4.01649	5.07413	16.5659	11.1522					x
1.02_195.9116m/z		195.912	1	1.01782	0.0285667	0	1	0.768161	1	---	---	100	0	---	0	0	0	0	0	0	0	0	0	0	0	0	0	0	0	0	0	0	x
1.02_215.8723m/z		215.872	1	1.01782	0.0571333	0	0.784203	0.695976	1.05739	HD_3	HD_0	100 - 23.1	99.2061	5.8	92.3559	99.8477	89.2611	88.3839	101.277	99.4118	93.4439	113.602	90.5728	89.1849	97.6179	91.6418	88.3839	92.3874	85.3773	89.2575	100.305	99.7452	x
1.02_219.8454m/z		219.845	1	1.01782	0.407017	0	0.414554	0.530543	1.07596	HD_1	HD_3	100 - 5.24	1066.28	4.97	1003.42	1057.74	947.658	1006.55	1107.82	1084.46	967.834	1093.29	911.883	968.965	1034.12	972.934	1006.55	1010.58	931.359	924.474	965.323	1004.23	x
1.02_311.0973m/z		311.097	1	1.01782	0.04285	7	0.0819583	0.358786	1.3083	HD_3	HD_0	100	72.6144	9.8	50.2537	61.1155	55.1393	74.316	78.5729	57.4432	64.7047	73.7664	79.372	48.5282	59.7506	56.6099	74.316	71.6759	49.3337	61.8058	65.1324	87.4101					x
1.02_164.8359m/z		164.836	1	1.02495	0.42845	0	0.624245	0.630096	1.05618	HD_1	HD_0	100 - 6.39	983.766	4.48	903.135	989.361	901.812	935.482	993.996	1021.82	902.785	1054.95	848.037	872.126	967.266	925.865	935.482	906.744	877.566	862.339	931.472	933.919	x
1.02_157.8628m/z		157.863	1	1.02495	0.142817	0	0.76356	0.687933	1.04564	HD_1	HD_0	100 - 3.62	892.423	4.13	844.164	892.427	823.82	830.211	924.562	922.495	851.305	963.936	776.143	815.18	872.497	845.792	830.211	843.405	792.263	813.166	851.112	854.744	x
1.03_304.9140m/z		304.914	1	1.0321	0.0499833	0	1	0.768161	1	---	---	100	0	---	0	0	0	0	0	0	0	0	0	0	0	0	0	0	0	0	0	0	x
1.03_197.8077m/z		197.808	1	1.0321	0.0999833	0	0.842793	0.719605	1.04451	HD_3	HD_0	100 - 0.0579	1977.65	2.95	1828.99	1929.25	1921.92	1847.41	1987.78	2074.51	1784.86	2312.06	1836.05	1766.19	1886.17	1973.18	1847.41	1813.3	1781.65	1704.89	2041.44	2021.99	x
1.04_124.8911m/z		124.891	1	1.03923	0.0714167	0	0.695122	0.658441	1.57641	HD_1	HD_0	100	16.4187	36.03	9.53808	7.17909	14.5284	25.9715	5.92556	17.359	13.6391	9.69756	20.1644	9.21059	7.01877	14.9159	25.9715	5.40542	14.9083	13.028	8.56252	22.2065	x
1.04_162.9825m/z		162.983	1	1.03923	0.0357	0	1	0.768161	1	---	---	100	0	---	0	0	0	0	0	0	0	0	0	0	0	0	0	0	0	0	0	0	x
1.04_181.8961m/z		181.896	1	1.03923	0.364183	0	0.995413	0.768161	1.01669	HD_0	HD_1	100 - 44.1	194.82	4.24	214.648	207.545	162.265	198.507	193.698	182.66	217.529	200.01	162.885	207.278	202.91	166.593	198.507	176.695	156.873	207.783	176.6	179.38	x
1.04_221.8427m/z		221.843	1	1.03923	0.0999667	0	0.149391	0.383577	1.12059	HD_1	HD_3	100 - 3.21	281.192	2.81	248.36	261.928	259.391	266.453	279.001	298.122	233.562	278.015	241.221	239.832	256.078	266.31	266.453	254.51	256.035	223.099	245.475	265.65	x
1.04_257.8201m/z		257.82	1	1.03923	0.114267	0	0.682588	0.653206	1.15656	HD_0	HD_3	100	67.7175	11.94	59.0624	75.0767	69.0133	83.1835	55.207	46.9037	45.9568	63.2715	66.4238	57.0345	73.4	70.854	83.1835	50.361	40.2821	43.8978	55.8659	73.1506	x
1.06_134.9876m/z		134.988	1	1.06067	0.535033	0	0.389057	0.514645	1.43979	HD_0	HD_3	100	20.7952	19.72	23.4595	16.0722	22.8539	19.1484	14.5893	24.465	15.821	21.1824	6.32622	22.654	15.7133	23.4635	19.1484	13.3086	21.0112	15.1122	18.7031	6.96688	x
1.13_565.0472m/z		565.047	1	1.13207	0.242783	4	0.315524	0.479948	1.35152	HD_3	HD_0	100 - 15.8 - 0.473	2336.79	8.11	1664.27	2059.11	1463.64	2303.32	2360.85	2023.02	1564.05	3077.93	2368.38	1607.12	2013.12	1502.68	2303.32	2153.62	1737.42	1493.98	2717.67	2608.23		x			x
1.14_162.9825m/z		162.983	1	1.1392	0.0642667	0	1	0.768161	1	---	---	100	0	---	0	0	0	0	0	0	0	0	0	0	0	0	0	0	0	0	0	0	x
1.15_273.0172m/z		273.017	1	1.14635	0.04285	0	0.887291	0.73953	1.0874	HD_0	HD_1	100	70.2916	16.67	68.9387	82.6267	59.3094	79.9006	71.6575	42.3683	46.1879	79.7619	74.1867	66.5717	80.7814	60.8912	79.9006	65.3675	36.387	44.1186	70.4262	81.6997					x
1.15_155.0824m/z		155.082	1	1.15348	0.135667	0	0.932575	0.755633	1.09427	HD_0	HD_3	100 - 3.04	694.588	24.27	573.382	919.147	591.234	837.773	727.091	451.657	481.192	789.243	633.814	553.696	898.62	607.003	837.773	663.268	387.895	459.634	696.867	698					x
1.15_316.8705m/z		316.87	1	1.15348	0.0714	0	0.613269	0.626196	1.21763	HD_3	HD_0	67 - 100	39.9646	18.03	32.3768	62.4593	3.62914	29.2068	45.435	28.3791	45.7962	31.908	42.1896	31.2651	61.0645	3.72593	29.2068	41.4468	24.3727	43.7445	28.1733	46.4622	x
1.16_173.0931m/z		173.093	1	1.16063	0.185667	5	0.928228	0.75551	1.08195	HD_0	HD_3	100 - 7.72	3409.12	24.32	2892.99	4365.37	2968.99	4006.04	3497.33	2295.05	2396.81	3935.94	3119.92	2793.66	4267.88	3048.18	4006.04	3190.34	1971.05	2289.43	3475.26	3435.88					x
1.17_128.0352m/z		128.035	1	1.16777	0.04285	8	0.745935	0.67703	1.37949	HD_0	HD_1	100	28.6396	44.9	24.8642	44.1438	16.9109	31.0762	21.0573	10.1499	12.061	32.1396	30.7984	24.0105	43.158	17.3619	31.0762	19.2089	8.71698	11.5206	28.3778	33.9174					x
1.30_164.8957m/z		164.896	1	1.2963	0.706417	0	0.337603	0.484775	1.15147	HD_1	HD_3	100 - 34.1	465.529	4.92	517.836	439.593	398.606	439.621	473.809	483.158	460.695	406.455	345.724	500.056	429.775	409.238	439.621	432.219	414.948	440.055	358.882	380.735	x
1.31_156.0857m/z		156.086	1	1.31058	0.05	1	0.53502	0.585131	7.59514	HD_0	HD_3	100	11.2648	86.87	16.1338	17.6605	0	4.46957	20.6345	0	0	4.44946	0	15.5798	17.2661	0	4.46957	18.8233	0	0	3.92867	0			x		x
1.34_504.1688n	504.169	549.167	1	1.33915	0.142817	29	0.02886	0.300048	2.64386	HD_0	HD_3	100 - 9.2	880.888	31.3	943.834	544.213	1154.62	279.983	238.63	483.586	213.563	404.91	381.075	911.428	532.059	1185.41	279.983	217.684	415.316	203.996	357.517	419.667		x	x	x	x			M-H, M+FA-H
1.37_217.8655m/z		217.866	1	1.37485	0.435583	0	0.603295	0.619204	1.07408	HD_1	HD_0	100 - 16.4	700.034	2.9	667.177	662.409	625.676	676.836	708.653	714.612	705.283	750.548	576.971	644.27	647.616	642.363	676.836	646.448	613.727	673.686	662.7	635.401	x
1.37_215.8713m/z		215.871	1	1.37485	0.1214	0	0.733609	0.673403	1.07258	HD_3	HD_0	100 - 14.9	186.897	4.49	186.928	180.637	155.186	174.223	188.146	188.863	195.366	208.794	156.532	180.51	176.603	159.325	174.223	171.631	162.201	186.614	184.356	172.384	x
1.40_281.0875m/z		281.088	1	1.40342	0.0428333	7	0.741408	0.676056	1.15398	HD_1	HD_3	100	67.1124	19.1	57.467	79.2557	58.1015	78.489	48.625	74.2232	71.7614	42.6201	60.0898	55.4939	77.4857	59.6512	78.489	44.3568	63.7448	68.5464	37.6317	66.1751					x
1.42_228.0192m/z		228.019	1	1.42483	0.04285	2	0.657294	0.644418	1.21201	HD_1	HD_3	100 - 36.6	21.9023	16.56	15.9498	28.7378	14.0834	24.3808	23.5867	17.7395	16.0209	21.9583	16.2341	15.4022	28.096	14.459	24.3808	21.5163	15.2351	15.3032	19.3882	17.8782					x
1.42_327.1289m/z		327.129	1	1.42483	0.0357167	17	0.145305	0.383577	1.54346	HD_0	HD_3	100	73.1352	11.21	58.1331	75.4319	85.8405	73.8546	42.3757	73.1308	53.0583	46.5588	42.5344	56.1372	73.7473	88.13	73.8546	38.656	62.8066	50.6812	41.1094	46.8418					x
1.42_473.1507m/z		473.151	1	1.42483	0.0714	4	0.165107	0.395594	1.48033	HD_0	HD_3	100 - 17 - 0.393	480.253	3.12	464.492	494.277	481.991	307.164	365.459	564.086	388.022	338.756	246.491	448.544	483.238	494.846	307.164	333.379	484.451	370.638	299.107	271.453					x
1.43_605.1923m/z		605.192	1	1.43198	0.04285	0	0.138198	0.383577	1.87229	HD_0	HD_3	100 - 16.7	158.034	23.92	134.167	201.611	138.324	100.066	106.849	214.651	88.3697	111.51	53.3409	129.56	197.109	142.013	100.066	97.4697	184.348	84.4106	98.4585	58.7428					x
1.43_346.0553m/z		346.055	1	1.43198	0.0357167	12	0.133657	0.383577	1.58494	HD_1	HD_3	100	36.8524	15.25	24.3286	33.0219	28.2604	28.4106	48.0721	34.0745	17.5423	29.9279	22.2847	23.4933	32.2845	29.0142	28.4106	43.8524	29.2641	16.7564	26.425	24.5415					x
1.43_337.0771m/z		337.077	1	1.43198	0.0571333	8	0.103604	0.374848	1.35404	HD_0	HD_3	100 - 5.04	215.236	3.82	205.867	218.632	221.209	170.155	140.307	199.172	184.431	167.388	125.056	198.799	213.749	227.109	170.155	127.991	171.054	176.168	147.796	137.72					x
1.43_298.9651m/z		298.965	1	1.43198	0.05	0	0.904101	0.746498	1.18649	HD_0	HD_3	100 - 34 - 22.4	99.0556	29.53	68.1212	158.484	70.5611	106.874	98.8714	46.2874	55.0267	98.2012	97.2311	65.7823	154.945	72.4431	106.874	90.1926	39.7528	52.5614	86.7073	107.078					x
1.43_227.9599m/z		227.96	1	1.43198	0.0499833	0	0.992057	0.768161	1.02867	HD_0	HD_3	100 - 4.22	57.3712	16.46	47.2083	72.996	51.9092	69.7135	47.1642	51.7531	50.3203	66.3682	50.6283	45.5875	71.3658	53.2937	69.7135	43.0242	44.4469	48.0659	58.6002	55.7555					x
1.43_221.8425m/z		221.842	1	1.43198	0.0714	0	0.51348	0.575294	1.06688	HD_1	HD_0	100 - 2.14	120.52	1.46	116.251	111.138	111.507	120.037	119.058	122.467	113.115	130.55	105.21	112.26	108.656	114.481	120.037	108.607	105.178	108.047	115.27	115.865	x
1.43_173.0934m/z		173.093	1	1.43198	0.0856833	5	0.890879	0.740973	1.08451	HD_0	HD_3	100 - 8.1 - 0.629	3509.27	15.76	3086.37	4494.82	2946.62	3790.94	3742.9	2776.99	2732.15	3751.59	3223.72	2980.4	4394.43	3025.21	3790.94	3414.35	2384.95	2609.75	3312.49	3550.19						HMDB0034365	L-Theanine	M-H	C7H14N2O3	43.2	18.1	1.2366	99.2773		http://nonlinear.com/redirect/outbound?p=hmdb&param=HMDB0034365
1.43_155.0824m/z		155.082	1	1.43198	0.07855	0	0.846984	0.721516	1.0917	HD_0	HD_3	100 - 7.75	812.91	16.11	746.323	1006.56	685.846	882.633	866.722	638.761	635.219	872.951	725.71	720.698	984.082	704.138	882.633	790.642	548.584	606.76	770.777	799.204					x
1.43_273.0174m/z		273.017	1	1.43198	0.0642667	0	0.632743	0.633804	1.13324	HD_1	HD_3	100 - 6.13 - 1.16	146.214	13.89	120.261	156.88	124.684	163.868	155.986	118.788	109.289	144.264	133.518	116.132	153.376	128.009	163.868	142.294	102.018	104.392	127.378	147.04					x
1.44_297.1188m/z		297.119	1	1.43912	0.0571333	2	0.0238607	0.300048	1.46317	HD_0	HD_3	100	151.829	9.7	161.326	168.302	125.861	122.86	119.537	142.562	115.498	99.6561	96.1474	155.786	164.543	129.218	122.86	109.044	122.436	110.324	87.9919	105.884				x	x
1.44_128.0351m/z		128.035	1	1.43912	0.0571333	8	0.609921	0.623581	1.16519	HD_1	HD_3	100	81.6588	16.45	70.2628	94.1558	66.3589	93.9161	83.7676	67.2928	55.3637	81.3732	73.5082	67.8503	92.053	68.1287	93.9161	76.4145	57.7927	52.8833	71.8489	80.9525					x
1.44_129.1030m/z		129.103	1	1.43912	0.04285	2	0.931008	0.755633	1.09227	HD_0	HD_3	100	37.8754	14.88	26.9321	52.312	34.3823	41.6274	31.108	34.8187	22.786	44.2814	36.96	26.0074	51.1437	35.2993	41.6274	28.3774	29.9032	21.7652	39.0985	40.703					x
1.44_325.1135m/z		325.114	1	1.43912	0.04285	5	0.372481	0.507684	1.24579	HD_1	HD_0	100	69.6516	6.09	39.9866	59.4429	68.2999	68.8673	74.2289	65.8587	51.4351	73.7158	67.6665	38.6137	58.1153	70.1216	68.8673	67.7132	56.5611	49.1308	65.0877	74.5191					x
1.52_215.8716m/z		215.872	1	1.51715	0.163717	0	0.641758	0.639626	1.07234	HD_1	HD_3	100 - 16.4	251.82	5.15	253.032	237.339	228.693	230.138	264.227	261.095	249.24	255.13	200.125	244.345	232.039	234.792	230.138	241.033	224.235	238.073	225.269	220.392	x
1.67_111.0086m/z		111.009	1	1.6671	0.135683	4	0.131805	0.383577	23.2063	HD_0	HD_3	100	98.5787	37.92	135.937	98.6158	61.1832	58.0268	56.2735	0	0	7.19484	5.54896	131.27	96.4135	62.8151	58.0268	51.3338	0	0	6.35272	6.11091			x		x
1.69_301.9371m/z		301.937	1	1.68852	0.11425	0	0.0346766	0.32426	2.9458	HD_0	HD_3	100 - 57	120.457	10.12	129.236	125.604	106.531	42.975	35.1392	95.3022	22.4449	51.9559	48.2724	124.798	122.799	109.372	42.975	32.0547	81.8479	21.4393	45.8747	53.161			x	x	x
1.70_191.0195m/z		191.02	1	1.69567	0.171383	10	0.00218394	0.168406	3.69375	HD_0	HD_3	100	375.983	21.28	472.724	386.496	268.729	241.435	252.96	166.588	88.2505	131.398	85.7183	456.493	377.865	275.897	241.435	230.756	143.07	84.2968	116.019	94.399		x	x	x	x
1.70_203.0195m/z		203.02	1	1.7028	0.292783	5	0.0589314	0.341859	1.34377	HD_0	HD_3	100 - 1.21	1175.59	3.42	1192.01	1129.81	1204.96	780.807	890.676	1087.7	738.252	979.376	906.902	1151.08	1104.58	1237.1	780.807	812.493	934.148	705.178	864.745	998.745		x
1.81_134.8945m/z		134.895	1	1.80992	0.0428333	0	0.512491	0.575294	1.73416	HD_0	HD_3	100	7.23997	34.11	3.07446	9.1591	9.48634	8.95862	3.28211	7.91528	3.7536	5.76205	3.00911	2.9689	8.95455	9.73935	8.95862	2.99401	6.79784	3.58543	5.08763	3.31384	x
1.96_481.0610m/z		481.061	1	1.95988	0.07855	3	0.049256	0.329354	9.90624	HD_3	HD_0	100 - 16.4	311.958	41.5	73.4769	5.89555	15.1007	79.6209	95.5758	38.3397	76.9369	454.283	404.654	70.9541	5.76389	15.5034	79.6209	87.1862	32.9271	73.4901	401.111	445.634		x	x	x	x
1.97_295.1031m/z		295.103	1	1.97415	0.0849833	10	0.740427	0.67601	1.80911	HD_3	HD_0	100 - 2.9	259.629	12.86	166.769	64.1443	199.624	184.588	157.134	143.761	86.1357	163.349	529.403	161.043	62.7118	204.948	184.588	143.341	123.466	82.2767	144.23	583.016					x
1.97_371.1043m/z		371.104	1	1.97415	0.0492833	0	0.0962353	0.366729	1.70925	HD_1	HD_0	100 - 3.61	111.842	7.22	100.139	36.9018	59.2602	136.401	113.39	85.7363	106.553	120.193	106.092	96.701	36.0777	60.8408	136.401	103.437	73.6325	101.779	106.125	116.836					x
2.12_343.0665m/z		343.066	1	2.11627	0.0642833	13	0.0302519	0.303422	1.33893	HD_0	HD_3	100	166.781	9.17	177.057	146.64	176.645	120.751	145.824	141.909	137.514	120.23	115.946	170.978	143.365	181.356	120.751	133.024	121.875	131.353	106.157	127.688				x	x
2.19_325.1135m/z		325.114	1	2.18785	0.0715833	5	0.522979	0.578915	1.33084	HD_3	HD_1	100 - 6.09	192.471	11.68	256.445	104.604	81.8114	191.26	157.222	85.3898	190.143	216.034	171.237	247.64	102.268	83.9934	191.26	143.421	73.3349	181.624	190.748	188.578					x
2.19_371.1183m/z		371.118	1	2.18785	0.02855	5	0.497335	0.573605	1.47004	HD_3	HD_1	100 - 7.94	108.245	22.9	134.331	59.4657	34.2868	108.798	77.7712	34.3324	120.125	124.861	79.7474	129.718	58.1377	35.2013	108.798	70.9445	29.4855	114.744	110.247	87.8235					x
2.22_215.8720m/z		215.872	1	2.22355	0.157267	0	0.452915	0.548529	1.09115	HD_1	HD_3	100 - 11.8	248.873	2.46	240.441	246.559	220.866	242.269	250.014	254.336	246.31	243.355	194.586	232.186	241.053	226.757	242.269	228.068	218.43	235.275	214.872	214.292	x
2.29_164.8954m/z		164.895	1	2.29497	0.07855	0	0.458835	0.550851	1.12886	HD_1	HD_3	100 - 18.1	53.7689	4.43	62.7559	45.6795	46.8223	51.8382	57.823	51.6455	50.0517	46.1936	46.6477	60.6012	44.6594	48.0711	51.8382	52.7474	44.3544	47.8094	40.7869	51.3717	x
2.29_295.1047m/z		295.105	1	2.29497	0.0357	10	0.147048	0.383577	2.04022	HD_1	HD_0	100	62.0487	37	29.9607	42.3364	18.9411	44.3059	92.4688	49.3714	34.4062	49.0598	22.8878	28.932	41.3909	19.4463	44.3059	84.352	42.4014	32.8648	43.3176	25.2056			x		x
2.32_134.8945m/z		134.894	1	2.32353	0.0573167	0	0.468378	0.556606	1.46556	HD_3	HD_0	100	11.9118	14.09	11.9476	9.48248	2.95322	11.7198	9.46867	12.5238	8.07749	18.3485	9.30933	11.5374	9.27071	3.03199	11.7198	8.63752	10.7558	7.71561	16.2009	10.2521	x
2.37_295.1035m/z		295.104	1	2.36657	0.06445	10	0.103397	0.374848	2.1078	HD_1	HD_3	100	179.639	22.65	71.2766	113.362	99.6892	108.391	273.814	156.712	78.5683	115.956	61.1529	68.8293	110.83	102.348	108.391	249.779	134.588	75.0483	102.384	67.3459			x		x
2.44_475.9893m/z		475.989	1	2.43797	0.0499833	0	0.0945088	0.366729	4.10665	HD_1	HD_0	100 - 13.2	173.837	35.93	39.6806	72.2271	15.0845	300.238	148.759	72.5161	43.6565	84.2118	93.5291	38.3182	70.6141	15.4868	300.238	135.701	62.2787	41.7007	74.3553	103.001			x		x
2.44_455.9311m/z		455.931	1	2.43797	0.0571167	0	0.0798844	0.357557	12.1638	HD_1	HD_0	100	72.8905	59.34	5.40247	12.5747	0	151.917	48.304	18.4506	8.76488	26.954	37.2906	5.21698	12.2939	0	151.917	44.0639	15.8459	8.37221	23.7992	41.067			x		x
2.44_430.9918m/z		430.992	1	2.43797	0.04285	0	0.196494	0.415541	4.86328	HD_1	HD_0	100	74.3506	56.74	16.2925	29.572	0	127.799	57.593	37.6597	10.6901	39.8429	42.1149	15.7331	28.9116	0	127.799	52.5376	32.3431	10.2112	35.1795	46.3799			x		x
2.44_331.0668m/z		331.067	1	2.43797	0.242283	14	0.0729739	0.356113	2.65179	HD_1	HD_0	100 - 14.1 - 1.83	12454.6	29.5	4494.8	6768.08	2827.09	18241.4	11776	7346.23	4807.56	8717.64	8294.91	4340.47	6616.94	2902.5	18241.4	10742.3	6309.13	4592.17	7697.28	9134.94		x	x
2.47_215.8802m/z		215.88	1	2.46653	0.249217	0	0.823448	0.711025	1.05541	HD_1	HD_0	100 - 16.3	481.377	7.51	479.798	472.286	416.223	445.571	517.843	480.717	491.793	520.859	358.114	463.325	461.738	427.324	445.571	472.388	412.852	469.76	459.895	394.38	x
2.47_217.8688m/z		217.869	1	2.46653	0.599317	0	0.729163	0.671421	1.06818	HD_1	HD_0	100 - 23.6	900.883	3.25	894.968	832.521	802.662	867.979	924.011	910.66	944.673	969.335	724.919	864.24	813.928	824.07	867.979	842.903	782.098	902.351	855.88	798.332	x
2.47_186.8721m/z		186.872	1	2.47368	0.456317	0	0.467921	0.556606	1.09868	HD_1	HD_0	50.3 - 100 - 2.09	311.188	1.73	292.361	291.931	265.42	306.333	310.235	316.997	314.494	312.874	239.597	282.323	285.412	272.499	306.333	283.003	272.245	300.404	276.253	263.861	x
2.47_220.8673m/z		220.867	1	2.47368	0.0714	0	0.945058	0.761272	1.10393	HD_3	HD_1	100	24.8596	29.55	19.6291	32.7804	15.5619	23.7025	28.5027	15.352	23.9665	34.7428	15.8694	18.9551	32.0484	15.977	23.7025	26.0008	13.1847	22.8927	30.6764	17.4765					x
2.48_164.8955m/z		164.895	1	2.48082	0.134967	0	0.850438	0.722629	1.06571	HD_1	HD_0	100 - 17	86.3959	8.15	95.7925	78.5497	68.8647	86.1263	79.4911	93.5703	91.4604	93.4029	67.4092	92.5035	76.7955	70.7015	86.1263	72.5135	80.3605	87.3629	82.4706	74.2358	x
2.48_181.8972m/z		181.897	1	2.48082	0.156383	0	0.678674	0.651427	1.09187	HD_3	HD_0	100 - 56.8 - 40.5	172.622	8.73	172.791	163.611	137.89	151.128	165.109	180.001	163.651	200.209	154.005	166.858	159.958	141.568	151.128	150.616	154.59	156.32	176.775	169.601	x
2.52_200.0564m/z		200.056	1	2.52297	0.0421333	0	0.0569198	0.341859	9.1008	HD_1	HD_0	100	23.5845	55.01	0	7.77442	0	24.4348	39.6316	6.68705	4.90644	17.9826	13.1876	0	7.6008	0	24.4348	36.1528	5.74301	4.68662	15.8778	14.5232			x		x
2.54_262.8578m/z		262.858	1	2.53723	0.3849	0	0.720125	0.667231	1.18312	HD_1	HD_0	100 - 83.3	316.362	20	341.266	254.31	206.609	244.282	362.763	342.04	361.235	295.223	189.162	329.549	248.631	212.12	244.282	330.92	293.753	345.051	260.669	208.318	x
2.55_352.8531m/z		352.853	1	2.55152	0.0499833	0	0.265427	0.456671	1.14477	HD_1	HD_0	100	116.686	2.37	115.185	98.4005	92.2045	114.119	116.323	119.616	105.72	116.953	90.6667	111.231	96.2029	94.6637	114.119	106.113	102.729	100.983	103.264	99.8486	x
2.66_331.0668m/z		331.067	1	2.65863	0.149967	14	0.32256	0.482192	1.34943	HD_0	HD_1	100 - 13.1 - 0.469	1816.08	7.9	2143.19	1330.34	1974.73	1435.72	1228.54	1373.18	1054.72	1274.32	1902.51	2069.6	1300.63	2027.4	1435.72	1120.7	1179.32	1007.47	1125.17	2095.18		x
2.67_309.1177m/z		309.118	1	2.67292	0.0499833	1	0.324386	0.483593	1.67398	HD_1	HD_0	100	67.7609	3.57	33.1888	42.376	45.8719	69.6463	65.0307	68.6057	31.2789	48.9059	114.304	32.0493	41.4296	47.0954	69.6463	59.3224	58.9203	29.8775	43.1817	125.88					x
2.67_271.0458m/z		271.046	1	2.67292	0.0357	9	0.980229	0.768161	1.06502	HD_0	HD_1	100	54.6928	24.44	61.7978	70.4067	31.8739	68.3981	53.5859	32.0773	58.2286	61.5573	37.8384	59.676	68.8343	32.724	68.3981	48.8822	27.5488	55.6199	54.3524	41.6703					x
2.68_352.8534m/z		352.853	1	2.68005	0.0499833	0	0.289335	0.471095	1.1616	HD_1	HD_3	100 - 3.51	112.112	8.08	108.704	105.194	88.0793	101.888	115.324	119.126	101.096	105.646	82.805	104.972	102.844	90.4286	101.888	105.201	102.308	96.5663	93.2803	91.1908	x
2.72_125.0241m/z		125.024	1	2.7229	0.0642667	9	0.0832779	0.361567	1.62137	HD_3	HD_0	100	118.789	8.98	93.4474	61.8313	64.5151	90.7175	93.7457	107.126	84.4031	136.309	135.654	90.239	60.4504	66.2358	90.7175	85.5169	92.0026	80.6217	120.355	149.392					x
2.73_169.0141m/z		169.014	1	2.73005	0.0999667	5	0.0584731	0.341859	1.60534	HD_3	HD_0	100 - 2.2	536.33	10.72	406.878	289.423	305.974	413.322	453.159	511.189	395.975	571.536	641.478	392.908	282.959	314.134	413.322	413.381	439.022	378.235	504.641	706.441
2.79_609.1242m/z		609.124	1	2.78717	0.05	10	0.161573	0.390913	1.39827	HD_3	HD_1	100 - 16.8	135.321	9.91	153.278	111.401	134.961	90.2845	92.2501	107.798	173.114	135.043	97.8072	148.015	108.913	138.56	90.2845	84.1525	92.5801	165.358	119.237	107.712					x
2.82_215.1033m/z		215.103	1	2.81573	0.04285	5	0.312115	0.479921	1.22396	HD_0	HD_1	100	72.1685	12.41	74.0367	80.8642	61.6046	75.0766	52.9603	48.8528	69.7929	79.4055	61.9662	71.4947	79.0583	63.2477	75.0766	48.3115	41.9561	66.6661	70.1115	68.2416					x
2.89_221.8429m/z		221.843	1	2.88715	0.413717	0	0.240925	0.440154	1.11976	HD_1	HD_0	100	530.392	2.44	471.152	486.257	463.592	487.827	543.687	559.661	482.789	548.605	450.285	454.975	475.398	475.957	487.827	495.963	480.651	461.159	484.394	495.886	x
2.89_441.0223m/z		441.022	1	2.89428	0.0571167	0	0.964978	0.76614	1.06293	HD_3	HD_0	100	163.086	2.37	180.036	163.344	116.91	162.563	155.092	158.174	109.773	161.38	218.105	173.855	159.696	120.028	162.563	141.478	135.844	104.855	142.491	240.192					x
2.90_437.9884m/z		437.988	1	2.90142	0.0714167	0	0.985217	0.768161	1.098	HD_3	HD_0	100 - 19.7	142.503	8.78	147.814	147.105	94.4338	120.885	137.081	143.746	70.2165	138.926	218.368	142.739	143.82	96.9525	120.885	125.049	123.453	67.0707	122.665	240.482					x
2.90_509.9705m/z		509.97	1	2.90142	0.0499833	0	0.847307	0.721516	1.09896	HD_1	HD_3	100 - 17.7	109.285	7.9	122.944	118.943	62.9923	107.121	118.789	101.943	46.5583	117.778	133.996	118.722	116.287	64.6724	107.121	108.362	87.5516	44.4725	103.993	147.566					x
2.90_484.9445m/z		484.944	1	2.90142	0.07855	0	0.964125	0.76614	1.13624	HD_3	HD_1	100 - 54.3 - 44.8	349.629	5.2	371.768	360.724	271.941	290.954	322.866	309.304	169.841	333.822	545.225	359.003	352.669	279.194	290.954	294.525	265.638	162.232	294.75	600.44					x
2.90_469.9289m/z		469.929	1	2.90142	0.0928333	0	0.922059	0.752809	1.16674	HD_3	HD_1	100 - 19.3 - 15.5 - 0.453	835.038	13.06	839.118	881.103	634.024	651.57	822.953	672.575	239.736	740.464	1524.91	810.307	861.426	650.935	651.57	750.715	577.625	228.996	653.796	1679.34					x
2.90_465.9346m/z		465.935	1	2.90142	0.0428333	0	0.768531	0.687933	1.20602	HD_3	HD_1	100 - 19.2	69.7217	17.52	62.1374	78.0668	49.9908	51.3505	69.4869	52.5963	4.75347	62.6429	141.769	60.0039	76.3234	51.3241	51.3505	63.3874	45.1711	4.54051	55.3109	156.126					x
2.90_431.9553m/z		431.955	1	2.90142	0.135683	0	0.918228	0.75203	1.0329	HD_1	HD_3	81.7 - 100 - 39.2 - 39.8 - 1.19	1151.83	4.09	1157.39	1240.97	970.044	1098.73	1188.76	1168.01	708.578	1122.85	1514.01	1117.65	1213.26	995.917	1098.73	1084.41	1003.12	676.833	991.424	1667.34					x
2.90_467.9317m/z		467.932	1	2.90142	0.107117	0	0.950661	0.762413	1.18715	HD_3	HD_1	100 - 19.4	1151.87	10.9	1086.12	1214.23	865.025	896.164	1091.36	923.329	361.601	1005.79	2088.22	1048.83	1187.11	888.097	896.164	995.564	792.978	345.401	888.065	2299.7					x
2.90_396.9849m/z		396.985	1	2.90142	0.107117	0	0.904909	0.746498	1.04776	HD_0	HD_3	100 - 31.4 - 11.1	303.258	3.82	317.227	346.005	246.542	292.727	299.746	278.018	160.71	305.853	401.738	306.335	338.278	253.117	292.727	273.435	238.769	153.51	270.055	442.422					x
2.90_365.0487m/z		365.049	1	2.90142	0.142817	2	0.95888	0.765305	1.02614	HD_1	HD_0	100 - 14.7 - 0.676	2190.8	4.12	2257.04	2307.25	1840.68	2090.85	2266.71	2214.82	1492.31	2247.6	2733.22	2179.55	2255.73	1889.78	2090.85	2067.74	1902.15	1425.45	1984.53	3010.02					x
2.90_343.1207m/z		343.121	1	2.90142	0.0499833	2	0.563626	0.594493	1.22823	HD_3	HD_1	100	267.198	3.4	241.58	263.2	179.261	211.523	215.325	225.792	0	183.787	617.807	233.285	257.322	184.042	211.523	196.424	193.916	0	162.276	680.373					x
2.90_406.9700m/z		406.97	1	2.90142	0.0499833	0	0.975707	0.768161	1.13338	HD_3	HD_0	100 - 27.1	80.8911	15.58	79.8502	86.2578	48.0067	64.7723	72.8041	87.8368	37.5794	73.597	131.497	77.1086	84.3314	49.2871	64.7723	66.4135	75.4365	35.8958	64.9828	144.814					x
2.90_344.0748n	344.075	343.068	1	2.90142	0.1928	11	0.984904	0.768161	1.02597	HD_3	HD_0	100 - 15.2 - 3.24 - 0.23 - 0.196	45626.8	5.24	47013.8	48732.4	37668.7	42171.9	46805.7	45083.9	27605	45123.5	64151.8	45399.6	47644.1	38673.4	42171.9	42697.1	38719.2	26368.2	39842	70648.5		x				HMDB0039287	Theogallin	M-H, 2M-H	C14H16O10	43.5	19.8	1.42082	99.2324		http://nonlinear.com/redirect/outbound?p=hmdb&param=HMDB0039287
2.90_341.0509m/z		341.051	1	2.90142	0.0999667	4	0.96812	0.768161	1.01653	HD_3	HD_0	100 - 3.08	313.186	5.25	331.696	334.017	258.566	298.22	330.549	309.39	195.295	301.356	442.906	320.308	326.557	265.462	298.22	301.533	265.712	186.545	266.084	487.76					x
2.90_191.0563m/z		191.056	1	2.90142	0.178517	10	0.974439	0.768161	1.01764	HD_3	HD_0	100 - 7.57 - 1.22	11564.2	5.23	12044.9	12428.9	9617.44	10848	12014.7	11692.4	7233.13	11595.2	15864.1	11631.4	12151.3	9873.95	10848	10960.1	10041.7	6909.08	10238.1	17470.7		x			x
2.91_740.0522m/z		740.052	1	2.90857	0.0857	0	0.962645	0.76614	1.29166	HD_3	HD_1	100 - 52.8 - 7.16 - 1.76	553.946	6.23	532.065	561.88	354.621	404.053	457.183	425.359	163.229	422.849	1075.76	513.797	549.332	364.079	404.053	417.052	365.309	155.916	373.357	1184.7					x
2.91_709.1225m/z		709.123	1	2.90857	0.0714167	5	0.940197	0.760176	1.35535	HD_3	HD_1	100 - 22.9 - 2.74	342.516	4.58	300.569	337.439	242.302	249.889	265.447	242.807	76.5098	289.851	661.188	290.249	329.903	248.764	249.889	242.147	208.529	73.0821	255.926	728.147					x
2.91_505.9058m/z		505.906	1	2.90857	0.0642667	0	0.900087	0.744847	1.24304	HD_3	HD_1	100 - 14.6 - 15	229.939	13.31	197.599	259.097	138.915	178.029	212.336	164.58	37.7576	176.98	475.079	190.815	253.311	142.62	178.029	193.697	141.346	36.066	156.265	523.191					x
2.91_503.9083m/z		503.908	1	2.90857	0.0499833	0	0.887708	0.73953	1.26604	HD_3	HD_1	100 - 10.3	165.77	10.64	138.778	186.792	115.36	123.287	147.018	122.502	28.2112	129.708	339.39	134.013	182.621	118.436	123.287	134.113	105.208	26.9473	114.526	373.76					x
2.91_427.0183m/z		427.018	1	2.90857	0.0571333	0	0.823987	0.711025	1.08478	HD_0	HD_3	100 - 7.4	99.8885	19.75	107.177	116.897	75.5919	113.551	101.002	75.979	35.1156	99.9574	141.174	103.497	114.287	77.608	113.551	92.1365	65.2527	33.5424	88.2579	155.47					x
2.91_439.9879m/z		439.988	1	2.90857	0.04285	0	0.791611	0.696932	1.17207	HD_3	HD_1	100	79.9538	6.71	95.4664	83.7842	56.1993	69.5879	71.9473	63.1124	54.2986	83.2398	102.323	92.1886	81.9131	57.6982	69.5879	65.6318	54.2025	51.866	73.497	112.685					x
2.91_776.0281m/z		776.028	1	2.90857	0.0499833	0	0.56015	0.592576	1.57716	HD_3	HD_1	100 - 42.4 - 22.4	107.19	19.22	83.5914	119.826	92.1813	84.8088	64.4306	54.6514	0	46.047	275.522	80.7213	117.15	94.6399	84.8088	58.7749	46.936	0	40.6575	303.424					x
2.91_169.0141m/z		169.014	1	2.90857	0.0856833	5	0.916406	0.751584	1.09774	HD_3	HD_0	100	137.973	5.39	135.657	136.042	105.365	130.354	127.972	141.427	95.3423	131.939	186.637	131	133.004	108.176	130.354	116.739	121.461	91.0708	116.496	205.538					x
2.91_442.9913n	442.991	441.984	1	2.90857	0.171367	0	0.888529	0.73953	1.04703	HD_1	HD_3	100 - 68.8 - 14.8 - 9.18 - 0.518 - 0.384	4469.41	5.02	4798.85	4788.43	3701.84	4226.53	4668.69	4513	2896.24	4436.19	5473.56	4634.08	4681.49	3800.57	4226.53	4258.88	3875.88	2766.49	3916.96	6027.87		x			x			M-H, M+FA-H
2.96_301.0933m/z		301.093	1	2.95855	0.0428333	4	0.143905	0.383577	1.68876	HD_0	HD_3	100	60.8764	20.98	75.3814	55.9155	51.3324	37.9833	28.4127	49.8624	45.8899	20.9932	41.2609	72.7932	54.6668	52.7015	37.9833	25.9187	42.8231	43.834	18.536	45.4395					x
2.97_331.0666m/z		331.067	1	2.9657	0.0921167	14	0.390138	0.515134	1.35483	HD_0	HD_1	100	204.736	18.58	237.943	240.205	136.061	175.176	170.893	107.278	172.74	164.273	120.035	229.773	234.84	139.69	175.176	155.892	92.1332	165.001	145.046	132.191					x
2.98_164.8955m/z		164.895	1	2.97997	0.0707	0	0.0970068	0.366729	1.23974	HD_1	HD_3	100 - 16.8	41.119	7.32	33.0114	36.5889	31.8392	44.8897	39.9462	38.5213	33.8767	37.9611	27.6644	31.878	35.7717	32.6884	44.8897	36.4397	33.0831	32.359	33.5179	30.466	x
2.98_271.0452m/z		271.045	1	2.97997	0.0357	9	0.424098	0.534666	1.45869	HD_0	HD_1	100	63.3975	24.58	74.1818	70.4826	45.5281	64.0489	45.1298	21.2068	58.7887	54.1947	35.4433	71.6348	68.9086	46.7424	64.0489	41.1684	18.213	56.1549	47.8515	39.0327					x
3.01_207.8362m/z		207.836	1	3.01497	0.0492833	0	0.231147	0.435039	1.11712	HD_1	HD_3	100 - 0.748	106.465	2.55	98.6593	99.6053	94.892	97.1141	109.432	112.849	94.1601	104.999	86.7489	95.2719	97.3809	97.4229	97.1141	99.8259	96.9172	89.9416	92.7097	95.534	x
3.04_217.8655m/z		217.865	1	3.0364	0.1564	0	0.908372	0.748408	1.04124	HD_1	HD_0	100 - 17.4	172.175	4.39	173.272	168.599	154.196	167.579	168.051	180.894	182.407	195.029	137.417	167.323	164.834	158.309	167.579	153.299	155.357	174.235	172.202	151.333	x
3.10_301.0930m/z		301.093	1	3.1009	0.0787833	7	0.0377701	0.325835	1.69264	HD_0	HD_1	100 - 4.1	260.881	13.1	278.741	221.474	282.429	150.894	106.607	204.88	167.867	132.299	168.497	269.17	216.528	289.962	150.894	97.2496	175.956	160.346	116.814	185.561				x	x
3.11_352.8540m/z		352.854	1	3.10805	0.0502333	0	0.575611	0.601305	1.11488	HD_1	HD_0	100	93.1187	6.19	95.8383	82.9999	71.7332	93.5631	87.1424	98.6507	92.6163	95.2176	70.3595	92.5477	81.1463	73.6465	93.5631	79.4932	84.7237	88.467	84.0729	77.4848	x
3.15_191.0559m/z		191.056	1	3.15088	0.11425	10	0.714162	0.665198	2.0373	HD_3	HD_1	100 - 1.66	314.575	56.97	446.725	13.779	296.761	184.33	223.518	55.3767	122.483	299.622	521.62	431.386	13.4712	304.676	184.33	203.898	47.5589	116.996	264.552	574.445			x		x
3.16_185.8766m/z		185.877	1	3.15803	0.3423	0	0.577852	0.602653	1.16532	HD_1	HD_3	100 - 34	187.493	11.26	161.525	192.09	156.771	164.095	193.265	205.12	178.929	193.559	110.193	155.979	187.8	160.952	164.095	176.3	176.162	170.913	170.904	121.352	x
3.17_913.1820m/z		913.182	1	3.16517	0.193033	1	0.556193	0.591175	1.25354	HD_0	HD_1	100 - 46.1 - 4.43	1317.71	6.87	1321.64	1220.9	1410.6	1131.86	1029.03	992.703	1788.43	901.392	602.099	1276.27	1193.64	1448.22	1131.86	938.701	852.558	1708.3	795.889	663.074					x
3.17_421.1348m/z		421.135	1	3.17232	0.0285667	5	0.25514	0.449645	1.62446	HD_0	HD_1	100	60.8341	16.77	72.4887	52.2532	57.7603	61.3297	16.4943	34.5224	48.8234	34.7771	43.8634	69.9998	51.0863	59.3008	61.3297	15.0465	29.6487	46.6361	30.7066	48.3054					x
3.19_331.0667m/z		331.067	1	3.1866	0.0642667	14	0.945795	0.761272	1.06974	HD_3	HD_1	100 - 0.889	149.621	17.22	173.571	151.094	122.385	190.13	90.862	138.608	244.966	102.297	101.601	167.612	147.72	125.649	190.13	82.8863	119.04	233.991	90.3235	111.89					x
3.29_352.8532m/z		352.853	1	3.2868	0.0571333	0	0.750216	0.680136	1.0753	HD_1	HD_3	100	98.4195	6.86	105.032	93.7431	88.0199	103.803	100.615	90.8405	93.651	108.577	72.3535	101.426	91.6496	90.3675	103.803	91.7832	78.0161	89.4553	95.8685	79.6808	x
3.32_411.0234m/z		411.023	1	3.31535	0.07855	3	0.871615	0.734573	1.36395	HD_3	HD_0	100 - 8.26 - 2.05	369.212	33.51	202.101	373.559	236.419	500.97	158.913	292.87	263.493	205.486	638.657	195.162	365.216	242.724	500.97	144.964	251.524	251.688	181.435	703.334					x
3.32_423.0716m/z		423.072	1	3.3225	0.0856833	1	0.686166	0.655903	1.24462	HD_0	HD_1	100 - 3.15	171.95	7.65	196.369	140.418	179.062	148.342	138.88	127.24	254.853	119.333	77.1012	189.626	137.283	183.838	148.342	126.689	109.277	243.436	105.366	84.9093					x
3.32_623.1039m/z		623.104	1	3.3225	0.04285	0	0.695541	0.658444	1.117	HD_0	HD_3	100 - 12.6	94.0592	1.12	89.6101	90.305	102.262	89.0901	91.0998	90.2566	134.02	58.8077	59.7935	86.5334	88.2882	104.99	89.0901	83.1032	77.5146	128.016	51.9246	65.8488					x
3.33_609.1246m/z		609.125	1	3.32963	0.342417	10	0.69754	0.659054	1.13668	HD_0	HD_1	100 - 32.3 - 6.35 - 0.11	8619.86	2.12	8814.39	7859.68	9185.5	7554.1	7438.96	7757	10903.2	7257.14	5431.56	8511.75	7684.15	9430.49	7554.1	6785.98	6661.91	10414.7	6407.73	5981.62		x
3.34_607.1088m/z		607.109	1	3.33678	0.193033	32	0.511094	0.575294	1.2356	HD_0	HD_1	100 - 34.9	897.229	4.26	886.486	831.019	974.181	761.563	704.418	712.459	1156.49	613.403	479.227	856.049	812.46	1000.16	761.563	642.585	611.878	1104.67	541.607	527.759					x
3.34_708.0421m/z		708.042	1	3.33678	0.07855	0	0.546274	0.590443	1.29166	HD_0	HD_1	100 - 26.3	172.704	6.22	173.97	146.151	197.991	142.706	132.107	126.309	238.666	110.638	64.6594	167.997	142.887	203.272	142.706	120.511	108.478	227.974	97.6885	71.2076					x
3.34_331.0670m/z		331.067	1	3.33678	0.0571333	14	0.395422	0.518734	1.27613	HD_0	HD_3	100	114.752	9.88	122.681	119.805	101.769	123.947	105.882	80.0615	112.186	95.2415	62.3361	118.469	117.13	104.483	123.947	96.5878	68.7589	107.16	84.0939	68.649					x
3.34_441.0828m/z		441.083	1	3.34392	0.0357167	5	0.526294	0.580799	1.38721	HD_0	HD_1	100 - 8.39	73.1563	16.2	76.9602	59.8704	82.6384	72.8725	48.4208	36.9159	102.477	40.9261	34.8601	74.3178	58.5334	84.8424	72.8725	44.1705	31.7044	97.8855	36.1359	38.3905					x
3.35_625.1179m/z		625.118	1	3.35107	0.0357167	1	0.52679	0.580941	1.2622	HD_0	HD_1	100 - 8.06	91.9135	8.71	100.745	89.8504	85.145	82.239	65.8439	70.3768	123.394	63.2533	59.226	97.286	87.8438	87.416	82.239	60.0642	60.4414	117.866	55.8499	65.2239					x
3.40_217.8653m/z		217.865	1	3.40105	0.128667	0	0.548721	0.590443	1.10274	HD_1	HD_3	100 - 19.1	140.655	9.51	147.102	128.832	116.72	126.894	141.47	153.601	129.953	140.575	112.122	142.051	125.954	119.833	126.894	129.052	131.917	124.131	124.121	123.477	x
3.40_467.1186m/z		467.119	1	3.40105	0.0644	19	0.0132478	0.300048	1.70336	HD_1	HD_0	100 - 7.69	169.953	4.44	110.333	83.0748	105.918	210.597	151.647	147.615	123.509	123.448	133.214	106.544	81.2196	108.743	210.597	138.336	126.775	117.975	108.999	146.704				x	x
3.42_352.8538m/z		352.854	1	3.42247	0.0358333	0	0.238742	0.440154	1.15376	HD_1	HD_3	100	67.4999	2.24	61.1352	59.6462	58.4691	66.2707	71.7084	64.5204	66.1567	61.2932	48.0622	59.0362	58.3142	60.0286	66.2707	65.414	55.4118	63.1928	54.1191	52.9295	x
3.44_323.1342m/z		323.134	1	3.43688	0.0501167	3	0.217432	0.425364	1.37059	HD_0	HD_3	100	103.166	13.63	117.217	89.0908	103.191	73.9558	95.8564	136.382	81.6466	81.2768	62.8909	113.192	87.1012	105.943	73.9558	87.4423	117.128	77.9887	71.7638	69.26					x
3.47_368.0983m/z		368.098	1	3.4726	0.0571333	0	0.376306	0.508387	1.35886	HD_0	HD_3	100 - 4.83	156.617	7.95	182.301	124.327	163.224	130.375	111.778	126.233	177.109	100.168	68.493	176.042	121.55	167.578	130.375	101.966	108.412	169.175	88.4441	75.4294					x
3.47_611.1296m/z		611.13	1	3.4726	0.07785	0	0.277836	0.467007	2.53456	HD_3	HD_0	100	30.771	50.09	16.9409	14.1791	5.30171	0	0	57.1941	12.9894	48.2708	31.0529	16.3593	13.8624	5.44311	0	0	49.1197	12.4075	42.621	34.1976			x		x
3.48_865.1970m/z		865.197	1	3.47973	0.0499833	1	0.00983528	0.300048	3.5638	HD_3	HD_1	100 - 27.1	108.154	14.82	70.6024	63.8133	96.3571	35.0858	29.8246	26.1334	138.572	129.903	55.9868	68.1783	62.3882	98.9271	35.0858	27.2066	22.4441	132.363	114.699	61.6566			x	x	x
3.49_607.1083m/z		607.108	1	3.48688	0.10655	32	0.614476	0.626979	1.154	HD_3	HD_1	100 - 37.6	221.879	12.03	238.324	187.103	213.114	152.706	170.641	253.462	268.03	195.34	202.269	230.141	182.925	218.798	152.706	155.662	217.68	256.022	172.476	222.753					x
3.54_395.0287m/z		395.029	1	3.53615	0.11355	0	0.028875	0.300048	2.24118	HD_0	HD_1	100 - 8.25 - 0.991	484.323	14.19	562.508	433.517	456.945	184.551	198.496	265.258	533.304	367.776	234.545	543.195	423.835	469.133	184.551	181.073	227.81	509.412	324.73	258.297			x	x	x
3.56_352.8537m/z		352.854	1	3.55758	0.0357167	0	0.954506	0.76395	1.01822	HD_1	HD_3	100	61.7144	6.32	66.7944	62.987	54.8906	57.4364	62.6432	65.0637	67.1162	70.4304	44.2837	64.5011	61.5804	56.3546	57.4364	57.1445	55.8783	64.1093	62.1869	48.7684	x
3.57_331.0673m/z		331.067	1	3.57187	0.0499833	14	0.00480835	0.211663	4.11688	HD_3	HD_0	100	109.829	13.44	44.5644	13.3096	22.1594	125.845	75.984	123.913	102.531	100.135	126.823	43.0343	13.0124	22.7504	125.845	69.3142	106.419	97.9372	88.4144	139.666			x	x	x
3.59_593.1302m/z		593.13	1	3.59328	0.0285667	10	0.0271498	0.300048	1.52038	HD_0	HD_1	100 - 17.2	66.3801	7.15	69.4758	68.7504	60.9141	49.3599	38.3139	43.3066	74.8625	62.1705	49.3293	67.0904	67.215	62.5388	49.3599	34.9508	37.1928	71.5086	54.8938	54.3249				x	x
3.60_425.0390m/z		425.039	1	3.60043	0.0357	0	0.365342	0.502573	1.94415	HD_0	HD_1	100	65.0159	26.76	65.5535	82.1376	47.3565	57.2073	4.2782	38.8397	42.1552	27.275	96.2241	63.3027	80.3033	48.6195	57.2073	3.90266	33.3565	40.2666	24.0826	105.969					x
3.61_315.0722m/z		315.072	1	3.60757	0.0928333	6	0.735663	0.673882	1.2788	HD_3	HD_0	100 - 12.2	751.479	28.68	782.189	495.392	485.356	1040.1	393.06	704.924	1027.77	641.461	585.204	755.332	484.329	498.301	1040.1	358.558	605.407	981.727	566.381	644.468					x
3.63_352.8530m/z		352.853	1	3.62898	0.0285667	0	0.42795	0.536535	1.12987	HD_1	HD_3	100	52.3396	1.79	54.7801	46.4403	41.2048	52.2893	51.4297	53.2997	45.9546	53.4275	39.5885	52.8993	45.4032	42.3038	52.2893	46.9152	45.7751	43.8958	47.1741	43.5977	x
3.64_134.8951m/z		134.895	1	3.63613	0.0928333	0	0.7378	0.67545	1.15768	HD_0	HD_1	100 - 19.8	32.7266	11.28	33.8518	35.725	28.6031	20.9499	14.4282	49.4295	42.2682	36.0992	18.6148	32.6895	34.9272	29.3659	20.9499	13.1617	42.4513	40.3745	31.874	20.4999	x
3.66_345.0826m/z		345.083	1	3.65755	0.107117	7	0.0658605	0.352776	1.94974	HD_1	HD_0	100 - 14.6 - 0.971	1511.3	16.58	764.635	1069.34	491.4	1957.31	1474.22	1102.35	1403.36	1025.77	1375.02	738.381	1045.46	504.506	1957.31	1344.82	946.728	1340.48	905.707	1514.27		x
3.69_610.1334m/z		610.133	1	3.68612	0.0285667	3	0.614827	0.626979	1.33823	HD_0	HD_1	100 - 18.2	57.7654	15.67	56.8915	67.2201	49.1845	66.2487	36.5564	26.6911	56.831	62.5214	15.7031	54.9381	65.7189	50.4963	66.2487	33.3475	22.923	54.2849	55.2036	17.2934					x
3.71_913.1820m/z		913.182	1	3.70753	0.0857	1	0.224722	0.428498	2.07427	HD_3	HD_1	100 - 28.4	135.58	6.56	127.739	131.208	144.446	87.1835	54.5839	54.3206	224.02	135.421	47.2977	123.353	128.277	148.298	87.1835	49.7926	46.6519	213.984	119.571	52.0876			x		x
3.72_331.1033m/z		331.103	1	3.72182	0.0571167	6	0.0176811	0.300048	2.11755	HD_0	HD_3	100	152.646	18.82	176.622	163.846	117.471	103.482	63.8674	102.908	87.6106	62.4841	66.1642	170.558	160.187	120.604	103.482	58.2612	88.3804	83.6856	55.1706	72.8647			x	x	x
3.79_352.8530m/z		352.853	1	3.79323	0.0214333	0	0.1797	0.406649	2.35601	HD_0	HD_1	100	19.3751	2.42	29.6797	21.3019	7.1438	8.24437	8.41185	8.01493	17.1822	19.9163	12.4274	28.6606	20.8262	7.33434	8.24437	7.67347	6.88343	16.4124	17.5852	13.6859	x
3.79_897.1872m/z		897.187	1	3.79323	0.334933	1	0.420949	0.533136	1.32197	HD_0	HD_3	100 - 40.6	1308.98	8.01	1199.42	1277.5	1450.03	1082.81	994.803	922.782	1630.91	830.106	509.512	1158.24	1248.97	1488.71	1082.81	907.48	792.508	1557.84	732.947	561.111					x
3.82_447.9843m/z		447.984	1	3.8218	0.0857	0	0.662646	0.644995	1.10733	HD_0	HD_3	100 - 46.8	323.332	1.62	327.488	325.073	317.435	340.483	298.269	275.21	369.681	285.608	220.685	316.244	317.813	325.901	340.483	272.088	236.357	353.119	252.179	243.034					x
3.82_446.9671m/z		446.967	1	3.8218	0.07855	0	0.471754	0.557981	1.15299	HD_1	HD_3	100	143.278	2.52	139.085	146.267	142.924	148.291	139.457	142.085	165.682	120.82	86.2959	134.309	143.001	146.736	148.291	127.216	122.026	158.259	106.679	95.0352					x
3.82_469.9038m/z		469.904	1	3.8218	0.0571333	0	0.427673	0.536535	1.1762	HD_1	HD_3	100	132.722	6.58	113.36	142.322	136.932	142.289	130.693	125.183	150.627	100.747	87.143	109.468	139.143	140.584	142.289	119.221	107.511	143.879	88.9552	95.9681					x
3.82_237.0764m/z		237.076	1	3.8218	0.0571167	32	0.997804	0.768161	1.02159	HD_3	HD_0	100	103.068	4.59	106.162	99.0222	97.4877	112.684	102.185	91.0149	119.646	110.985	78.5741	102.517	96.8107	100.088	112.684	93.2156	78.1659	114.285	97.9947	86.5314					x
3.82_363.0245m/z		363.024	1	3.8218	0.0642667	0	0.77369	0.689583	1.06584	HD_1	HD_3	100	154.628	5.31	163.008	143.65	154.684	161.983	145.769	156.131	176.459	152.515	106.255	157.411	140.442	158.809	161.983	132.974	134.089	168.553	134.664	117.016					x
3.83_611.1403m/z		611.14	1	3.82893	0.107117	16	0.745308	0.676849	1.08792	HD_1	HD_3	100 - 32.6 - 6.77	2093.44	8.77	1873.5	2158.24	2213.62	2261.17	2157.7	1861.44	2651.79	1773.66	1347.33	1809.18	2110.04	2272.66	2261.17	1968.3	1598.65	2532.99	1566.06	1483.77					x
3.83_610.1342m/z		610.134	1	3.82893	0.11425	3	0.794265	0.698106	1.17861	HD_3	HD_0	100	477.253	4.53	407.52	429.275	377.994	413.704	423.943	451.362	342.886	684.432	404.44	393.527	419.688	388.076	413.704	386.729	387.641	327.524	604.323	445.398					x
3.83_328.0558n	328.056	373.054	1	3.82893	0.0928333	0	0.765044	0.687933	1.06982	HD_1	HD_3	100 - 7.53 - 1.85	852.906	3.72	818.88	865.773	807.499	904.79	881.25	772.679	961.254	802.626	627.85	790.764	846.439	829.037	904.79	803.895	663.596	918.189	708.683	691.433					x			M-H, M+FA-H
3.83_467.9054m/z		467.905	1	3.82893	0.0714	0	0.385079	0.513671	1.23227	HD_0	HD_3	100 - 20.2	490.334	4.15	443.353	512.553	515.095	454.721	459.28	425.175	540.709	376.431	276.595	428.131	501.106	528.834	454.721	418.965	365.151	516.484	332.371	304.606					x
3.83_404.9916n	404.992	449.989	1	3.82893	0.1214	0	0.629983	0.632263	1.10003	HD_0	HD_3	100 - 22 - 3.73	1963.02	4.93	1991.05	2042.78	1855.24	2063.15	1953.59	1854.7	2274	1784.85	1294.72	1922.69	1997.16	1904.73	2063.15	1782.1	1592.86	2172.12	1575.95	1425.84					x			M-H, M+FA-H
3.83_445.9933m/z		445.993	1	3.82893	0.07855	0	0.742729	0.676056	1.09336	HD_1	HD_3	100	193.1	9.95	170.975	217.011	185.741	206.095	202.168	171.038	236.304	167.327	126.203	165.104	212.165	190.695	206.095	184.422	146.892	225.717	147.742	138.983					x
3.83_439.9599m/z		439.96	1	3.82893	0.0857	0	0.391052	0.515134	1.18371	HD_0	HD_3	100 - 5.76 - 8.93	305.324	4.38	321.81	287.025	307.138	311.645	288.846	289.43	328.718	261.337	183.762	310.761	280.615	315.33	311.645	263.491	248.57	313.991	230.748	202.371					x
3.83_432.9359n	432.936	431.929	1	3.82893	0.0928333	0	0.502089	0.575184	1.16515	HD_0	HD_3	100 - 19.8 - 18.2 - 2.41	1804.79	5.89	1685.14	1888.41	1840.82	1821.63	1720.81	1595.31	2058.43	1479.58	1108.9	1627.28	1846.23	1889.92	1821.63	1569.76	1370.1	1966.21	1306.41	1221.2					x			M-H, M+FA-H
3.83_430.9386n	430.939	429.931	1	3.82893	0.114267	0	0.511222	0.575294	1.14924	HD_0	HD_3	100 - 20.1	2383.82	6.41	2209.91	2445.58	2495.96	2468.45	2317.17	2144.87	2732.36	1953.42	1537	2134.03	2390.97	2562.53	2468.45	2113.77	1842.07	2609.95	1724.78	1692.65		x			x			M-H, M+FA-H
3.83_404.9907m/z		404.991	1	3.82893	0.0999667	0	0.554455	0.591175	1.12313	HD_1	HD_3	100 - 20 - 28 - 2.03	898.995	0.93	855.748	860.735	845.177	915.033	909.982	871.97	1002.9	797.753	600.663	826.366	841.513	867.719	915.033	830.105	748.87	957.971	704.38	661.492					x
3.83_400.9590m/z		400.959	1	3.82893	0.0571167	0	0.213895	0.423748	1.43065	HD_0	HD_3	100 - 35.3	79.0665	15.81	64.8613	88.4061	83.9321	67.5759	57.0508	90.8103	72.0212	39.9632	53.8145	62.6343	86.4318	86.1707	67.5759	52.043	77.9902	68.7946	35.2857	59.2643					x
3.83_396.9606m/z		396.961	1	3.82893	0.0642667	0	0.947593	0.761272	1.03825	HD_3	HD_0	100 - 1.73	153.504	3.45	149.794	151.689	142.065	170.712	146.384	143.007	178.769	160.681	121.062	144.651	148.301	145.854	170.712	133.535	122.818	170.76	141.874	133.322					x
3.83_394.9623m/z		394.962	1	3.82893	0.0857	0	0.615448	0.627209	1.11172	HD_1	HD_3	100 - 18.8	440.634	2.49	372.874	439.06	392.35	436.866	452.979	432.056	506.8	381.777	300.478	360.072	429.255	402.814	436.866	413.218	371.06	484.095	337.092	330.908					x
3.83_319.0459m/z		319.046	1	3.82893	0.107117	23	0.490024	0.569735	1.11339	HD_1	HD_3	100 - 10	565.438	1.65	503.891	567.557	528.864	576.19	559.233	560.889	602.567	508.059	412.925	486.59	554.882	542.969	576.19	510.144	481.706	575.572	448.593	454.742					x
3.83_137.0243m/z		137.024	1	3.82893	0.0856833	9	0.474498	0.559899	1.14573	HD_1	HD_3	100	203.871	8.64	180.311	211.114	185.022	222.366	207.473	181.774	214.433	175.359	144.026	174.12	206.399	189.957	222.366	189.261	156.112	204.826	154.834	158.611					x
3.83_260.0681n	260.068	305.067	1	3.82893	0.171383	15	0.649668	0.641857	1.09544	HD_1	HD_3	100 - 15.2 - 2.36 - 0.223 - 0.0125	66908.1	4.29	61488.8	67358.4	65779.9	68597.1	68532.1	63595.1	76019.4	60240.8	46975.9	59377.6	65854.1	67534.4	68597.1	62516.4	54617.1	72613.6	53189.9	51733.2		x						M-H, M+FA-H
3.83_303.0510m/z		303.051	1	3.82893	0.16425	42	0.647579	0.641393	1.09204	HD_1	HD_3	100 - 15.5	1686.99	3.15	1577.41	1693.17	1620.45	1689.78	1738.7	1632.48	1898.32	1538.59	1197.52	1523.25	1655.36	1663.67	1689.78	1586.08	1402.02	1813.28	1358.5	1318.79					x
3.83_287.0560m/z		287.056	1	3.82893	0.04285	40	0.76709	0.687933	1.11986	HD_3	HD_0	100	72.7067	10.65	73.9829	66.438	54.3535	76.0881	61.4131	69.6524	90.6166	70.2737	57.2299	71.4427	64.9542	55.8032	76.0881	56.0223	59.8193	86.5569	62.0485	63.0257					x
3.83_140.0472n	140.047	279.108	1	3.82893	0.0571167	10	0.229041	0.432294	1.46088	HD_1	HD_0	100	144.941	13.25	126.403	71.6914	99.55	113.627	190.853	130.342	102.319	127.085	132.174	122.063	70.0903	102.205	113.627	174.1	111.941	97.7351	112.21	145.559					x			M-H, 2M-H
3.83_276.0632n	276.063	275.056	1	3.82893	0.0928333	1	0.874658	0.735203	1.04072	HD_0	HD_3	100 - 2.53	491.978	4.3	470.157	512.351	493.427	519.441	488.365	455.478	594.223	462.273	361.696	454.015	500.908	506.587	519.441	445.497	391.176	567.601	408.166	398.325					x			M-H, M+FA-H
3.83_261.0766m/z		261.077	1	3.82893	0.11425	24	0.625582	0.631044	1.10727	HD_1	HD_3	100 - 12.4	1051.62	5.16	970.141	1072.22	1001.09	1095.57	1074.33	984.968	1204.07	919.466	725.686	936.832	1048.28	1027.79	1095.57	980.026	845.916	1150.12	811.848	799.176					x
3.83_221.0455m/z		221.046	1	3.82893	0.0714167	17	0.79131	0.696932	1.06299	HD_1	HD_3	100	187.526	3.66	180.008	191.546	179.788	197.461	180.424	184.693	221.147	173.819	134.277	173.827	187.268	184.584	197.461	164.586	158.619	211.24	153.474	147.875					x
3.83_219.0659m/z		219.066	1	3.82893	0.0928333	11	0.864708	0.730232	1.04823	HD_0	HD_3	100 - 3.74	432.555	2.28	430.207	443.379	424.08	431.626	427.8	399.488	523.419	412.829	301.706	415.436	433.477	435.391	431.626	390.248	343.09	499.969	364.51	332.26					x
3.83_179.0348m/z		179.035	1	3.82893	0.0999833	23	0.845821	0.721413	1.04696	HD_1	HD_3	100 - 1.18	357.384	3.64	328.739	376.025	363.663	371.525	354.694	345.934	438.177	331.291	254.592	317.451	367.627	373.362	371.525	323.559	297.097	418.546	292.515	280.374					x
3.83_167.0347m/z		167.035	1	3.82893	0.0856833	24	0.78961	0.696932	1.05924	HD_1	HD_3	100	177.516	3.25	170.191	181.465	174.417	186.283	181.506	164.761	196.908	177.658	128.198	164.348	177.412	179.069	186.283	165.573	141.501	188.086	156.864	141.181					x
3.83_165.0192m/z		165.019	1	3.82893	0.07855	5	0.662554	0.644995	1.10438	HD_1	HD_3	100 - 4.6	258.042	5.19	237.887	263.47	255.533	280.762	248.808	244.555	295.753	236.735	168.47	229.719	257.586	262.348	280.762	226.968	210.03	282.503	209.026	185.531					x
3.83_125.0241m/z		125.024	1	3.82893	0.07855	9	0.771237	0.689409	1.05808	HD_0	HD_3	100	165.706	3.14	171.702	162.878	162.536	177.231	165.214	150.465	188.64	153.315	127.873	165.807	159.241	166.871	177.231	150.712	129.223	180.189	135.37	140.823					x
3.83_664.0510m/z		664.051	1	3.82893	0.07855	0	0.765567	0.687933	1.10222	HD_0	HD_3	100 - 33.7 - 2.05	529.683	6.81	489.609	559.516	539.925	568.296	529.237	418.003	695.51	409.914	336.254	472.798	547.021	554.325	568.296	482.781	358.992	664.351	361.936	370.306					x
3.83_305.1179m/z		305.118	1	3.82893	0.0642667	2	0.760109	0.686749	1.0902	HD_0	HD_3	100	1020.03	9.22	913.044	1089.4	1057.64	1150.19	1041.72	863.116	1371.09	823.959	611.85	881.695	1065.07	1085.85	1150.19	950.279	741.266	1309.66	727.519	673.813					x
3.84_427.9357m/z		427.936	1	3.83607	0.0499833	0	0.829138	0.713327	1.08953	HD_0	HD_3	100 - 2.42	103.785	14.28	121.187	99.1267	91.0409	103.908	105.156	80.671	120.748	100.833	64.1866	117.026	96.913	93.4691	103.908	95.9252	69.2823	115.339	89.0312	70.6868					x
3.84_417.9627m/z		417.963	1	3.83607	0.0642667	0	0.837525	0.716538	1.09595	HD_1	HD_0	100 - 49.2 - 1.74	160.244	7.2	141.137	158.311	139.193	174.367	155.855	150.51	198.747	157.618	100.542	136.291	154.775	142.906	174.367	142.174	129.262	189.843	139.169	110.724					x
3.84_700.0279m/z		700.028	1	3.83607	0.0571333	0	0.708273	0.664149	1.19144	HD_0	HD_3	100 - 23.1 - 16.1	134.286	25.83	94.6483	159.056	149.153	151.595	107.026	91.4943	206.965	71.3747	59.787	91.3986	155.504	153.131	151.595	97.6317	78.5776	197.693	63.0207	65.8417					x
3.84_465.9080m/z		465.908	1	3.83607	0.07855	0	0.359334	0.501193	1.22151	HD_0	HD_3	100 - 18.4	523.567	5.34	489.029	533.453	548.218	505.555	486.754	454.615	569.308	408.087	308.47	472.238	521.54	562.84	505.555	444.027	390.435	543.803	360.322	339.709					x
3.84_380.1556m/z		380.156	1	3.83607	0.0499833	1	0.345687	0.490014	1.21267	HD_0	HD_3	100 - 2.45	182.679	6.81	178.096	173.187	196.753	130.77	204.172	197.491	159.084	154.703	138.137	171.981	169.319	202.001	130.77	186.25	169.61	151.957	136.596	152.126					x
3.84_408.9835m/z		408.984	1	3.83607	0.0428333	0	0.980063	0.768161	1.09224	HD_3	HD_1	100	54.7872	5.36	58.8846	43.3229	51.4806	49.8126	47.66	53.008	76.3304	53.0246	35.0065	56.8628	42.3554	52.8536	49.8126	43.4765	45.5246	72.9107	46.8183	38.5517					x
3.84_305.2141m/z		305.214	1	3.83607	0.0357	0	0.676415	0.650935	1.87993	HD_0	HD_1	100	72.4806	85.05	30.006	44.248	143.188	48.4177	67.2468	0	192.574	21.4252	0	28.9757	43.2598	147.007	48.4177	61.3439	0	183.947	18.9175	0					x
3.84_301.0344m/z		301.034	1	3.83607	0.0357	17	0.994688	0.768161	1.01154	HD_1	HD_0	100	52.454	15.03	42.8836	55.759	56.9245	68.0475	45.7708	43.5438	69.7361	44.1236	41.9607	41.4112	54.5138	58.4428	68.0475	41.7531	37.3965	66.6119	38.9592	46.21					x
3.84_291.0508m/z		291.051	1	3.83607	0.0357	4	0.781208	0.695034	1.06386	HD_1	HD_3	100	60.602	1.69	57.4087	59.3764	58.2346	63.0537	64.5881	54.164	69.0181	53.711	48.1637	55.4376	58.0504	59.7878	63.0537	58.9186	46.5174	65.926	47.4244	53.0413					x
3.84_285.0404m/z		285.04	1	3.83607	0.0571333	33	0.778416	0.693016	1.0857	HD_1	HD_3	100	90.4377	11.23	92.1673	99.324	79.3183	106.567	87.7017	77.0441	111.054	74.6645	64.179	89.0027	97.1058	81.4338	106.567	80.0034	66.1675	106.079	65.9254	70.6785					x
3.84_132.0211n	132.021	263.056	1	3.83607	0.04285	1	0.93976	0.760176	1.03943	HD_0	HD_3	100	106.634	12.34	117.589	110.272	92.0403	121.43	84.4982	103.334	121.447	105.913	80.4055	113.552	107.81	94.4951	121.43	77.0811	88.7456	116.006	93.5163	88.5482					x			M+FA-H, 2M-H
3.84_135.9704m/z		135.97	1	3.84322	0.913933	0	0.334239	0.484775	1.12219	HD_1	HD_0	100	518.298	4.61	478.752	468.874	437.961	462.664	560.726	531.506	512.942	557.763	448.765	462.314	458.403	449.642	462.664	511.506	456.471	489.962	492.48	494.212	x
3.86_261.0070m/z		261.007	1	3.86463	0.04285	9	0.618303	0.628099	1.11731	HD_1	HD_0	100	59.4479	10.07	52.9544	47.978	58.6861	68.0278	59.697	50.6188	62.0243	59.773	48.4419	51.1363	46.9065	60.2514	68.0278	54.4569	43.4728	59.2455	52.7769	53.3476					x
3.89_355.1067m/z		355.107	1	3.88607	0.0714	0	0.000618606	0.109435	3.3147	HD_1	HD_0	100 - 10.5 - 2.12	533.826	12.01	182.294	134.053	166.797	607.544	490.817	503.116	339.073	589.518	516.413	176.035	131.059	171.245	607.544	447.734	432.089	323.882	520.518	568.71		x	x	x	x
3.89_913.1824m/z		913.182	1	3.88607	0.178533	1	0.460928	0.551813	1.25695	HD_0	HD_1	100 - 50 - 11.5	2366.15	9.79	2389.26	2123.73	2585.46	2042.5	1406.11	2198.74	2507.93	2329.45	1462.45	2307.23	2076.3	2654.41	2042.5	1282.69	1888.33	2395.57	2056.8	1610.55					x
3.90_352.8530m/z		352.853	1	3.90035	0.0357	0	0.585014	0.60832	1.1589	HD_1	HD_3	100	55.8843	0.86	58.3773	56.0393	33.4121	55.7713	56.4098	55.4719	49.6473	55.2317	39.7869	56.3729	54.7878	34.3033	55.7713	51.4582	47.6407	47.423	48.7671	43.8161	x
3.90_911.1667m/z		911.167	1	3.90035	0.0857	2	0.333979	0.484775	1.64994	HD_0	HD_1	100 - 27.8	211.603	24.61	206.301	162.39	266.119	145.041	50.6838	189.022	234.072	194.028	113.081	199.218	158.763	273.216	145.041	46.2349	162.337	223.585	171.318	124.532					x
3.95_593.1298m/z		593.13	1	3.95033	0.0642667	10	0.239484	0.440154	1.35044	HD_3	HD_1	100 - 18.1	170.687	9.71	181.004	147.059	164.55	139.947	123.181	116.051	219.489	174.024	118.547	174.789	143.775	168.939	139.947	112.368	99.6678	209.656	153.655	130.552					x
3.96_185.8767m/z		185.877	1	3.95747	0.135683	0	0.144895	0.383577	1.29871	HD_3	HD_0	100 - 29.3	45.8708	10.96	44.2335	27.836	33.8915	50.2545	39.2881	47.9878	50.875	45.9199	40.8177	42.7147	27.2143	34.7954	50.2545	35.8394	41.2131	48.5957	40.5452	44.9513	x
3.96_183.0299m/z		183.03	1	3.96462	0.0571167	20	0.551203	0.590443	1.5372	HD_0	HD_1	100	107.608	18.54	154.231	53.0835	115.51	84.0394	58.4302	67.5386	136.842	71.1373	77.9442	148.935	51.898	118.59	84.0394	53.3013	58.0039	130.711	62.811	85.8376					x
3.96_345.0824m/z		345.082	1	3.96462	0.0849833	7	0.522982	0.578915	1.44453	HD_0	HD_1	100 - 11.8	588.655	4.45	749.779	362.841	653.345	422.065	387.214	413.244	737.258	322.281	452.059	724.036	354.738	670.771	422.065	353.225	354.905	704.228	284.56	497.839					x
3.97_759.1195m/z		759.12	1	3.97175	0.0714167	3	0.41659	0.530543	1.75487	HD_0	HD_1	100 - 37.3	107.201	20.03	111.088	47.9979	162.517	92.4508	23.6657	67.1465	108.426	72.0517	92.9437	107.274	46.926	166.851	92.4508	21.5883	57.6671	103.569	63.6184	102.356					x
3.99_447.1139m/z		447.114	1	3.98603	0.07785	10	0.395106	0.518734	1.65636	HD_0	HD_3	100 - 17.3 - 2.03	481.712	26.11	424.725	625.891	394.52	509.931	161.972	351.418	619.789	160.898	91.7883	410.142	611.913	405.043	509.931	147.754	301.806	592.022	142.065	101.084					x
4.02_554.2632m/z		554.263	1	4.02103	0.0207333	1	0.236279	0.440154	Infinity	HD_3	HD_0	100 - 40.2	28.4191	120.58	0	0	0	54.4394	12.6817	0	0	66.4742	18.7832	0	0	0	54.4394	11.5685	0	0	58.6937	20.6854			x		x
4.04_315.0723m/z		315.072	1	4.03532	0.04285	6	0.181526	0.406885	2.29755	HD_3	HD_1	100	90.2276	17.86	78.6885	65.3973	55.0348	55.0733	20.8204	41.9202	154.177	69.6777	46.8282	75.9868	63.9368	56.5027	55.0733	18.9928	36.0021	147.27	61.5223	51.5705			x		x
4.08_319.0449m/z		319.045	1	4.07817	0.0499833	23	0.0193793	0.300048	15.728	HD_3	HD_0	100	84.5861	37	5.93471	10.1995	0	39.9315	67.0249	34.4553	33.2735	112.082	108.403	5.73094	9.97174	0	39.9315	61.1416	29.591	31.7828	98.9634	119.381			x	x	x
4.09_473.0724m/z		473.072	1	4.0853	0.1214	8	0.0116242	0.300048	7.46876	HD_3	HD_0	100 - 20.6 - 2.4	1383	12.73	127.198	325.963	102.355	649.453	830.11	704.111	503.909	1837.84	1807.27	122.831	318.683	105.085	649.453	757.244	604.709	481.333	1622.73	1990.29		x	x	x
4.09_631.1065m/z		631.107	1	4.0853	0.121383	29	0.700621	0.660884	1.11628	HD_0	HD_1	100 - 18.6	460.675	11.82	491.91	394.899	495.215	413.248	310.033	514.783	475.828	462.101	379.822	475.02	386.08	508.424	413.248	282.819	442.108	454.511	408.015	418.287					x
4.09_607.1092m/z		607.109	1	4.09245	0.249217	32	0.820561	0.711025	1.06457	HD_0	HD_1	100 - 42.7	2510.87	7.19	2505.84	2332.79	2693.98	2411.43	1903.08	2761.23	2566.48	2621.47	1917.24	2419.8	2280.7	2765.83	2411.43	1736.03	2371.41	2451.5	2314.64	2111.4					x
4.10_708.0412m/z		708.041	1	4.09958	0.16425	0	0.822858	0.711025	1.07903	HD_0	HD_3	100 - 41.1	722.654	9.34	777.999	647.486	742.477	703.049	505.958	813.221	722.585	764.31	522.29	751.286	633.026	762.28	703.049	461.545	698.415	690.212	674.851	575.183					x
4.10_698.0130m/z		698.013	1	4.09958	0.0857	0	0.532223	0.584492	1.34757	HD_0	HD_1	100 - 26.6	97.1293	15.61	93.4074	73.3064	124.674	90.1083	24.6517	101.473	102.283	85.9389	75.0724	90.2003	71.6693	127.999	90.1083	22.4878	87.1472	97.7005	75.8802	82.675					x
4.10_625.1188m/z		625.119	1	4.09958	0.16425	1	0.559878	0.592576	1.12709	HD_0	HD_1	100 - 22.7	643.554	8.87	638.307	589.275	703.081	586.334	457.873	668.759	625.279	652.814	522.15	616.391	576.115	721.833	586.334	417.681	574.348	597.266	576.406	575.029					x
4.10_609.1250m/z		609.125	1	4.09958	0.320633	10	0.824388	0.711025	1.0647	HD_0	HD_1	100 - 32.5 - 8.01 - 1.05	21615.9	7.67	21563.3	19985	23299.5	20426.7	16655.6	23824.6	21544.9	23114.5	17120.3	20823	19538.7	23920.9	20426.7	15193.6	20461.2	20579.7	20409.1	18854						HMDB0037652	Prodelphinidin B	M-H	C30H26O14	53.7	69.8	0.0743093	98.7832		http://nonlinear.com/redirect/outbound?p=hmdb&param=HMDB0037652
4.10_441.0823m/z		441.082	1	4.09958	0.149967	5	0.71783	0.666798	1.13674	HD_0	HD_1	100 - 15.7	644.737	13.43	678.529	546.361	709.32	595.893	423.243	682.4	648.527	737.757	473.792	655.231	534.159	728.239	595.893	386.091	586.063	619.473	651.407	521.773					x
4.10_426.0908m/z		426.091	1	4.09958	0.0428333	0	0.240917	0.440154	Infinity	HD_0	HD_1	100	16.7493	99.34	0	16.9725	33.2756	0	0	0	37.6567	6.05163	0	0	16.5934	34.1631	0	0	0	35.9697	5.34332	0			x		x
4.10_423.0718m/z		423.072	1	4.09958	0.171383	1	0.592776	0.613438	1.14138	HD_0	HD_1	100 - 17.8 - 30.5	1145.15	8.82	1146.52	1043.47	1245.45	1011.74	809.211	1188.93	1202.72	1126.93	843.175	1107.15	1020.16	1278.67	1011.74	738.18	1021.09	1148.84	995.026	928.564					x
4.10_591.1147m/z		591.115	1	4.09958	0.0714167	2	0.663778	0.644995	1.42308	HD_0	HD_1	100 - 26.2	142.74	10.81	113.303	165.704	149.212	110.539	101.437	88.9352	213.798	120.29	37.5323	109.413	162.004	153.192	110.539	92.5329	76.3798	204.22	106.211	41.3332					x
4.11_593.1300m/z		593.13	1	4.10673	0.177817	10	0.558538	0.592576	1.18133	HD_0	HD_1	100 - 40.4 - 13.7 - 0.327	2738.91	4.11	2360.61	2799.85	3056.26	2385.17	2360.85	2209.46	3230.62	2238.12	1567.59	2279.56	2737.33	3137.77	2385.17	2153.62	1897.54	3085.89	1976.16	1726.34
4.11_623.1041m/z		623.104	1	4.10673	0.14995	0	0.632023	0.633619	1.10977	HD_0	HD_1	100 - 24.8	686.813	8.56	665.457	641.711	753.27	623.203	501.313	732.122	670.283	716.263	563.053	642.609	627.38	773.361	623.203	457.308	628.765	640.254	632.428	620.074					x
4.13_759.1205m/z		759.12	1	4.12815	0.149967	3	0.453256	0.548529	1.52656	HD_3	HD_1	100 - 29.3	440.564	41.21	293.082	150.905	423.332	271.999	160.501	433.297	300.94	374.933	645.819	283.02	147.535	434.623	271.999	146.413	372.127	287.458	331.049	711.222					x
4.17_352.8523m/z		352.852	1	4.171	0.0285667	0	0.548134	0.590443	1.12278	HD_1	HD_3	100	40.2479	8.7	40.9319	42.7808	35.3368	38.1499	38.3051	44.2887	41.3816	38.8862	27.2722	39.5265	41.8254	36.2793	38.1499	34.9427	38.0363	39.5277	34.3347	30.034	x
4.20_913.1823m/z		913.182	1	4.19955	0.114267	1	0.336453	0.484775	1.35558	HD_0	HD_1	100 - 34.9	375.372	20.05	436.762	291.388	397.965	254.847	232.806	343.07	418.499	337.669	244.29	421.766	284.881	408.579	254.847	212.371	294.637	399.75	298.147	269.029					x
4.22_360.1013m/z		360.101	1	4.22098	0.05	6	0.331921	0.484775	4.66662	HD_3	HD_1	100	39.0987	68.53	37.2796	5.99419	26.1379	11.1797	13.9555	0	82.2633	6.72039	28.3124	35.9996	5.86032	26.835	11.1797	12.7305	0	78.5779	5.93381	31.1796			x		x
4.22_197.0453m/z		197.045	1	4.22098	0.0571333	50	0.341211	0.487452	2.24651	HD_3	HD_1	100	78.3505	25.1	82.2716	17.5208	47.1285	40.0962	39.762	24.7713	131.488	46.2734	57.2901	79.4468	17.1296	48.3855	40.0962	36.2718	21.2742	125.597	40.8573	63.092			x		x
4.24_357.0827m/z		357.083	1	4.23527	0.0999667	25	0.242699	0.440178	1.35805	HD_0	HD_1	100 - 15.3 - 28.1	1443.34	9.88	1655.14	1387.55	1287.34	1086.72	1153.75	947.937	1588.13	841.15	1034.28	1598.31	1356.56	1321.68	1086.72	1052.48	814.113	1516.98	742.698	1139.02
4.24_897.1872m/z		897.187	1	4.23527	0.135683	1	0.440487	0.543027	1.24879	HD_0	HD_1	100 - 42.2	659.449	9.42	653.801	600.327	724.218	581.701	390.417	612.093	695.848	614.382	418.695	631.353	586.92	743.534	581.701	356.147	525.681	664.674	542.472	461.097					x
4.24_191.0560m/z		191.056	1	4.23527	0.0714	10	0.0765262	0.357557	1.40247	HD_0	HD_3	100 - 0.818	311.469	2.61	340.338	329.332	264.738	234.64	234.604	224.182	283.714	175.713	206.83	328.653	321.977	271.799	234.64	214.011	192.533	271.003	155.147	227.776					x
4.24_379.0649m/z		379.065	1	4.2424	0.04285	1	0.393261	0.517185	1.39742	HD_0	HD_1	100	73.8365	8.06	78.4071	84.3551	58.7474	55.6111	54.968	47.9342	78.9893	25.4379	56.7784	75.715	82.4712	60.3142	55.6111	50.1429	41.1671	75.4505	22.4605	62.5284					x
4.26_447.1137m/z		447.114	1	4.25668	0.0714	10	0.433098	0.539574	1.57753	HD_0	HD_3	100 - 20.7	185.282	6.01	189.813	193.435	172.599	259.901	71.7346	158.966	178.871	67.5111	105.97	183.296	189.115	177.202	259.901	65.4379	136.524	170.858	59.6093	116.701					x
4.30_761.1354m/z		761.135	1	4.29953	0.185667	6	0.1532	0.383577	1.53933	HD_3	HD_0	100 - 36.9 - 2.76	1331.07	14.74	936.935	717.513	939.669	848.999	937.445	1263.55	943.016	1395.97	1654.23	904.766	701.489	964.731	848.999	855.158	1085.17	900.768	1232.58	1821.75		x
4.34_456.0927m/z		456.093	1	4.34237	0.0499833	0	0.551452	0.590443	1.23717	HD_3	HD_0	100 - 15.8	110.309	13.52	73.9754	97.7433	95.7696	100.133	121.927	95.0125	82.1799	152.753	95.9943	71.4355	95.5605	98.3239	100.133	111.225	81.5992	78.4981	134.874	105.716					x
4.34_591.1142m/z		591.114	1	4.34237	0.0928333	2	0.254752	0.449645	1.36794	HD_0	HD_3	100 - 30	242.955	9.67	224.119	235.481	269.265	196.743	157.325	200.02	241.437	181.308	110.077	216.424	230.223	276.447	196.743	143.515	171.783	230.62	160.087	121.225					x
4.34_684.1514m/z		684.151	1	4.34237	0.04285	2	0.138763	0.383577	2.09757	HD_3	HD_0	100 - 17.7	89.4823	8.78	77.2133	10.7652	40.0014	69.7101	79.6205	113.711	86.4994	98.3961	83.5512	74.5622	10.5247	41.0683	69.7101	72.6316	97.6576	82.6241	86.8794	92.0125			x		x
4.34_777.1304m/z		777.13	1	4.34237	0.0642667	1	0.321515	0.481578	1.43218	HD_0	HD_3	100 - 28	140.168	26.04	193.41	118.316	108.777	70.5631	119.166	111.623	94.7216	73.8044	125.085	186.77	115.674	111.678	70.5631	108.706	95.8646	90.478	65.166	137.752					x
4.35_593.1298m/z		593.13	1	4.34952	0.128533	10	0.593708	0.613438	1.15628	HD_0	HD_1	100 - 29.7 - 5.15	2336.7	2.24	2143.13	2248.19	2618.78	2072.53	2002.38	1987.73	2821.04	1905.93	1340.16	2069.55	2197.99	2688.63	2072.53	1826.61	1707.11	2694.66	1682.85	1475.87
4.42_203.0823m/z		203.082	1	4.42092	0.07855	8	0.366747	0.503146	1.31017	HD_0	HD_3	100 - 6.66	297.855	8.77	274.461	293.079	326.024	179.741	299.294	349.524	214.475	209.944	257.602	265.038	286.534	334.72	179.741	273.022	300.18	204.866	185.371	283.689					x
4.42_352.8528m/z		352.853	1	4.42092	0.02855	0	0.620624	0.628449	1.35137	HD_1	HD_3	100	33.1452	10.91	41.3902	36.5533	13.8722	37.3175	31.232	30.8861	37.5697	24.0551	11.9562	39.969	35.737	14.2422	37.3175	28.4905	26.5258	35.8866	21.2396	13.1671	x
4.42_483.0777m/z		483.078	1	4.42092	0.0357	12	0.401274	0.523809	1.61399	HD_3	HD_1	100	93.2901	27.41	106.732	87.8449	60.3978	109.808	26.7315	36.8633	49.916	142.309	87.6459	103.068	85.8831	62.0087	109.808	24.385	31.6591	47.6797	125.652	96.5218					x
4.43_591.1142m/z		591.114	1	4.42807	0.0642667	2	0.0454887	0.326623	1.41423	HD_0	HD_1	100 - 29.7	138.504	4.57	135.793	133.978	145.742	86.8714	94.3742	112.563	140.255	127.345	98.7418	131.131	130.986	149.629	86.8714	86.0902	96.6722	133.972	112.44	108.741				x	x
4.44_411.0232m/z		411.023	1	4.4352	0.04285	3	0.249856	0.448739	1.37727	HD_1	HD_3	100	114.145	9.51	121.236	67.2288	95.9834	125.314	113.486	103.633	96.4513	88.3049	63.8756	117.074	65.7274	98.5434	125.314	103.525	89.0029	92.1302	77.9693	70.3443					x
4.44_357.0824m/z		357.082	1	4.4352	0.0642667	25	0.0533155	0.337377	95.5675	HD_3	HD_0	100 - 9.21	238.231	69.93	7.4784	0	0	0	154.353	34.1558	104.635	185.166	424.891	7.22163	0	0	0	140.804	29.3339	99.9472	163.493	467.92		x	x		x
4.44_593.1298m/z		593.13	1	4.4352	0.1071	10	0.553761	0.590946	1.1346	HD_0	HD_1	100 - 33 - 5.63	1934.69	5.33	2045.14	1841.1	1917.83	1513.66	1385.14	2216.74	1629.53	1976.75	1738.68	1974.92	1799.98	1968.98	1513.66	1263.55	1903.8	1556.53	1745.38	1914.76
4.44_881.1929m/z		881.193	1	4.44235	0.0999667	2	0.353397	0.498251	1.58627	HD_0	HD_3	100 - 30.9	239.963	21.18	164.737	256.991	298.162	215.27	203.625	141.657	264.384	124.946	64.4948	159.081	251.252	306.114	215.27	185.751	121.659	252.539	110.322	71.0263					x
4.46_365.0178m/z		365.018	1	4.45663	0.0642667	0	0.196926	0.415541	Infinity	HD_3	HD_1	100	65.245	134.88	10.3082	0	0	0	0	0	0	30.3995	165.336	9.9543	0	0	0	0	0	0	26.8414	182.079			x		x
4.46_532.5983m/z		532.598	1	4.45663	0.1214	0	0.0936803	0.366729	1.47018	HD_0	HD_3	100	249.459	5.32	244.453	264.511	239.412	202.243	202.345	136.283	188.393	196.102	124.543	236.06	258.604	245.797	202.243	184.583	117.044	179.953	173.149	137.155					x
4.46_533.0997m/z		533.1	1	4.46377	0.11425	0	0.223354	0.428063	2.64304	HD_0	HD_3	100	94.0606	24.26	108.219	106.223	67.7393	77.2177	55.5141	18.8232	50.2417	49.2991	7.22321	104.504	103.851	69.546	77.2177	50.6411	16.1658	47.9908	43.5289	7.95471			x		x
4.53_897.1867m/z		897.187	1	4.52733	0.11355	1	0.189851	0.413367	2.06534	HD_0	HD_1	100 - 35.7	242.139	16.18	232.492	205.693	288.233	133.882	96.5809	121.255	312.319	127.327	77.2955	224.509	201.1	295.921	133.882	88.1032	104.137	298.327	112.424	85.1232			x		x
4.53_142.8821m/z		142.882	1	4.53447	0.07785	0	0.574646	0.601216	1.10945	HD_1	HD_3	100 - 0.767	100.424	1.15	97.5208	97.3796	95.5243	87.8655	97.4201	115.987	91.1684	103.826	76.5563	94.1725	95.2049	98.0721	87.8655	88.8687	99.6122	87.0839	91.6737	84.3092	x
4.53_323.1349m/z		323.135	1	4.53447	0.0492833	4	0.060618	0.341859	1.3951	HD_3	HD_0	100	101.674	7.7	67.9431	78.987	71.7085	87.1502	105.977	84.4932	89.4181	124.07	91.5352	65.6103	77.223	73.621	87.1502	96.6742	72.5649	85.4121	109.548	100.805					x
4.53_467.1194m/z		467.119	1	4.53447	0.0635667	19	0.175651	0.403327	1.41754	HD_1	HD_3	100 - 9.88	170.223	12.48	108.678	123.473	145.354	169.682	122.643	218.343	108.214	115.104	136.931	104.946	120.715	149.231	169.682	111.878	187.518	103.366	101.632	150.798					x
4.58_609.1239m/z		609.124	1	4.57732	0.134967	10	0.677905	0.651083	1.11706	HD_0	HD_1	100 - 27.8 - 0.674	700.147	7.12	712.705	645.219	742.517	631.272	494.05	755.002	706.94	724.113	511.272	688.234	630.809	762.321	631.272	450.683	648.415	675.269	639.36	563.049					x
4.59_455.0622m/z		455.062	1	4.5916	0.214217	1	0.634584	0.634471	1.09641	HD_3	HD_0	100 - 29.8	602.198	7.67	646.663	511.504	489.568	542.859	533.674	612.656	592.842	533.645	680.106	624.46	500.081	502.625	542.859	486.829	526.165	566.282	471.185	748.98					x
4.60_178.9771m/z		178.977	1	4.59875	0.199233	0	0.851219	0.722882	1.08196	HD_3	HD_1	100	132.677	12.61	103.82	127.16	158.179	90.7694	151.432	125.679	132.842	149.326	115.863	100.256	124.32	162.398	90.7694	138.14	107.937	126.89	131.848	127.597	x
4.61_761.1357m/z		761.136	1	4.60588	0.0714	6	0.355833	0.499931	1.40378	HD_3	HD_1	100 - 24.8	190.605	16.54	125.907	123.745	177.933	131.348	115.874	160.117	124.789	190.383	256.644	121.584	120.981	182.678	131.348	105.702	137.513	119.199	168.1	282.635					x
4.63_881.1926m/z		881.193	1	4.6273	0.16425	2	0.622424	0.629059	1.22017	HD_0	HD_1	100 - 44.3 - 1.44	758.192	15.69	612.317	759.939	902.321	702.075	649.008	513.065	905.369	630.199	393.723	591.293	742.967	926.387	702.075	592.039	440.633	864.808	556.438	433.596					x
4.66_317.0396n	317.04	633.072	1	4.65587	0.0999667	0	1	0.768161	1	---	---	100 - 21.2	0	---	0	0	0	0	0	0	0	0	0	0	0	0	0	0	0	0	0	0	x							M-H, 2M-H
4.66_451.1248m/z		451.125	1	4.65587	0.0357	45	0.90466	0.746498	1.10895	HD_1	HD_3	100	71.9851	6.29	55.3355	98.5291	42.4178	72.9403	95.5818	47.4331	68.8519	60.6982	65.1883	53.4356	96.3287	43.5492	72.9403	87.1917	40.7368	65.7673	53.5938	71.79					x
4.66_397.1707m/z		397.171	1	4.66302	0.04285	0	0.507384	0.575184	1.19635	HD_3	HD_1	100 - 1.99	125.034	6.76	124.291	101.095	90.7609	103.539	68.6356	141.364	129.14	115.316	130.647	120.023	98.8378	93.1816	103.539	62.6109	121.407	123.354	101.819	143.878					x
4.68_473.0724m/z		473.072	1	4.68443	0.214233	8	0.377383	0.509408	1.12149	HD_1	HD_0	100 - 14.5	908.384	8.16	853.826	842.205	733.912	811.355	975.108	938.688	764.578	873.077	919.211	824.51	823.396	753.486	811.355	889.514	806.169	730.324	770.888	1012.3					x
4.70_793.1257m/z		793.126	1	4.69872	0.107117	0	0.0621907	0.348875	1.66593	HD_0	HD_3	100 - 31.3	414.794	6.88	441.434	418.277	384.671	270.917	325.025	306.328	364.597	182.789	199.573	426.278	408.935	394.931	270.917	296.495	263.082	348.262	161.395	219.784					x
4.71_899.1925m/z		899.193	1	4.713	0.0642667	2	0.282989	0.467007	2.50407	HD_0	HD_1	100	41.1963	29.18	24.9401	30.956	67.6928	29.435	0	19.9203	27.3104	46.5171	30.9906	24.0838	30.2646	69.4983	29.435	0	17.108	26.0869	41.0725	34.129			x		x
4.74_178.9773m/z		178.977	1	4.74157	0.271717	0	0.659879	0.644995	1.19864	HD_1	HD_0	100	111.948	12.49	107.515	70.2423	102.431	117.286	140.488	78.0709	97.2977	120.359	97.9094	103.824	68.6736	105.162	117.286	128.156	67.0493	92.9386	106.272	107.825	x
4.75_619.1299m/z		619.13	1	4.7487	0.0285667	7	0.019107	0.300048	11.4611	HD_1	HD_0	100 - 14.3	77.7464	13.88	0	8.33988	12.0106	54.0062	114.129	65.1035	77.6664	72.3704	58.9178	0	8.15363	12.3309	54.0062	104.111	55.9126	74.1869	63.8998	64.8845			x	x	x
4.76_359.0981m/z		359.098	1	4.75583	0.0858833	15	0.848689	0.721733	1.22305	HD_3	HD_0	100 - 13.8	626.835	6.21	422.01	566.167	549.376	633.078	637.801	569.574	1135.62	294.301	450.582	407.521	553.523	564.028	633.078	581.816	489.165	1084.74	259.854	496.213					x
4.76_483.0780m/z		483.078	1	4.75583	0.0501667	12	0.400113	0.522725	1.64186	HD_3	HD_1	100 - 9.93	169.906	24.27	170.886	126.292	107.128	182.209	53.6558	74.5872	104.053	264.891	140.774	165.019	123.471	109.986	182.209	48.9459	64.0574	99.3911	233.887	155.03					x
4.78_615.1109m/z		615.111	1	4.78458	0.0858833	0	0.772624	0.689409	1.1524	HD_0	HD_3	100 - 18.9	226.914	13.14	204.613	215.351	260.777	250.772	140.346	278.266	207.206	223.169	160.341	197.588	210.541	267.732	250.772	128.027	238.982	197.923	197.049	176.579					x
4.79_593.1300m/z		593.13	1	4.79173	0.1787	10	0.816465	0.709745	1.07982	HD_0	HD_3	100 - 31.9 - 7.79 - 0.376	8807.64	7.38	8276.35	8613.58	9533	9625.73	6633.19	9503.33	8586.75	9075.89	6807.18	7992.19	8421.21	9787.26	9625.73	6050.93	8161.7	8202.05	8013.6	7496.55		x
4.79_577.1350m/z		577.135	1	4.79173	0.10015	17	0.130027	0.383577	1.50341	HD_3	HD_1	100 - 31.4 - 5.64	1139.45	13.09	892.276	999.535	1156.65	874.016	787.707	612.022	1339.59	1275.17	803.604	861.64	977.213	1187.5	874.016	718.563	525.62	1279.57	1125.92	884.986		x
4.79_209.0677m/z		209.068	1	4.79173	0.0573167	9	0.89182	0.741102	1.03636	HD_3	HD_0	100	112.078	6.12	117.889	117.794	88.7557	101.564	113.69	112.49	117.808	115.118	103.309	113.841	115.163	91.1229	101.564	103.71	96.6092	112.53	101.644	113.771					x
4.79_425.0863m/z		425.086	1	4.79173	0.0430333	1	0.275735	0.466423	1.63522	HD_0	HD_1	100	64.2394	16.24	46.2926	67.0413	79.3843	62.0346	14.5814	41.2384	52.6304	69.4101	53.3181	44.7032	65.5441	81.5016	62.0346	13.3015	35.4166	50.2725	61.286	58.7177					x
4.80_423.0717m/z		423.072	1	4.79887	0.0573167	1	0.61938	0.628387	1.1799	HD_0	HD_3	100 - 5.6	159.05	9.4	153.581	140.682	182.886	192.801	106.806	169.773	139.15	144.727	120.52	148.308	137.54	187.764	192.801	97.4306	145.806	132.916	127.788	132.725					x
4.80_591.1143m/z		591.114	1	4.79887	0.13585	2	0.791561	0.696932	1.08534	HD_0	HD_1	100 - 48.8	822.029	8.18	759.154	813.964	892.969	878.598	597.68	795.904	832.827	890.802	630.153	733.089	795.786	916.786	878.598	545.217	683.543	795.515	786.538	693.969					x
4.80_607.1085m/z		607.108	1	4.79887	0.171567	32	0.911479	0.749189	1.05397	HD_0	HD_1	100 - 37.9 - 39.7 - 3.47	596.936	9.97	527.707	538.489	724.612	628.697	424.794	645.624	620.562	621.405	519.619	509.588	526.463	743.939	628.697	387.506	554.478	592.76	548.673	572.241					x
4.80_692.0473m/z		692.047	1	4.79887	0.0858833	0	0.734608	0.673403	1.2145	HD_0	HD_3	100 - 29.2	178.937	7.7	163.302	184.227	189.281	225.625	88.5612	193.264	148.672	178.929	114.401	157.696	180.113	194.329	225.625	80.7874	165.98	142.012	157.986	125.987					x
4.81_759.1199m/z		759.12	1	4.81315	0.1073	3	0.129752	0.383577	2.0862	HD_3	HD_0	100 - 41	1247.29	25.3	642.386	429.341	721.908	687.526	565.03	1132.84	740.745	1280.61	1720.51	620.329	419.753	741.162	687.526	515.433	972.916	707.559	1130.72	1894.75		x	x
4.82_447.1124m/z		447.112	1	4.8203	0.0285667	1	0.295833	0.477404	6.23463	HD_1	HD_0	100	57.8281	29.25	0	16.3234	11.5025	69.3464	65.7296	38.4082	34.4498	42.5926	0	0	15.9589	11.8093	69.3464	59.96	32.9859	32.9064	37.6074	0			x		x
4.82_631.0942m/z		631.094	1	4.8203	0.07855	2	0.00272193	0.17254	1.284	HD_1	HD_3	100 - 24	444.85	4.57	378.128	372.078	346.628	452.028	461.451	421.073	344.961	369.136	325.275	365.145	363.768	355.873	452.028	420.945	361.628	329.507	325.93	358.216				x	x
4.85_897.1874m/z		897.187	1	4.84887	0.3001	1	0.418707	0.532529	1.24148	HD_0	HD_1	100 - 47.3 - 7.83	3091.19	7.79	3013.63	2898.63	3361.3	2642.58	1853.74	2973.47	3196.69	2937.84	2038.14	2910.16	2833.9	3450.95	2642.58	1691.02	2553.69	3053.48	2593.98	2244.55
4.86_895.1726m/z		895.173	1	4.856	0.0642667	0	0.121089	0.383577	1.72962	HD_0	HD_1	100 - 29.6	134.113	19	157.024	106.67	138.645	98.5711	50.1486	83.8974	133.296	96.5266	76.2536	151.632	104.288	142.343	98.5711	45.7466	72.0532	127.325	85.2287	83.9759					x
4.89_209.0452m/z		209.045	1	4.8917	0.0357	38	0.13157	0.383577	1.68471	HD_0	HD_3	100	42.444	18.08	46.0951	47.6103	33.6266	36.6221	24.3123	32.8625	26.4659	15.3419	33.7732	44.5124	46.547	34.5235	36.6221	22.1782	28.2231	25.2802	13.5462	37.1935					x
4.90_471.0569m/z		471.057	1	4.89885	0.0642667	8	0.212876	0.423748	1.2742	HD_1	HD_0	100 - 13.3 - 29.9	347.242	11.24	312.031	263.523	242.002	303.519	359.669	378.539	274.141	264.082	373.831	301.317	257.638	248.457	303.519	328.097	325.099	261.859	233.173	411.689					x
4.91_489.0671m/z		489.067	1	4.90598	0.0858833	17	0.124069	0.383577	1.23321	HD_1	HD_3	100 - 17.1 - 0.5	494.117	5.69	449.354	426.316	331.161	433.389	541.93	507.033	374.852	409.126	418.049	433.926	416.796	339.994	433.389	494.36	435.453	358.058	361.24	460.385					x
4.91_439.9603m/z		439.96	1	4.90598	0.0858667	0	0.541743	0.58802	1.06964	HD_3	HD_0	100 - 8.33 - 6.92	333.638	0.69	332.033	281.09	322.624	331.01	335.275	334.564	342.01	365.041	293.862	320.633	274.813	331.229	331.01	305.845	287.332	326.688	322.315	323.621					x
4.91_452.9657m/z		452.966	1	4.90598	0.0428333	0	0.175108	0.403008	1.33376	HD_1	HD_0	100 - 11.8	72.6259	12.8	48.267	62.0089	53.0806	60.9118	66.0907	90.8753	67.9048	73.8836	57.1348	46.6097	60.6241	54.4963	60.9118	60.2893	78.046	64.8626	65.236	62.9209					x
4.91_430.9386n	430.939	429.931	1	4.90598	0.121567	0	0.311757	0.479921	1.12501	HD_1	HD_0	100 - 20.9	3578.29	3.53	3296.96	3172.04	3073.05	3323.19	3524.16	3887.53	3316.73	3846.48	3049.02	3183.76	3101.2	3155.01	3323.19	3214.81	3338.71	3168.13	3396.27	3357.79					x			M-H, M+FA-H
4.91_431.9286m/z		431.929	1	4.90598	0.114433	0	0.320402	0.481578	1.11144	HD_1	HD_0	100 - 21.7 - 19.3 - 1.84	2598.03	3.15	2412.75	2334.36	2265.49	2398.14	2563.78	2832.17	2442.7	2845.42	2326.07	2329.91	2282.23	2325.91	2398.14	2338.73	2432.34	2333.26	2512.38	2561.63					x
4.91_491.9987m/z		491.999	1	4.91313	0.0501667	0	0.461378	0.551813	1.26082	HD_1	HD_3	100 - 21.9	74.3505	12.25	92.3266	56.9241	49.4526	63.6108	78.4526	80.9881	59.1694	51.6506	66.0892	89.1566	55.6528	50.7716	63.6108	71.5661	69.5546	56.5186	45.6051	72.7821					x
4.91_404.9922n	404.992	449.989	1	4.91313	0.128717	0	0.148178	0.383577	1.15753	HD_1	HD_0	100 - 23.9 - 5.23	3628.76	5.38	3322.27	3087.83	2994.65	3428.59	3537.8	3919.87	3369.26	3916.39	3190.17	3208.2	3018.87	3074.52	3428.59	3227.26	3366.48	3218.31	3458	3513.24					x			M-H, M+FA-H
4.91_455.0628m/z		455.063	1	4.91313	0.0715833	1	0.412279	0.529882	1.09529	HD_3	HD_0	100 - 12.6	129.49	2.31	136.935	108.071	109.665	112.443	114.018	130.383	127.284	128.295	132.889	132.234	105.658	112.59	112.443	104.01	111.976	121.581	113.279	146.347					x
4.91_469.9033m/z		469.903	1	4.91313	0.0858667	0	0.279629	0.467007	1.17078	HD_1	HD_0	100 - 1.26	268.166	0.2	229.084	228.575	229.489	232.472	272.412	299.614	247.817	282.999	218.929	221.218	223.47	235.609	232.472	248.5	257.316	236.715	249.876	241.1					x
4.91_485.9597m/z		485.96	1	4.91313	0.0357	0	0.899399	0.744847	1.08243	HD_0	HD_3	100 - 22.4	48.4097	19.78	56.7556	50.5163	37.9571	60.0437	49.4199	35.1836	37.1249	39.5695	57.4746	54.8069	49.3881	38.9695	60.0437	45.0819	30.2166	35.4617	34.9381	63.2951					x
4.91_633.1217m/z		633.122	1	4.91313	0.0715833	0	0.156308	0.383577	1.38685	HD_3	HD_0	100 - 29 - 19.7	754.307	6.88	575.064	502.43	554.203	597.324	597.029	832.648	578.128	843.569	841.224	555.32	491.209	568.984	597.324	544.622	715.099	552.227	744.833	926.415					x
4.91_423.0002n	423	421.993	1	4.91313	0.06445	0	0.704455	0.662922	1.04921	HD_1	HD_0	100	164.071	5.87	165.16	157.109	146.857	148.155	171.795	172.261	157.514	167.976	147.628	159.49	153.601	150.774	148.155	156.715	147.942	150.457	148.315	162.578					x			M-H, M+FA-H
4.91_700.0282m/z		700.028	1	4.91313	0.0715833	0	0.079226	0.357557	1.25002	HD_1	HD_0	100 - 41.2 - 36.6 - 2.04	517.483	7.42	448.824	402.35	390.766	476.225	481.296	594.928	464.318	558.475	473.169	433.414	393.364	401.188	476.225	439.048	510.939	443.516	493.108	521.087					x
4.91_732.0381m/z		732.038	1	4.91313	0.06445	1	0.508503	0.575184	1.16655	HD_1	HD_0	100 - 66.9 - 2.96	192.589	9.92	180.324	147.759	167.194	167.65	180.514	229.602	148.56	202.231	199.833	174.133	144.459	171.653	167.65	164.669	197.188	141.904	178.561	220.07					x
4.91_736.0179m/z		736.018	1	4.91313	0.0501667	0	0.238631	0.440154	1.89825	HD_3	HD_0	100	64.6688	23.32	47.1547	19.2602	35.7878	56.3304	27.9735	88.1081	47.3286	71.9731	74.7048	45.5357	18.8301	36.7423	56.3304	25.518	75.6695	45.2083	63.549	82.2702					x
4.91_969.1191m/z		969.119	1	4.91313	0.0285667	0	0.17207	0.401003	2.18859	HD_3	HD_0	100	43.7945	16.77	23.5097	16.821	19.7006	26.2764	25.5304	50.675	21.345	48.7298	61.3088	22.7025	16.4453	20.226	26.2764	23.2894	43.521	20.3888	43.0262	67.5176			x		x
4.91_992.1062m/z		992.106	1	4.91313	0.0573167	0	0.164114	0.39525	1.37676	HD_3	HD_0	100 - 49.7 - 3.65	368.472	1	265.308	270.574	267.03	287.632	270.223	421.591	307.127	433.602	364.687	256.199	264.531	274.152	287.632	246.503	362.073	293.367	382.852	401.62					x
4.91_660.0561m/z		660.056	1	4.91313	0.0573167	0	0.216959	0.425364	1.35256	HD_3	HD_0	76.5 - 100 - 89.8 - 69.8	549.416	3.71	392.262	404.159	422.192	434.076	410.887	642.865	440.445	638.766	569.036	378.794	395.133	433.452	434.076	374.82	552.109	420.713	564.002	626.663					x
4.91_412.9713m/z		412.971	1	4.91313	0.06445	0	0.380108	0.51092	1.16859	HD_3	HD_0	100 - 9.73	168.686	11.51	161.834	123.729	147.489	159.952	139.521	175.921	154.58	194.655	156.824	156.277	120.965	151.423	159.952	127.274	151.085	147.654	171.872	172.705					x
4.91_737.0195m/z		737.02	1	4.91313	0.0428333	0	0.0912034	0.36602	1.70736	HD_3	HD_0	100 - 75	135.833	24.22	65.1574	72.0643	101.45	106.274	100.529	162.217	97.8112	163.054	146.633	62.9202	70.4549	104.156	106.274	91.7049	139.316	93.4292	143.97	161.483					x
4.91_404.9909m/z		404.991	1	4.91313	0.107283	0	0.247248	0.44677	1.15232	HD_1	HD_0	100 - 21.6	1275.72	3.18	1146.3	1096.69	1078.27	1161.33	1245.43	1420.4	1149.74	1434.07	1153.56	1106.94	1072.2	1107.03	1161.33	1136.1	1219.88	1098.23	1266.22	1270.38					x
4.91_406.9921m/z		406.992	1	4.91313	0.0858667	0	0.279989	0.467007	1.19415	HD_1	HD_0	100 - 30.2 - 31.3	629.72	10.71	581.122	541.238	459.647	600.86	581.492	706.809	581.891	703.876	521.634	561.169	529.151	471.906	600.86	530.449	607.025	555.822	621.491	574.46					x
4.91_137.0244m/z		137.024	1	4.91313	0.114433	9	0.144121	0.383577	1.27259	HD_3	HD_0	100 - 6.43	776.644	2.72	617.775	591.265	621.818	672.453	699.195	888.423	650.455	915.438	764.038	596.564	578.061	638.403	672.453	637.821	763	621.314	808.291	841.413					x
4.91_164.0112m/z		164.011	1	4.91313	0.06445	0	0.198028	0.41684	1.19076	HD_3	HD_0	100	169.678	5.73	155.748	133.268	138.472	151.751	159.761	170.104	142.521	189.278	177.236	150.401	130.292	142.165	151.751	145.738	146.089	136.136	167.124	195.185					x
4.91_122.0365n	122.036	167.035	1	4.91313	0.0858667	4	0.143338	0.383577	1.28226	HD_3	HD_0	100 - 4.38	843.794	3.09	681.129	642.79	650.24	694.74	711.719	916.243	708.694	967.933	854.755	657.742	628.435	667.583	694.74	649.245	786.892	676.944	854.641	941.317					x			M+FA-H, 2M-H
4.91_305.2911m/z		305.291	1	4.91313	0.0715833	0	0.149624	0.383577	1.56975	HD_3	HD_0	100	3303.67	9.85	2111.86	1893.83	2308.05	2437.32	2531.78	3777.04	2248.1	3789.26	3873.65	2039.35	1851.53	2369.61	2437.32	2309.55	3243.82	2147.38	3345.74	4265.93		x			x
4.91_305.5435m/z		305.543	1	4.91313	0.0573167	0	0.142279	0.383577	1.53041	HD_3	HD_0	100	1028.11	9.42	704.581	598.836	711.937	784.008	787.667	1170.63	723.633	1201.12	1159.57	680.39	585.462	730.925	784.008	718.526	1005.37	691.214	1060.53	1277		x			x
4.91_205.0513m/z		205.051	1	4.91313	0.06445	13	0.231926	0.435988	1.33355	HD_3	HD_0	100	77.0187	7.42	62.5099	54.1875	56.5665	62.4663	74.2575	92.5586	59.626	100.246	71.1847	60.3637	52.9773	58.0752	62.4663	67.7393	79.4917	56.9547	88.5123	78.3936					x
4.91_363.0245m/z		363.024	1	4.91313	0.0858667	0	0.0408633	0.326623	1.23667	HD_3	HD_0	100 - 10.3 - 16.2 - 0.402	577.266	4.02	508.621	429.684	462.065	544.041	562.309	589.208	524.858	652.259	554.681	491.158	420.088	474.389	544.041	512.95	506.027	501.344	575.915	610.854				x	x
4.91_328.0557n	328.056	373.054	1	4.91313	0.114433	0	0.130748	0.383577	1.18613	HD_3	HD_0	100 - 16.9 - 3.73	2706.62	4.1	2379.12	2192.59	2273.97	2456.63	2541.3	2994.93	2437.94	3058.62	2623.3	2297.43	2143.62	2334.62	2456.63	2318.23	2572.13	2328.72	2700.63	2888.97		x			x			M-H, M+FA-H
4.91_390.9781n	390.978	389.971	1	4.91313	0.0787167	0	0.0172246	0.300048	1.31031	HD_1	HD_0	100 - 52.5	375.389	4.9	302.394	275.878	281.197	353.964	361.824	410.38	306.388	376.692	348.339	292.011	269.717	288.697	353.964	330.064	352.444	292.662	332.602	383.616				x	x			M-H, M+FA-H
4.91_395.0357m/z		395.036	1	4.91313	0.0501667	1	0.559584	0.592576	1.08172	HD_3	HD_0	100	96.6709	7.35	100.774	83.5825	83.7474	92.2488	87.2082	100.789	91.1596	105.412	93.4413	97.3143	81.7159	85.9811	92.2488	79.5532	86.56	87.0756	93.0739	102.904					x
4.91_396.9609m/z		396.961	1	4.91313	0.0858667	0	0.429972	0.537793	1.18638	HD_1	HD_0	100 - 3.83	288.035	10.27	262.55	251.019	214.783	241.111	286.345	336.65	246.606	322.649	242.957	253.536	245.413	220.511	241.111	261.21	289.123	235.557	284.885	267.562					x
4.91_320.7161m/z		320.716	1	4.91313	0.0285667	0	0.795178	0.69852	1.08708	HD_3	HD_0	100	54.1974	11.53	55.4979	40.719	53.3507	50.9954	43.8877	63.2167	52.0961	61.2284	49.2677	53.5924	39.8096	54.7736	50.9954	40.0353	54.2921	49.7622	54.062	54.257					x
4.92_394.9623m/z		394.962	1	4.92027	0.10015	0	0.312482	0.479921	1.14152	HD_3	HD_0	100 - 24.9	667.705	2.83	597.9	590.611	566.274	599.958	646.814	748.177	616.038	779.581	607.497	577.372	577.422	581.378	599.958	590.038	642.554	588.439	688.335	669.018					x
4.92_445.9936m/z		445.994	1	4.92027	0.0858667	0	0.191519	0.41416	1.13456	HD_1	HD_0	100	414.414	6.9	395.438	345.666	354.687	401.456	394.579	447.207	383.296	449.187	381.794	381.861	337.947	364.147	401.456	359.943	384.073	366.124	396.612	420.459					x
4.92_417.9620m/z		417.962	1	4.92027	0.0787333	0	0.0599616	0.341859	1.25258	HD_1	HD_0	100 - 55.3 - 16.3	376.212	6.42	320.439	298.619	281.986	335.772	386.017	406.845	331.535	382.595	314.317	309.437	291.951	289.507	335.772	352.133	349.409	316.682	337.814	346.148					x
4.92_410.9657m/z		410.966	1	4.92027	0.06445	0	0.333642	0.484775	1.11598	HD_3	HD_0	100 - 11.8	149.455	5.23	141.204	124.829	135.737	140.321	135.95	150.458	130.898	155.246	162.221	136.355	122.041	139.358	140.321	124.017	129.217	125.033	137.076	178.649					x
4.92_400.9614m/z		400.961	1	4.92027	0.0716	0	0.0883508	0.365564	1.32722	HD_1	HD_0	100 - 46.2	188.049	6.79	151.526	114.872	158.662	166.742	174.906	222.5	168.526	193.089	182.62	146.323	112.306	162.894	166.742	159.553	191.088	160.976	170.489	201.114					x
4.92_389.0141m/z		389.014	1	4.92027	0.06445	0	0.317337	0.479948	1.20557	HD_3	HD_0	100	189.332	7.76	170.649	147.095	153.401	153.921	192.339	206.489	157.36	223.737	186.899	164.79	143.81	157.492	153.921	175.456	177.338	150.31	197.55	205.826					x
4.92_325.0465m/z		325.047	1	4.92027	0.0428333	0	0.109185	0.380278	1.30484	HD_3	HD_0	100	72.6088	7.27	64.8948	43.9661	58.0765	64.6526	70.961	74.7474	62.4976	79.1208	76.2082	62.6667	42.9842	59.6255	64.6526	64.7321	64.195	59.6976	69.8601	83.9259					x
4.92_343.0410m/z		343.041	1	4.92027	0.0573	0	0.242198	0.440154	1.14784	HD_1	HD_0	100 - 1.68	169.385	7.29	157.44	136.09	149.176	160.53	161.904	185.721	150.174	186.359	155.834	152.034	133.051	153.155	160.53	147.692	159.502	143.446	164.547	171.616					x
4.92_341.0418m/z		341.042	1	4.92027	0.0715833	0	0.239533	0.440154	1.2013	HD_3	HD_0	100 - 8.68	374.604	9.55	347.935	304.796	282.765	338.883	337.28	397.248	318.253	432.901	372.659	335.988	297.989	290.307	338.883	307.674	341.167	303.995	382.232	410.398					x
4.92_337.0561m/z		337.056	1	4.92027	0.0573	9	0.18501	0.411782	1.42593	HD_3	HD_0	100 - 3.5	185.112	8.8	142.86	121.608	124.989	155.077	138.124	193.661	131.335	215.161	208.841	137.955	118.892	128.323	155.077	126	166.321	125.451	189.977	229.99					x
4.92_335.0414m/z		335.041	1	4.92027	0.0501667	11	0.315089	0.479948	1.15683	HD_3	HD_0	100	139.044	6.96	129.159	118.832	112.59	116.235	130.985	145.543	120.347	152.087	144.697	124.724	116.179	115.592	116.235	119.488	124.996	114.955	134.286	159.35					x
4.92_447.9866m/z		447.987	1	4.92027	0.0930167	0	0.213704	0.423748	1.1564	HD_1	HD_0	100	371.651	5.91	342.328	316.598	305.234	333.996	378.379	402.579	345.619	409.534	329.171	330.575	309.528	313.375	333.996	345.166	345.745	330.135	361.6	362.506					x
4.92_319.0458m/z		319.046	1	4.92027	0.135867	23	0.135807	0.383577	1.2233	HD_3	HD_0	100 - 17.1	2268.09	2.56	1892.7	1801.01	1868.51	1995.08	2055.98	2555.95	1970.04	2544.01	2290.22	1827.71	1760.79	1918.35	1995.08	1875.51	2195.11	1881.78	2246.24	2522.15		x			x
4.92_387.9884m/z		387.988	1	4.92027	0.0715833	0	0.293469	0.475295	1.24329	HD_1	HD_0	100	195.632	9.58	167.767	140.074	164.209	161.876	183.684	241.336	156.516	209.028	218.927	162.007	136.946	168.588	161.876	167.56	207.265	149.504	184.562	241.098					x
4.92_448.9440m/z		448.944	1	4.92027	0.0930167	0	0.146303	0.383577	1.1924	HD_1	HD_0	100	342.061	5.11	300.709	271.523	288.374	315.973	344.471	365.74	311.638	394.489	300.304	290.384	265.46	296.065	315.973	314.233	314.107	297.676	348.316	330.716					x
4.92_625.1182m/z		625.118	1	4.92027	0.0357	1	0.0448293	0.326623	2.1784	HD_3	HD_0	100 - 15.9	106.782	19.36	58.7907	38.2613	50.0046	65.8897	67.3817	91.7564	65.0609	127.115	128.172	56.7722	37.4068	51.3383	65.8897	61.467	78.8027	62.1461	112.237	141.152			x	x	x
4.92_465.9082m/z		465.908	1	4.92027	0.107283	0	0.399561	0.522434	1.11806	HD_1	HD_0	100 - 18.6	935.081	2.55	845.295	812.01	851.717	832.606	909.98	1062.66	859.522	976.045	821.722	816.272	793.876	874.433	832.606	830.104	912.638	821.014	861.804	904.938					x
4.92_970.1238m/z		970.124	1	4.92027	0.0357	0	0.226456	0.429783	1.84888	HD_1	HD_0	100 - 34	113.471	12.66	70.3284	56.4428	57.3473	88.9058	86.1964	165.311	51.7923	120.47	131.294	67.9137	55.1822	58.8768	88.9058	78.6302	141.973	49.4719	106.37	144.59					x
4.92_305.4990m/z		305.499	1	4.92027	0.0357	0	0.0853797	0.365564	3.31521	HD_3	HD_0	100	188.131	23.3	54.4264	44.8429	70.9748	99.1015	84.2378	177.317	73.5914	207.777	283.025	52.5577	43.8414	72.8678	99.1015	76.8435	152.284	70.2944	183.458	311.687			x		x
4.92_952.1141m/z		952.114	1	4.92027	0.0428333	0	0.837442	0.716538	1.18549	HD_3	HD_0	100 - 43.4	80.4691	27.4	47.9042	48.1765	107.554	70.5277	36.4623	115.157	99.6464	56.3809	85.3799	46.2594	47.1006	110.423	70.5277	33.2617	98.9001	95.1821	49.7818	94.0264					x
4.92_939.1952m/z		939.195	1	4.92027	0.0499833	0	0.575211	0.601284	1.51346	HD_3	HD_0	100 - 28.8	140.578	16.65	103.456	75.14	100.059	86.7459	97.3256	181.846	71.706	167.256	182.772	99.9043	73.4619	102.727	86.7459	88.7825	156.174	68.4935	147.68	201.281					x
4.92_739.0226m/z		739.023	1	4.92027	0.0573167	0	0.180747	0.406649	1.79545	HD_3	HD_0	100 - 20.6 - 12.8	163.687	16.65	101.961	97.7248	73.8162	124.416	116.144	212.757	92.569	204.414	194.076	98.4605	95.5423	75.7849	124.416	105.949	182.721	88.4218	180.489	213.731					x
4.92_735.0219m/z		735.022	1	4.92027	0.0214167	0	0.494482	0.571563	3.91862	HD_1	HD_0	100	22.8666	75.22	7.47971	0	10.0264	12.428	13.452	42.7197	0	26.4387	31.1323	7.2229	0	10.2938	12.428	12.2712	36.6888	0	23.3442	34.2851			x		x
4.92_463.9403m/z		463.94	1	4.92027	0.0573	0	0.313904	0.479948	1.1948	HD_1	HD_0	100 - 17.3	145.585	9.82	128.924	132.417	104.206	151.408	117.483	167.865	113.087	136.121	118.565	124.497	129.46	106.986	151.408	107.17	144.167	108.02	120.188	130.572					x
4.92_665.0587n	665.059	664.051	1	4.92027	0.0930167	0	0.113377	0.380646	1.33502	HD_3	HD_0	100 - 36.3 - 9.48 - 6.72 - 0.789 - 1.84	3003.74	5	2378.34	2168.28	2203.24	2570.64	2571.51	3412.48	2424.4	3440.09	3146.72	2296.68	2119.85	2262	2570.64	2345.78	2930.73	2315.79	3037.44	3465.39		x			x			M-H, M+FA-H
4.92_631.1027m/z		631.103	1	4.92027	0.0501667	0	0.278513	0.467007	1.32241	HD_3	HD_0	100 - 14.4	200.679	0.84	150.377	152.005	152.878	184.737	168.037	226.103	138.64	230.374	233.023	145.214	148.61	156.955	184.737	153.287	194.183	132.429	203.41	256.622					x
4.92_627.1345m/z		627.134	1	4.92027	0.0285667	5	0.0311081	0.308788	1.81679	HD_3	HD_0	100 - 9.85	91.748	15	42.1523	52.411	56.9373	66.9568	60.1233	92.0593	70.412	98.1387	106.693	40.705	51.2405	58.4559	66.9568	54.8458	79.0629	67.2575	86.6521	117.498				x	x
4.92_611.1411m/z		611.141	1	4.92027	0.10015	16	0.141119	0.383577	1.48871	HD_3	HD_0	100 - 31.8 - 7.97 - 1.38	21443.9	7.91	14670.6	13156.2	15386.3	16190.6	16856.1	24027.1	15493.2	24572.5	24266.1	14166.9	12862.3	15796.7	16190.6	15376.5	20635.1	14799	21696.4	26723.6		x			x
4.92_609.1242m/z		609.124	1	4.92027	0.163717	10	0.564985	0.594516	1.14851	HD_3	HD_1	100 - 26.6	946.439	7.62	906.92	802.706	927.815	722.345	701.978	1047.86	793.045	1060.23	986.043	875.781	784.78	952.561	722.345	640.359	899.927	757.516	936.136	1085.9					x
4.92_477.9398m/z		477.94	1	4.92027	0.0573	0	0.500821	0.575184	1.30432	HD_3	HD_0	100 - 29.4	87.4234	10.76	90.1792	80.2029	30.6963	86.0583	62.6723	79.6276	80.4866	98.1285	83.6549	87.0829	78.4118	31.515	86.0583	57.171	68.3862	76.8807	86.6431	92.1267					x
4.92_467.9055m/z		467.906	1	4.92027	0.107283	0	0.18003	0.406649	1.15138	HD_1	HD_0	100 - 22.8	955.01	2.8	812.154	855.803	820.384	897.495	918.19	1049.34	886.018	1034.09	837.085	784.269	836.691	842.265	897.495	837.593	901.203	846.323	913.057	921.857					x
4.92_649.0968m/z		649.097	1	4.92027	0.0357	0	0.189074	0.413367	1.46554	HD_3	HD_0	100 - 17.1	83.2243	16.87	50.0685	52.5362	67.7581	53.7947	47.0997	80.1319	62.317	102.501	84.8547	48.3494	51.3629	69.5653	53.7947	42.9654	68.8193	59.5251	90.5039	93.448					x
4.92_305.2143m/z		305.214	1	4.92027	0.0715833	0	0.132115	0.383577	1.36599	HD_3	HD_0	100 - 0.354	3069.1	5.74	2274.61	2106.26	2359.5	2518.2	2610.36	3524.89	2405.1	3503.88	3298.31	2196.52	2059.22	2422.43	2518.2	2381.23	3027.26	2297.35	3093.77	3632.33		x			x
4.92_125.0241m/z		125.024	1	4.92027	0.10015	9	0.0921565	0.36602	1.24149	HD_3	HD_0	100 - 1.59	588.288	3.82	483.769	452.961	484.843	508.799	551.771	676.334	522.12	643.495	599.25	467.159	442.845	497.774	508.799	503.337	580.853	498.728	568.178	659.937					x
4.92_260.0683n	260.068	305.068	1	4.92027	0.150133	15	0.154228	0.383577	1.21819	HD_3	HD_0	100 - 16 - 2.35 - 0.254 - 0.0809	207519	2.99	174532	164683	171835	181016	192034	236055	179831	234709	208016	168539	161005	176418	181016	175177	202730	171774	207237	229082		x						M-H, M+FA-H
4.92_305.1205m/z		305.12	1	4.92027	0.0787167	0	0.143855	0.383577	1.2186	HD_3	HD_0	100 - 0.815	5881.15	3.49	4980.67	4646.79	4851.03	5210.73	5461.82	6646.77	5155.87	6779.14	5708.43	4809.66	4543.01	4980.41	5210.73	4982.39	5708.41	4924.89	5985.68	6286.53		x			x
4.92_139.0399m/z		139.04	1	4.92027	0.0715833	11	0.180483	0.406649	1.22413	HD_3	HD_0	100	226.059	8.23	195.254	167.262	191.491	189.202	200.271	246.56	198.51	250.912	228.756	188.55	163.526	196.598	189.202	182.691	211.752	189.617	221.544	251.922					x
4.92_151.0388m/z		151.039	1	4.92027	0.0430333	0	0.283348	0.467007	1.25463	HD_3	HD_0	100	58.721	10.32	53.6912	41.0321	45.6865	59.6522	42.3567	64.3752	51.7372	61.8376	62.5882	51.8478	40.1157	46.905	59.6522	38.6387	55.287	49.4193	54.5998	68.9266					x
4.92_153.0193m/z		153.019	1	4.92027	0.0573	10	0.108014	0.380175	1.2899	HD_3	HD_0	100	80.6682	1.39	63.118	61.5353	62.9612	70.7941	68.9621	78.56	64.1364	90.9538	86.9144	60.9508	60.161	64.6404	70.7941	62.9087	67.4693	61.263	80.3081	95.7163					x
4.92_161.0244m/z		161.024	1	4.92027	0.06445	6	0.258211	0.450652	1.21646	HD_3	HD_0	100	142.313	3.07	120.874	113.8	116.295	121.386	125.553	149.138	114.759	162.736	149.445	116.723	111.258	119.397	121.386	114.532	128.084	109.618	143.688	164.58					x
4.92_165.0192m/z		165.019	1	4.92027	0.0930167	5	0.108549	0.380175	1.25394	HD_3	HD_0	100 - 17.4	1026.97	2.31	840.663	805.979	810.335	891.413	918.902	1129.3	883.426	1169.59	1027.9	811.799	787.979	831.948	891.413	838.242	969.875	843.847	1032.7	1131.99					x
4.92_169.0149m/z		169.015	1	4.92027	0.0357	6	0.964919	0.76614	1.02607	HD_0	HD_1	100	59.024	2.81	57.3948	58.9688	60.7085	53.5545	56.3034	62.7147	46.5006	60.4834	69.4263	55.4242	57.6519	62.3277	53.5545	51.3611	53.8609	44.4173	53.4041	76.4571					x
4.92_177.0192m/z		177.019	1	4.92027	0.0858667	10	0.433022	0.539574	1.20258	HD_3	HD_0	100 - 9.35	297.182	13.6	280.668	212.166	248.528	240.835	249.249	347.313	250.562	318.887	322.099	271.032	207.428	255.156	240.835	227.37	298.281	239.336	281.563	354.718					x
4.92_179.0348m/z		179.035	1	4.92027	0.10015	23	0.213828	0.423748	1.22585	HD_3	HD_0	100 - 9.17 - 1.46	1305.63	6.03	1129.5	1001.16	1064.6	1132.4	1170.19	1464.91	1089.32	1490.48	1337.1	1090.72	978.799	1092.99	1132.4	1067.47	1258.1	1040.51	1316.03	1472.51					x
4.92_182.8373m/z		182.837	1	4.92027	0.199417	0	0.332554	0.484775	1.09149	HD_3	HD_1	100	120.224	2.74	107.842	128.474	118.656	101.246	109.927	119.269	123.423	116.847	120.403	104.139	125.605	121.82	101.246	100.278	102.431	117.894	103.17	132.596	x
4.92_191.0351m/z		191.035	1	4.92027	0.0573	21	0.240458	0.440154	1.2624	HD_3	HD_0	100	82.2009	8.09	68.3359	59.0334	67.9756	72.6732	60.0812	82.2586	69.5357	98.486	78.581	65.9897	57.715	69.7886	72.6732	54.8074	70.6458	66.4205	86.9587	86.539					x
4.92_193.0153m/z		193.015	1	4.92027	0.0501667	0	0.123717	0.383577	1.26468	HD_3	HD_0	100	107.013	7.81	98.8127	82.4825	72.5544	97.2194	103.987	113.523	89.6956	117.753	113.59	95.42	80.6405	74.4895	97.2194	94.8596	97.4966	85.6771	103.971	125.094					x
4.92_203.0357m/z		203.036	1	4.92027	0.0715833	0	0.174578	0.403008	1.25218	HD_3	HD_0	100 - 64.9	330.878	1.63	268.564	259.96	264.203	278.103	272.736	370.49	284.847	368.208	339.578	259.343	254.154	271.25	278.103	248.795	318.187	272.085	325.111	373.968					x
4.92_110.0364n	110.036	219.066	1	4.92027	0.10015	6	0.123646	0.383577	1.27174	HD_3	HD_0	100 - 12.5	1631.64	4.34	1334.99	1224.2	1289.8	1394.94	1483.41	1821.64	1359.37	1847.97	1687.6	1289.16	1196.87	1324.2	1394.94	1353.2	1564.47	1298.47	1631.68	1858.5					x			M-H, 2M-H
4.92_176.0474n	176.047	221.046	1	4.92027	0.0858667	12	0.217565	0.425364	1.24761	HD_3	HD_0	100 - 7.95	869.196	6.59	745.399	654.249	690.412	749.432	773.782	1023.65	711.713	974.801	921.075	719.806	639.638	708.826	749.432	705.86	879.133	679.827	860.706	1014.35					x			M-H, M+FA-H
4.92_177.0552m/z		177.055	1	4.92027	0.0573	32	0.095088	0.366729	1.37222	HD_3	HD_0	100	116.52	10.31	96.7666	78.4494	79.525	93.3283	91.5195	109.896	95.3895	139.623	114.548	93.4441	76.6974	81.646	93.3283	83.4861	94.3812	91.1159	123.281	126.148					x
4.92_233.0800m/z		233.08	1	4.92027	0.0573	0	0.029041	0.300048	1.26038	HD_3	HD_0	100	126.808	6.35	110.986	93.1595	97.6884	117.441	110.976	131.633	122.578	136.09	121.757	107.175	91.079	100.294	117.441	101.234	113.05	117.086	120.162	134.087				x	x
4.92_221.0806m/z		221.081	1	4.92027	0.0358833	0	0.147733	0.383577	3.82003	HD_3	HD_0	100	38.635	23.56	0	19.3287	11.0128	33.6938	21.0848	31.8046	30.07	59.5281	26.307	0	18.897	11.3065	33.6938	19.234	27.3146	28.7228	52.5606	28.9711			x		x
4.92_301.0353m/z		301.035	1	4.92027	0.10015	17	0.12939	0.383577	1.25298	HD_3	HD_0	100 - 10	453.609	4.44	380.333	350.305	355.433	380.692	417.173	506.196	391.171	513.359	456.297	367.274	342.482	364.912	380.692	380.554	434.734	373.647	453.273	502.507					x
4.92_293.0662m/z		293.066	1	4.92027	0.0573	1	0.0698727	0.352776	1.63012	HD_3	HD_0	100 - 3.54	264.426	3.2	166.421	156.414	163.803	186.341	190.877	246.792	183.14	306.653	303.485	160.707	152.921	168.172	186.341	174.122	211.951	174.935	270.761	334.219					x
4.92_246.0514n	246.051	291.051	1	4.92027	0.0715833	0	0.176082	0.403327	1.25373	HD_3	HD_0	100 - 6.13	460.373	3.35	379.839	355.274	366.497	415.066	392.862	510.971	376.66	528.379	476.079	366.797	347.339	376.272	415.066	358.377	438.835	359.786	466.535	524.292					x			M-H, M+FA-H
4.92_242.0579n	242.058	287.056	1	4.92027	0.0787333	3	0.118644	0.383577	1.32477	HD_3	HD_0	100 - 5.32 - 3.8	486.516	7.25	378.848	336.802	386.083	393.124	368.073	514.796	416.998	544.892	497.658	365.841	329.28	396.38	393.124	335.764	442.12	398.316	481.115	548.056					x			M-H, M+FA-H
4.92_232.0710n	232.071	277.071	1	4.92027	0.0858667	0	0.0826866	0.360977	1.22255	HD_3	HD_0	100 - 2.07	437.024	1.06	360.128	359.163	353.117	376.577	405.767	487.487	403.202	481.162	426.709	347.763	351.142	362.535	376.577	370.149	418.667	385.138	424.845	469.923					x			M-H, M+FA-H
4.92_285.0402m/z		285.04	1	4.92027	0.0858667	33	0.0281286	0.300048	1.3268	HD_3	HD_0	100 - 6.66	405.492	5.8	322.709	287.331	306.806	378.008	380.525	450.206	342.336	442.659	431.482	311.629	280.914	314.989	378.008	347.123	386.649	326.999	390.848	475.178				x	x
4.92_258.0523n	258.052	303.051	1	4.92027	0.199417	10	0.159423	0.387484	1.24203	HD_3	HD_0	100 - 16	5283.23	4.18	4423.2	4068.77	4269.12	4544.4	4740.23	6008.07	4503.68	5984.25	5361.77	4271.33	3977.91	4382.99	4544.4	4324.14	5159.88	4301.91	5283.83	5904.76		x			x			M-H, M+FA-H
4.92_218.0578n	218.058	263.056	1	4.92027	0.0787167	5	0.21118	0.423748	1.28621	HD_3	HD_0	100 - 16 - 2.4	684.625	1.4	528.811	527.22	540.815	544.059	585.299	781.91	555.871	775.124	722.879	510.654	515.446	555.239	544.059	533.923	671.524	530.967	684.4	796.086					x			M-H, M+FA-H
4.92_261.0767m/z		261.077	1	4.92027	0.121567	24	0.187918	0.413367	1.23514	HD_3	HD_0	100 - 14.6	3473.41	4.91	2940.09	2665.96	2830.41	3003.83	3117.55	3887.78	2903.54	3974.14	3542.56	2839.14	2606.42	2905.9	3003.83	2843.89	3338.92	2773.46	3508.99	3901.32		x			x
4.92_202.0626n	202.063	247.059	1	4.92027	0.0573	4	0.128598	0.383577	1.35697	HD_3	HD_0	100 - 0.911	311.154	10.5	265.083	222.47	200.345	258.558	249.643	302.661	246.426	358.193	328.842	255.981	217.502	205.689	258.558	227.73	259.933	235.386	316.268	362.144					x			M-H, M+FA-H
4.92_192.0780n	192.078	237.076	1	4.92027	0.0858667	25	0.0955975	0.366729	1.30494	HD_3	HD_0	100 - 7.04	609.522	1.41	472.926	459.964	468.378	534.883	518.943	676.208	504.981	685.469	638.117	456.688	449.692	480.87	534.883	473.391	580.744	482.357	605.239	702.74					x			M-H, M+FA-H
4.92_190.0616n	190.062	235.061	1	4.92027	0.0644333	0	0.0599962	0.341859	1.32474	HD_3	HD_0	100 - 0.943	210.59	3.55	164.021	152.884	159.997	207.02	172.745	225.609	175.921	226.895	228.952	158.389	149.469	164.265	207.02	157.582	193.758	168.04	200.339	252.138					x			M-H, M+FA-H
4.92_276.0632n	276.063	275.056	1	4.92027	0.114433	1	0.122274	0.383577	1.25487	HD_3	HD_0	100 - 14.3 - 2.37	2462.63	3.24	2035.77	1924.73	1926.86	2177.52	2200.96	2774.5	2084.32	2797.97	2505.59	1965.87	1881.74	1978.26	2177.52	2007.77	2382.81	1990.94	2470.48	2759.34		x			x			M-H, M+FA-H
4.93_593.1297m/z		593.13	1	4.9274	0.199433	10	0.37432	0.507869	1.17731	HD_0	HD_1	100 - 32.6 - 8.34 - 0.529	16488.5	5.94	16712.3	15416.1	17337.2	13706.2	11299.2	17010.3	15134.8	16356.1	12722.4	16138.5	15071.8	17799.6	13706.2	10307.3	14608.9	14456.7	14441.7	14010.8		x
4.93_1120.1212m/z		1120.12	1	4.9274	0.0573	0	0.540238	0.587243	1.56304	HD_3	HD_0	100 - 27.8	164.581	34.01	139.677	68.2004	108.01	87.9414	160.63	202.362	80.433	196.379	216.932	134.881	66.6773	110.89	87.9414	146.53	173.794	76.8295	173.394	238.901					x
4.93_607.1084m/z		607.108	1	4.9274	0.143	32	0.42081	0.533136	1.22709	HD_0	HD_1	100 - 29.1	566.402	12.54	622.919	457.934	618.354	425.185	355.495	604.061	511.668	611.839	484.181	601.531	447.707	634.846	425.185	324.29	518.783	488.744	540.226	533.214					x
4.93_526.0204m/z		526.02	1	4.9274	0.0430333	0	0.633118	0.633804	1.78293	HD_3	HD_0	100 - 22.5	178.243	31.3	132.621	70.2373	97.0583	68.5346	83.1492	238.561	67.7524	235.205	231.773	128.067	68.6687	99.647	68.5346	75.8505	204.882	64.717	207.675	255.245					x
4.93_273.0401m/z		273.04	1	4.9274	0.06445	12	0.564836	0.594516	1.16818	HD_3	HD_0	100 - 38.4	188.833	11.21	157.794	145.763	181.382	137.738	190.588	217.738	160.464	211.075	194.959	152.376	142.508	186.22	137.738	173.859	186.999	153.275	186.37	214.703					x
4.93_427.9356m/z		427.936	1	4.9274	0.0715833	0	0.50565	0.575184	1.12195	HD_3	HD_0	100	174.002	2.77	160.434	165.317	139.515	160.354	165.912	169.421	179.285	198.436	144.286	154.926	161.625	143.236	160.354	151.348	145.503	171.253	175.21	158.898					x
4.93_398.9603m/z		398.96	1	4.9274	0.06445	0	0.0291668	0.300048	1.74159	HD_3	HD_0	100 - 10.4	75.0534	13.65	39.6702	52.839	36.7751	63.6231	42.5597	60.6708	80.5826	81.3491	63.2286	38.3082	51.659	37.7559	63.6231	38.8239	52.1056	76.9724	71.8276	69.6318				x	x
4.93_471.9701m/z		471.97	1	4.9274	0.0787333	0	0.821448	0.711025	1.11403	HD_3	HD_0	100 - 23.1	108.819	6	93.8845	104.432	94.7254	96.3168	124.13	105.048	135.951	116.923	73.5833	90.661	102.1	97.2519	96.3168	113.234	90.2181	129.86	103.238	81.0351					x
4.93_352.8523m/z		352.852	1	4.93455	0.0214167	0	1	0.768161	1	---	---	100	0	---	0	0	0	0	0	0	0	0	0	0	0	0	0	0	0	0	0	0	x
4.93_455.9470m/z		455.947	1	4.93455	0.0430167	0	0.707658	0.664149	1.32466	HD_3	HD_0	100 - 20.5	61.6595	18.52	64.1017	49.1537	26.3864	46.53	47.5742	63.9227	78.4193	73.7998	32.7593	61.9008	48.056	27.0901	46.53	43.3982	54.8985	74.906	65.162	36.0769					x
4.94_575.0854m/z		575.085	1	4.94168	0.0358833	1	0.334926	0.484775	2.12961	HD_3	HD_1	100 - 25.6	69.6929	44.25	94.1865	18.9472	21.5909	20.4749	28.8343	48.8678	45.7525	58.837	104.489	90.9527	18.5241	22.1668	20.4749	26.3033	41.9689	43.7027	51.9505	115.071			x		x
4.94_591.1144m/z		591.114	1	4.94168	0.170867	2	0.571115	0.598581	1.1084	HD_0	HD_1	100 - 38.5	1921.61	7.6	2079.59	1740.82	1944.4	1555.88	1540.83	2104.33	1703.29	1974.78	1791.55	2008.19	1701.95	1996.26	1555.88	1405.57	1807.25	1626.98	1743.64	1972.98					x
4.95_860.0522m/z		860.052	1	4.94902	0.0787167	0	0.924988	0.753647	1.08262	HD_1	HD_3	100 - 36.3 - 1.08	310.349	20.1	417.508	206.74	267.403	239.223	334.633	357.19	230.4	284.039	345.553	403.173	202.123	274.535	239.223	305.26	306.764	220.078	250.793	380.547					x
4.95_793.1241m/z		793.124	1	4.94902	0.0430333	0	0.863184	0.729937	1.07535	HD_1	HD_3	100 - 14.3	116.414	16.18	141.734	88.5011	112.721	96.5497	118.688	134.006	53.7871	129.721	141.263	136.868	86.5247	115.728	96.5497	108.27	115.087	51.3773	114.538	155.568					x
4.95_814.0421m/z		814.042	1	4.94902	0.02875	0	0.54792	0.590443	1.42458	HD_1	HD_0	95.3 - 100	48.3129	60.84	84.8487	0	16.8927	15.8506	55.9551	73.133	8.14787	64.4811	69.6159	81.9355	0	17.3433	15.8506	51.0434	62.8085	7.78284	56.9339	76.666					x
4.95_777.1295m/z		777.13	1	4.94902	0.128717	1	0.836354	0.716538	1.10527	HD_1	HD_0	100 - 33.5 - 3.64	844.233	16.05	899.464	613.209	778.797	694.891	878.522	959.287	608.903	844.118	1031.1	868.581	599.515	799.569	694.891	801.406	823.86	581.624	745.318	1135.52					x
4.95_423.0717m/z		423.072	1	4.94902	0.121567	1	0.971618	0.768161	1.07159	HD_3	HD_0	100 - 21.2	1140.38	23.67	1309.5	806.125	1076.98	801.572	1219.35	1334.34	763.298	1164.57	1493.29	1264.54	788.122	1105.7	801.572	1112.32	1145.97	729.101	1028.26	1644.51					x
4.95_759.1197m/z		759.12	1	4.94902	0.143	3	0.817025	0.709842	1.10159	HD_1	HD_0	100 - 42.6	2240.21	16.14	2388.84	1741.84	1970.17	1783.27	2438.13	2499.23	1713.41	2341.98	2525.98	2306.82	1702.94	2022.72	1783.27	2224.12	2146.4	1636.65	2067.87	2781.78					x
4.95_439.0659m/z		439.066	1	4.94902	0.0501667	5	0.853916	0.724031	1.10825	HD_3	HD_0	100 - 4.67	127.705	12.71	128.469	99.4935	117.731	97.8312	128.777	146.784	94.8585	136.4	151.856	124.058	97.2716	120.871	97.8312	117.474	126.062	90.6088	120.435	167.235					x
4.95_761.1357m/z		761.136	1	4.94902	0.22155	6	0.767955	0.687933	1.12652	HD_1	HD_0	100 - 38.4 - 11.1 - 2.26 - 0.17	24649.3	16.56	25765	18593.1	21284.7	19511.9	26637.7	27798.4	18157.3	25153.7	27348	24880.4	18177.8	21852.3	19511.9	24299.5	23873.9	17343.9	22209.6	30117.5		x
4.96_850.0238m/z		850.024	1	4.95615	0.0430167	0	0.54426	0.589138	1.54642	HD_0	HD_3	100 - 50.3 - 12.5	89.0139	43	136.746	66.2678	64.0278	57.9107	100.441	44.7461	16.8942	66.8	88.9891	132.051	64.7878	65.7356	57.9107	91.6247	38.4291	16.1373	58.9814	98.0011					x
4.96_797.1125m/z		797.113	1	4.95615	0.0787167	0	0.852968	0.723615	1.12199	HD_1	HD_0	100 - 35.1 - 56.6 - 9.15	666.466	18.14	750.454	494.552	537.008	528.48	716.955	753.962	428.357	672.898	825.415	724.688	483.507	551.331	528.48	654.022	647.522	409.166	594.138	909.006					x
4.96_775.1147m/z		775.115	1	4.95615	0.114433	0	0.894064	0.741799	1.0836	HD_1	HD_0	100 - 36.1	657.21	16.52	706.737	506.323	606.462	509.955	716.092	745.584	467.962	657.294	736.706	682.472	495.016	622.637	509.955	653.234	640.326	446.997	580.361	811.313					x
4.96_783.1174m/z		783.117	1	4.95615	0.114433	0	0.616381	0.627288	1.17238	HD_1	HD_0	100 - 36.9 - 3.08	895.606	16.14	895.434	650.947	745.375	726.044	982.302	978.473	640.11	842.755	1003.65	864.69	636.41	765.255	726.044	896.077	840.338	611.433	744.115	1105.29					x
4.96_495.0772m/z		495.077	1	4.95615	0.0858667	30	0.00329266	0.186355	1.73294	HD_0	HD_3	100 - 20.7 - 0.25	712.023	8.43	778.48	661.866	695.722	571.897	609.439	504.14	487.853	366.8	377.975	751.751	647.085	714.278	571.897	555.944	432.968	465.996	323.868	416.253		x		x	x
4.96_425.0871m/z		425.087	1	4.95615	0.192283	1	0.361141	0.501193	1.17868	HD_0	HD_1	100 - 19.3 - 1.68	1789.91	7.68	1745.24	1680.33	1944.18	1527.49	1200.97	1827.27	1672.89	1680.06	1393.35	1685.31	1642.8	1996.03	1527.49	1095.55	1569.3	1597.94	1483.42	1534.45
4.96_379.1967m/z		379.197	1	4.95615	0.0358833	7	0.311665	0.479921	1.93561	HD_1	HD_0	100	90.7067	17	50.5135	66.0095	24.0631	95.7924	73.3831	102.945	96.4994	67.1647	21.495	48.7791	64.5354	24.7049	95.7924	66.9417	88.4114	92.1761	59.3034	23.6718					x
4.96_589.0965m/z		589.097	1	4.95615	0.0644333	0	0.958708	0.765305	1.25514	HD_3	HD_0	100 - 28.7	117.982	56.88	178.045	42.2174	61.7334	44.2138	89.1791	151.924	32.5634	128.536	192.846	171.932	41.2745	63.38	44.2138	81.3511	130.476	31.1046	113.492	212.375					x
4.96_491.1402m/z		491.14	1	4.96328	0.0858833	1	0.112023	0.380646	1.34744	HD_0	HD_1	100 - 18.5 - 0.645	832.273	8.57	965.012	635.095	896.712	555.6	600.459	696.951	590.647	613.091	693.712	931.878	620.911	920.629	555.6	547.752	598.56	564.185	541.332	763.965					x
4.96_615.1109m/z		615.111	1	4.96328	0.0428333	0	0.952056	0.762759	1.02981	HD_0	HD_1	100 - 5.33	127.149	8.6	128.121	115.757	137.569	117.274	102.978	150.155	130.547	141.363	102.116	123.722	113.172	141.239	117.274	93.939	128.957	124.699	124.817	112.457					x
4.98_692.0442m/z		692.044	1	4.97757	0.0930167	0	0.875884	0.735203	1.08083	HD_0	HD_3	100 - 45.7	203.28	11.33	192.448	187.672	229.721	187.633	134.739	255.482	221.549	201.311	141.377	185.84	183.481	235.848	187.633	122.912	219.415	211.623	177.748	155.694					x
4.99_368.1678n	368.168	413.166	1	4.99185	0.07785	1	0.2377	0.440154	1.49802	HD_1	HD_0	100 - 10.1	815.09	10.85	472.733	721.317	438.286	817.252	546.02	1082	631.445	613.725	513.482	456.502	705.208	449.976	817.252	498.091	929.248	603.156	541.892	565.483					x			M-H, M+FA-H
5.01_532.0904m/z		532.09	1	5.00613	0.07785	0	0.0763083	0.357557	1.60561	HD_0	HD_3	100 - 8.37	219.179	7.71	271.575	173.948	212.015	130.054	134.621	150.383	186.569	125.785	97.1718	262.25	170.063	217.67	130.054	122.804	129.152	178.21	111.062	107.013					x
5.01_506.0214m/z		506.021	1	5.00613	0.0492833	0	0.357684	0.499931	1.63681	HD_0	HD_1	100 - 21.9	100.272	15.36	137.452	61.6716	101.693	72.1199	56.1775	55.4855	109.35	44.87	70.4869	132.733	60.2943	104.406	72.1199	51.2463	47.6523	104.451	39.6182	77.6251					x
5.01_745.1402m/z		745.14	1	5.00613	0.120867	4	0.208711	0.423057	1.69629	HD_3	HD_1	100 - 35 - 7.82	696.635	16	487.448	382.041	525.698	292.617	286.373	653.058	542.414	558.87	988.621	470.712	373.509	539.719	292.617	261.236	560.862	518.113	493.457	1088.74		x			x
5.01_483.0779m/z		483.078	1	5.00613	0.120683	12	0.425214	0.535221	1.42937	HD_1	HD_0	100 - 21.4 - 4.63 - 0.092	3546.22	25	3873.23	1918.98	1650.66	4217.82	3879.46	2541.38	3410.53	3890.19	2079.96	3740.25	1876.13	1694.68	4217.82	3538.93	2182.6	3257.73	3434.86	2290.6		x			x
5.01_473.0724m/z		473.072	1	5.00613	0.07785	8	0.116858	0.383408	1.20299	HD_0	HD_1	100 - 10.3 - 14.2	356.627	6.04	399.975	317.089	352.817	280.182	315.625	293.546	285.329	278.745	340.823	386.242	310.007	362.227	280.182	287.92	252.105	272.546	246.119	375.338					x
5.01_505.0598m/z		505.06	1	5.00613	0.0564333	0	0.466175	0.555037	1.37765	HD_1	HD_0	100	128.974	22.74	157.139	64.6527	59.065	160.57	131.981	94.3724	112.501	131.432	82.3844	151.743	63.2088	60.6404	160.57	120.396	81.0494	107.461	116.048	90.7276					x
5.01_443.1923m/z		443.192	1	5.01328	0.127833	6	0.0937647	0.366729	1.42231	HD_0	HD_3	100 - 22.7 - 3.99	5656.8	9.04	6157.55	5135.42	5677.42	4666.92	3694.95	5460.41	4847.96	3724.21	3359.38	5946.13	5020.74	5828.84	4666.92	3370.61	4689.54	4630.77	3288.31	3699.59		x
5.01_542.1091m/z		542.109	1	5.01328	0.0564333	0	0.0410055	0.326623	1.7965	HD_0	HD_3	100 - 59.2	115.953	19.98	138.811	116.556	92.4915	60.0091	56.1751	84.5757	86.7877	57.8846	48.9588	134.045	113.953	94.9584	60.0091	51.2441	72.6357	82.8995	51.1095	53.9169				x	x
5.03_245.0454m/z		245.045	1	5.02685	0.0849833	3	0.0916762	0.36602	1.54131	HD_0	HD_1	100 - 2.95	229.753	6.86	262.005	173.254	253.998	143.465	142.866	160.858	188.664	120.293	183.593	253.01	169.385	260.773	143.465	130.326	138.149	180.212	106.213	202.186					x
5.03_407.0932m/z		407.093	1	5.02685	0.277967	0	0.0726632	0.356113	1.40957	HD_0	HD_1	100 - 19.3 - 2.41	3807.62	7.39	4030.04	3016.37	4376.46	2664.77	2522.41	2916.63	3290.23	2376.92	2861.01	3891.67	2949	4493.19	2664.77	2301	2504.87	3142.83	2098.72	3150.75		x
5.03_511.1806m/z		511.181	1	5.02685	0.0421333	4	0.194496	0.414276	1.44827	HD_0	HD_3	100	75.6346	7.15	84.8846	71.9234	70.0957	62.7626	54.9843	61.9772	78.838	36.0283	41.806	81.9701	70.3172	71.9652	62.7626	50.1578	53.2276	75.306	31.8114	46.0397					x
5.03_600.6219m/z		600.622	1	5.02685	0.0564333	0	0.715209	0.665534	2.19509	HD_0	HD_1	100	20.296	92.9	9.25019	7.3961	44.2416	16.9782	10.76	0	37.6152	10.5662	0	8.93259	7.23093	45.4216	16.9782	9.81546	0	35.93	9.32947	0			x		x
5.03_142.8821m/z		142.882	1	5.034	0.0564333	0	0.455454	0.548529	1.08691	HD_1	HD_3	100 - 0.728	74.2715	3.19	71.4804	68.8542	67.0964	67.8671	78.2833	76.6643	63.8065	77.9632	63.2292	69.0262	67.3165	68.8859	67.8671	71.4117	65.8412	60.9479	68.838	69.6325	x
5.03_1065.1905m/z		1065.19	1	5.034	0.0564333	0	0.153804	0.383577	2.71027	HD_0	HD_1	100 - 18.9	93.7279	21.11	118.379	63.9094	98.8958	33.5053	42.3601	27.882	107.941	24.1214	19.0375	114.314	62.4821	101.533	33.5053	38.6418	23.9458	103.105	21.2981	20.9655			x		x
5.10_177.0190m/z		177.019	1	5.09827	0.05	10	0.035698	0.325122	3.02228	HD_0	HD_1	100	51.7361	27.83	44.94	37.9224	72.3458	15.1176	13.6802	22.5569	39.5047	13.6441	22.0969	43.397	37.0755	74.2754	15.1176	12.4793	19.3725	37.7349	12.0471	24.3347			x	x	x
5.11_169.0136m/z		169.014	1	5.1054	0.18565	5	0.0578876	0.341859	1.24892	HD_0	HD_3	100	386.686	2.59	384.444	377.967	397.648	365.406	325.227	320.254	351.541	310.736	266.571	371.244	369.526	408.254	365.406	296.679	275.043	335.791	274.366	293.567					x
5.11_439.0705m/z		439.07	1	5.1054	0.11425	4	0.851648	0.722882	1.08157	HD_0	HD_1	100 - 11.1	231.308	14.56	212.856	210.875	270.193	231.739	248.015	161.838	291.292	192.099	159.639	205.548	206.166	277.399	231.739	226.244	138.991	278.242	169.615	175.806					x
5.11_746.1480n	746.148	745.141	1	5.1054	0.0857	2	0.0017675	0.14742	1.37703	HD_0	HD_1	100 - 28.3 - 25.1	584.705	2.25	569.513	534.832	649.77	414.759	425.239	433.845	456.696	413.531	417.487	549.959	522.888	667.1	414.759	387.912	372.597	436.236	365.129	459.766				x	x			M-H, M+FA-H
5.11_381.0900n	381.09	761.136	1	5.1054	0.249233	0	0.0993795	0.370899	1.40847	HD_0	HD_3	100 - 44.7 - 13.2 - 3.25 - 0.748	75967.3	5.8	78800.4	68199	80902.6	64671.5	61815.9	57600.5	69672.3	51820.8	40315.7	76094.9	66675.9	83060.4	64671.5	56389.8	49468.8	66550.9	45755.4	44398.5		x						M-H, M+FA-H, 2M-H
5.11_783.1173m/z		783.117	1	5.1054	0.18495	0	0.083186	0.361567	1.37948	HD_0	HD_3	100 - 52.4 - 12.7	2938.72	5.52	3053.33	2675.02	3087.79	2589.09	2463.15	2317.95	2708.5	1993.61	1688.81	2948.5	2615.28	3170.15	2589.09	2246.94	1990.72	2587.15	1760.27	1859.83		x			x
5.11_850.0239m/z		850.024	1	5.1054	0.11425	0	0.125076	0.383577	1.68666	HD_0	HD_3	100 - 90 - 41.9 - 13	769.201	8.18	752.545	716.256	838.8	616.893	586.308	473.641	720.548	378.185	269.415	726.707	700.26	861.172	616.893	534.843	406.775	688.266	333.921	296.699		x			x
5.11_879.0836m/z		879.084	1	5.1054	0.0714167	0	0.188822	0.413367	1.66689	HD_0	HD_3	100 - 25.3	249.911	22.39	263.655	188.369	297.708	217.703	154.618	142.065	238.061	118.693	93.0244	254.602	184.162	305.649	217.703	141.046	122.009	227.395	104.801	102.445					x
5.11_609.1230m/z		609.123	1	5.11255	0.1214	10	0.202029	0.419605	1.62285	HD_0	HD_3	100 - 21.9 - 1.82	625.502	10.89	687.533	416.283	772.69	435.566	356.382	370.673	613.825	290.739	251.742	663.927	406.986	793.299	435.566	325.099	318.344	586.325	256.71	277.236					x
5.11_759.1199m/z		759.12	1	5.11255	0.213517	3	0.11199	0.380646	1.38329	HD_0	HD_3	100 - 44.3	4635.79	4.72	4846.25	4136.42	4924.68	3932.31	3733.56	3579.32	4349.46	3167.04	2537.34	4679.86	4044.05	5056.03	3932.31	3405.83	3074.01	4154.6	2796.36	2794.3		x			x
5.11_777.1294m/z		777.129	1	5.11255	0.213517	1	0.0898954	0.36602	1.405	HD_0	HD_3	100 - 39.8 - 10.4	2876.13	2.87	2964.31	2582.98	3081.11	2393.3	2284.88	2272.59	2633.65	1958.71	1548.85	2862.53	2525.3	3163.29	2393.3	2084.31	1951.76	2515.66	1729.45	1705.7		x			x
5.11_781.1137m/z		781.114	1	5.11255	0.0642833	1	0.0273357	0.300048	1.78453	HD_0	HD_3	100 - 23.8	257.581	13.33	250.603	221.232	300.907	216.143	181.619	167.315	191.735	126.418	114.869	241.999	216.291	308.933	216.143	165.677	143.694	183.145	111.621	126.502				x	x
5.11_607.1070m/z		607.107	1	5.11255	0.1214	32	0.144701	0.383577	1.67575	HD_0	HD_1	100 - 32.4	421.251	11.74	472.333	308.584	482.837	260.411	218.416	275.314	425.429	234.107	196.515	456.115	301.692	495.715	260.411	199.244	236.447	406.37	206.706	216.416					x
5.11_819.0909m/z		819.091	1	5.11255	0.0999667	0	0.0798753	0.357557	1.71987	HD_0	HD_3	100 - 26.5 - 28.4	485.51	11.62	465.761	441.641	549.127	400.897	292.877	306.759	424.311	221.834	200.737	449.769	431.778	563.773	400.897	267.168	263.452	405.301	195.869	221.066					x
5.11_815.0544n	815.054	860.053	1	5.11255	0.135683	0	0.120545	0.383577	1.54316	HD_0	HD_3	100 - 59.9 - 5.93 - 1.5	1851.11	11.48	2102.53	1628.71	1822.1	1592.65	1388.6	1271.03	1679.76	1113.85	805.063	2030.34	1592.33	1870.7	1592.65	1266.71	1091.59	1604.5	983.479	886.593		x			x			M-H, M+FA-H
5.11_888.0023m/z		888.002	1	5.11255	0.0285667	0	0.173326	0.402746	6.24682	HD_0	HD_1	100	35.6871	35.9	48.222	22.6161	36.2232	17.1385	0	0	39.7356	0	0	46.5663	22.111	37.1894	17.1385	0	0	37.9554	0	0			x		x
5.11_797.1117m/z		797.112	1	5.11255	0.14995	0	0.0917913	0.36602	1.51893	HD_0	HD_3	100 - 40.6 - 59.8 - 15.5 - 0.515	2284.67	6	2303.99	2046.85	2503.17	1859.24	1716.43	1655.34	2086.5	1355.01	1070.87	2224.88	2001.14	2569.94	1859.24	1565.77	1421.65	1993.02	1196.42	1179.32		x			x
5.11_593.0976m/z		593.098	1	5.11255	0.142817	1	0.133901	0.383577	1.5255	HD_0	HD_3	100 - 30.8 - 8.02 - 0.0772	5300.24	11.7	5856.16	4278.24	5766.3	3955.77	3309.35	3200.71	5122.47	2955.84	2344.96	5655.09	4182.7	5920.1	3955.77	3018.86	2748.85	4892.98	2609.87	2582.44		x			x
5.11_599.1158m/z		599.116	1	5.11255	0.07855	1	0.653763	0.642698	1.45127	HD_3	HD_1	100 - 42.7	231.845	15.41	157.501	185.886	214.859	214.727	158.749	105.783	321.846	265.642	108.046	152.093	181.734	220.59	214.727	144.814	90.8496	307.427	234.55	118.987					x
5.11_591.1141m/z		591.114	1	5.11255	0.221367	2	0.112251	0.380646	1.5288	HD_0	HD_1	100 - 51.4	3143.6	10.12	3386.02	2608.65	3436.13	2273.77	2035.72	1859.28	2947.87	2041.82	1433.44	3269.77	2550.4	3527.78	2273.77	1857.03	1596.8	2815.8	1802.83	1578.6		x			x
5.11_590.1058n	590.106	589.099	1	5.11255	0.07855	0	0.22149	0.425969	1.91657	HD_0	HD_1	100 - 17.2	400.656	20.89	402.102	234.535	565.33	225.995	241.694	159.455	396.691	117.833	113.439	388.295	229.298	580.408	225.995	220.478	136.944	378.919	104.041	124.927					x			M-H, M+FA-H
5.11_577.1350m/z		577.135	1	5.11255	0.18495	17	0.689591	0.657524	1.21738	HD_0	HD_1	100 - 32.3 - 7.88 - 0.19	5969.85	17.92	4952.36	5774.87	7182.32	5595.16	5201.8	3914.65	7712.49	5934.27	3575.05	4782.33	5645.9	7373.88	5595.16	4745.2	3362	7366.96	5239.7	3937.1		x			x
5.11_575.0897m/z		575.09	1	5.11255	0.121383	0	0.167432	0.396359	1.6474	HD_0	HD_1	100 - 31.6	898.001	19.61	918.267	712.645	1063.09	642.752	577.978	414.575	921.055	530.238	407.565	886.739	696.73	1091.45	642.752	527.243	356.048	879.791	468.176	448.839					x
5.11_465.0825m/z		465.082	1	5.11255	0.07855	1	0.207206	0.422576	1.48035	HD_0	HD_1	100 - 9.48	266.075	19.76	241.11	230.642	326.471	193.218	213.007	132.987	268.296	140.27	133.614	232.832	225.491	335.179	193.218	194.31	114.213	256.276	123.852	147.146					x
5.11_457.1702m/z		457.17	1	5.11255	0.04285	5	0.947921	0.761272	1.06305	HD_1	HD_3	100	95.5835	16.4	124.42	97.5279	62.9517	91.6598	112.844	82.2462	105.601	95.1336	69.0074	120.148	95.3499	64.6308	91.6598	102.939	70.6351	100.87	83.9987	75.9958					x
5.11_441.0823m/z		441.082	1	5.11255	0.11425	5	0.0699166	0.352776	1.58932	HD_0	HD_3	100 - 9.41	479.903	10.6	457.224	433.375	549.109	340.619	304.012	275.752	421.196	281.02	203.647	441.526	423.697	563.755	340.619	277.326	236.823	402.326	248.128	224.271					x
5.11_423.0724m/z		423.072	1	5.11255	0.22065	1	0.108595	0.380175	1.42172	HD_0	HD_3	100 - 23.3 - 16.9	6112.56	10.23	6015.61	5416.66	6905.43	4887.63	4962.71	4103.2	5629.06	4003.01	3266.13	5809.06	5295.69	7089.6	4887.63	4527.09	3523.93	5376.88	3534.48	3596.89		x			x
5.11_405.0613m/z		405.061	1	5.11255	0.1214	0	0.0976577	0.366729	1.68318	HD_0	HD_3	100 - 20.3	686.87	10.11	667.783	594.823	798.004	486.081	463.125	398.502	629.747	325.436	269.052	644.855	581.539	819.288	486.081	422.473	342.244	601.534	287.345	296.299					x
5.11_243.0291m/z		243.029	1	5.11255	0.04285	5	0.114371	0.380646	2.03308	HD_0	HD_3	100	72.2989	21.82	79.5767	54.2013	83.1185	52.6671	35.699	31.3148	62.6742	25.0621	18.9476	76.8445	52.9909	85.3354	52.6671	32.5654	26.894	59.8663	22.1287	20.8664			x		x
5.12_829.1177m/z		829.118	1	5.11968	0.07855	0	0.0428636	0.326623	2.24537	HD_0	HD_3	100 - 21.8	233.168	13.49	238.883	196.219	264.401	180.608	138.987	152.515	173.705	74.0186	63.8065	230.681	191.837	271.453	180.608	126.787	130.984	165.923	65.3551	70.2683			x	x	x
5.12_809.1192m/z		809.119	1	5.11968	0.0856833	0	0.0810527	0.357557	1.92366	HD_0	HD_3	100 - 36.1	265.948	9.2	278.001	237.789	282.055	229.589	156.841	146.517	224.237	99.6492	90.8675	268.456	232.479	289.578	229.589	143.074	125.833	214.191	87.9858	100.07					x
5.12_775.1147m/z		775.115	1	5.11968	0.2635	0	0.0917776	0.36602	1.34092	HD_0	HD_3	100 - 41.4	2605.73	4.07	2727.33	2342.81	2747.03	2212.35	2307.67	2127.27	2413.58	1857.1	1559.05	2633.69	2290.49	2820.3	2212.35	2105.11	1826.96	2305.44	1639.74	1716.93		x			x
5.12_793.1250m/z		793.125	1	5.11968	0.1571	0	0.0791105	0.357557	1.5504	HD_0	HD_3	100 - 37.3 - 15.6	1319.51	6.86	1375.17	1215.04	1368.31	1098.29	1032.28	925.829	1176.34	777.907	598.974	1327.95	1187.91	1404.81	1098.29	941.67	795.125	1123.64	686.857	659.633		x			x
5.12_319.0457m/z		319.046	1	5.11968	0.0999667	23	0.606005	0.620906	1.05117	HD_0	HD_3	100	280.767	0.99	299.724	274.347	268.23	252.061	298.187	285.991	269.873	266.806	264.618	289.433	268.22	275.384	252.061	272.012	245.616	257.782	235.578	291.416					x
5.12_471.0569m/z		471.057	1	5.11968	0.07855	8	0.593806	0.613438	1.09812	HD_1	HD_3	100 - 15.6 - 21.7	488.549	9.44	493.439	478.286	411.639	429.084	545.403	491.16	415.893	420.266	498.534	476.497	467.604	422.618	429.084	497.528	421.82	397.261	371.076	549.021					x
5.12_301.0352m/z		301.035	1	5.11968	0.0499833	17	0.077127	0.357557	1.36116	HD_0	HD_3	100	96.3043	12.3	110.402	84.6914	93.82	89.1333	76.1019	70.2686	76.9718	59.0732	76.2098	106.611	82.8001	96.3223	89.1333	69.4218	60.3485	73.5234	52.159	83.9276					x
5.12_167.0346m/z		167.035	1	5.11968	0.04285	24	0.151547	0.383577	2.50483	HD_0	HD_1	100	46.2054	20.98	57.2006	38.9019	42.5138	26.5317	20.709	8.09893	46.5486	16.2584	10.876	55.2366	38.0332	43.6477	26.5317	18.8912	6.95557	44.4632	14.3554	11.9775			x		x
5.13_380.5658m/z		380.566	1	5.12683	0.107117	0	0.148421	0.383577	2.0959	HD_0	HD_3	100	121.125	10.38	133.279	108.182	121.914	128.864	46.0945	43.6534	83.9137	57.2175	32.2429	128.703	105.766	125.166	128.864	42.0484	37.4906	80.1543	50.5205	35.5081			x		x
5.15_483.0786m/z		483.079	1	5.14825	0.14995	12	0.101173	0.37373	1.6693	HD_1	HD_0	100 - 18.7 - 1.06	1218.39	7.24	724.623	679.869	785.154	1352.72	1459.03	843.421	1546.58	1088.04	842.812	699.744	664.686	806.095	1352.72	1330.96	724.351	1477.3	960.687	928.164		x			x
5.15_524.0960m/z		524.096	1	5.14825	0.0499833	1	0.652749	0.642577	1.4602	HD_3	HD_1	100 - 6.19	67.571	49.54	106.782	35.8812	48.298	12.2861	61.9299	64.6094	33.3565	69.1094	100.247	103.115	35.0798	49.5862	12.2861	56.4937	55.4882	31.8621	61.0205	110.399					x
5.16_337.0925m/z		337.092	1	5.15538	0.0571167	26	0.00828304	0.279282	5.01454	HD_3	HD_1	100 - 6.53	140.69	41.49	19.8128	24.526	42.5883	19.1305	19.4977	45.5412	81.4375	124.768	215.865	19.1325	23.9783	43.7242	19.1305	17.7862	39.1119	77.789	110.165	237.726			x	x	x
5.18_897.1858m/z		897.186	1	5.17682	0.242783	1	0.321468	0.481578	1.4009	HD_0	HD_1	100 - 34.1	800.033	14.45	816.487	677.092	906.52	600.36	430.188	682.704	857.125	688.055	428.577	788.453	661.971	930.699	600.36	392.427	586.324	818.725	607.522	471.979					x
5.20_539.0826m/z		539.083	1	5.19823	0.0571333	0	0.0957198	0.366729	2.6117	HD_0	HD_3	100	106.877	17.06	126.218	90.0011	104.412	83.8734	51.3132	29.636	66.6274	39.6768	16.4629	121.884	87.9911	107.197	83.8734	46.809	25.4522	63.6424	35.0329	18.1302			x		x
5.21_531.5872m/z		531.587	1	5.20538	0.07855	0	0.212582	0.423748	1.64517	HD_0	HD_3	100	150.505	8.44	158.063	129.562	163.89	101.357	85.6168	95.3591	173.034	53.6033	47.8113	152.636	126.669	168.262	101.357	78.1014	81.8968	165.282	47.3293	52.6531					x
5.21_540.0905m/z		540.091	1	5.20538	0.0571333	0	0.149872	0.383577	1.95738	HD_0	HD_3	100	110.456	14.36	128.885	90.8445	111.638	76.6876	79.3004	60.2106	99.3045	47.0674	22.9195	124.46	88.8157	114.616	76.6876	72.3395	51.7104	94.8556	41.5584	25.2405					x
5.21_540.5909m/z		540.591	1	5.20538	0.04285	0	0.145304	0.383577	10.6404	HD_0	HD_1	100	25.5781	58.83	9.27882	28.5115	38.944	7.21158	0	0	25.235	0	0	8.96024	27.8747	39.9827	7.21158	0	0	24.1044	0	0			x		x
5.21_608.6050m/z		608.605	1	5.20538	0.04285	0	0.83396	0.715533	1.29207	HD_1	HD_3	100	43.292	15.14	35.6168	47.7448	39.4659	35.9178	77.0099	16.9484	20.7077	49.0289	30.7809	34.3939	46.6786	40.5185	35.9178	70.25	14.5557	19.78	43.2904	33.8981					x
5.21_533.1006n	533.101	1065.19	1	5.20538	0.178533	0	0.180908	0.406649	1.45045	HD_0	HD_3	100 - 42.3 - 12.3 - 2.17	8986.6	4.9	9080.11	8294.39	9585.3	7003.13	6574.85	6364.54	9331.12	5231.64	4024.38	8768.35	8109.16	9840.96	7003.13	5997.72	5466.03	8913.07	4619.31	4431.93		x						M-H, 2M-H
5.21_1087.1735m/z		1087.17	1	5.21252	0.0285667	17	0.402737	0.525287	2.27534	HD_0	HD_1	100 - 27.6	73.4028	16.91	59.676	76.6836	83.8487	40.2595	41.1576	15.3632	107.086	21.5994	0	57.627	74.971	86.0851	40.2595	37.5448	13.1943	102.289	19.0713	0			x		x
5.21_1081.1858m/z		1081.19	1	5.21252	0.0714	0	0.207139	0.422576	1.69122	HD_0	HD_1	100 - 33.5	233.977	9.58	209.689	238.374	253.869	175.027	112.4	127.617	266.702	102.461	81.8654	202.489	233.05	260.64	175.027	102.534	109.601	254.754	90.4683	90.156					x
5.21_1079.1717m/z		1079.17	1	5.21252	0.0714	0	0.124789	0.383577	2.38486	HD_0	HD_1	100 - 34.9	153.636	21.29	134.445	135.065	191.397	85.1902	49.1259	58.9476	155.063	32.2016	44.4976	129.829	132.049	196.502	85.1902	44.8137	50.6257	148.116	28.4326	49.0039			x		x
5.21_881.1921m/z		881.192	1	5.21252	0.23565	2	0.434295	0.540215	1.22988	HD_0	HD_1	100 - 46 - 3.66	2489.69	10.36	2259.44	2441.27	2768.36	2349.74	1741.04	1982.22	2625.5	2234.82	1433.85	2181.86	2386.75	2842.19	2349.74	1588.21	1702.39	2507.88	1973.24	1579.06					x
5.21_558.5516m/z		558.552	1	5.21252	0.0357	0	0.0604531	0.341859	3.9025	HD_0	HD_1	100	52.4198	13.68	44.2318	55.4542	57.5735	8.74883	8.65024	22.898	35.4398	24.0864	6.4956	42.7131	54.2157	59.109	8.74883	7.89093	19.6654	33.8521	21.2672	7.15341			x		x
5.21_532.5949m/z		532.595	1	5.21252	0.14995	0	0.264172	0.45634	1.40161	HD_0	HD_3	100 - 5.12	1226.27	7.8	1294.87	1082.03	1301.93	1005.34	863.275	911.42	1357.55	720.409	546.755	1250.41	1057.86	1336.65	1005.34	787.498	782.751	1296.73	636.089	602.126					x
5.21_895.1719m/z		895.172	1	5.21252	0.0357	0	0.689141	0.657491	1.26052	HD_0	HD_1	100 - 26.5	76.0982	18.9	77.9975	59.1482	91.1488	72.6697	50.1245	58.3179	115.886	51.9734	26.2256	75.3195	57.8273	93.5799	72.6697	45.7246	50.0849	110.694	45.8902	28.8815					x
5.22_532.0931n	532.093	1063.18	1	5.21967	0.0999833	0	0.192212	0.41416	1.47388	HD_0	HD_3	100 - 31.8	926.668	10.28	950.048	821.919	1008.04	744.474	625.067	581.228	960.713	533.404	392.062	917.428	803.564	1034.92	744.474	570.2	499.173	917.672	470.972	431.766					x			M-H, 2M-H
5.26_178.9771m/z		178.977	1	5.25537	0.135683	0	0.482776	0.56366	1.34889	HD_1	HD_0	100	91.0897	16.72	73.2475	54.5228	74.8177	53.2165	98.016	122.037	77.784	105.752	80.6072	70.7326	53.3051	76.8132	53.2165	89.4122	104.808	74.2992	93.3741	88.7704	x
5.26_865.1973m/z		865.197	1	5.25537	0.121383	1	0.99052	0.768161	1.06903	HD_3	HD_0	100 - 47.8 - 11	1416.31	20.73	1048.29	1328.66	1597.59	1518.38	1523.51	994.635	1833.69	1553.22	862.014	1012.3	1298.99	1640.2	1518.38	1389.78	854.218	1751.54	1371.42	949.311
5.26_913.1789m/z		913.179	1	5.25537	0.0714167	1	0.543392	0.588683	1.20323	HD_0	HD_1	100 - 26	201.873	9.41	204.114	181.862	219.645	153.03	139.061	211.239	165.558	239.514	137.892	197.106	177.8	225.503	153.03	126.854	181.417	158.141	211.48	151.856					x
5.26_293.1240m/z		293.124	1	5.2625	0.0714167	3	0.632134	0.633619	1.35596	HD_1	HD_3	100 - 5.34	294.973	30.76	368.827	144.275	252.071	210.575	390.922	283.423	137.702	253.456	261.455	356.164	141.053	258.794	210.575	356.608	243.411	131.533	223.791	287.933					x
5.31_483.1135m/z		483.114	1	5.31248	0.0642667	8	0.133009	0.383577	2.04772	HD_1	HD_0	100 - 10.6	200.287	24.17	123.965	91.4875	77.9776	255.006	223.936	121.921	243.716	144.346	105.687	119.708	89.4444	80.0574	255.006	204.279	104.709	232.797	127.451	116.39			x		x
5.32_489.0677m/z		489.068	1	5.31963	0.0856833	17	0.19242	0.41416	1.33727	HD_1	HD_3	100 - 10.1	380.23	12.35	289.503	344.938	219.779	305.176	466.332	369.182	252.89	322.22	277.892	279.563	337.235	225.641	305.176	425.398	317.063	241.56	284.506	306.034					x
5.33_684.1217m/z		684.122	1	5.33392	0.114267	0	0.188593	0.413367	1.5821	HD_0	HD_3	100 - 21.9	651.242	8.69	662.418	589.87	701.437	503.471	403.933	407.215	707.151	264.721	263.02	639.674	576.696	720.146	503.471	368.477	349.726	675.469	233.737	289.656					x
5.34_317.0398n	317.04	633.073	1	5.34105	0.14995	0	0.645058	0.640728	1.21741	HD_1	HD_0	100 - 23.4 - 5.71 - 0.599	10275.5	6.01	7985.95	8348.26	8987.21	11950.2	9242.97	9633.31	7876.58	14619.6	7100.32	7711.75	8161.82	9226.91	11950.2	8431.63	8273.33	7523.7	12908.5	7819.38		x						M-H, 2M-H
5.34_759.1202m/z		759.12	1	5.34105	0.0642667	3	0.017068	0.300048	1.87968	HD_3	HD_1	100 - 34.7	267.807	12.37	154.129	124.23	210.231	141.96	116.545	168.92	258.947	240.011	304.463	148.837	121.455	215.839	141.96	106.315	145.072	247.346	211.919	335.296				x	x
5.34_731.9896m/z		731.99	1	5.34105	0.04285	0	0.931066	0.755633	1.27898	HD_3	HD_0	100 - 17.8	85.2858	11.09	71.7399	70.1124	58.1953	101.833	74.7706	58.0926	53.6236	159.64	42.5935	69.2767	68.5466	59.7474	101.833	68.2073	49.8914	51.2212	140.955	46.907					x
5.34_684.6238m/z		684.624	1	5.34105	0.235667	0	0.177981	0.405243	1.79725	HD_0	HD_1	100	515.779	13.54	552.364	421.472	573.503	311.758	242.186	307.004	561.58	216.382	154.055	533.399	412.059	588.799	311.758	220.927	263.663	536.421	191.055	169.656					x
5.34_316.5345m/z		316.534	1	5.34105	0.107117	0	0.645695	0.640728	1.2146	HD_3	HD_0	100 - 0.297	623.142	7.86	518.734	470.192	550.201	687.861	547.754	627.473	488.484	935.409	445.534	500.923	459.691	564.875	687.861	499.673	538.89	466.599	825.924	490.654					x
5.34_631.0586m/z		631.059	1	5.34105	0.04285	6	0.48302	0.56366	1.30941	HD_3	HD_0	100 - 71.1	168.207	19.16	108.19	121.336	155.855	215.335	137.872	134.765	157.754	226.214	120.653	104.475	118.627	160.012	215.335	125.77	115.74	150.686	199.737	132.872					x
5.34_301.0149m/z		301.015	1	5.34105	0.04285	0	0.657547	0.644418	1.21442	HD_3	HD_0	100 - 19.9	109.919	8.25	96.0597	94.4966	80.9789	106.744	94.7642	91.418	96.4361	153.118	80.2025	92.7615	92.3863	83.1387	106.744	86.446	78.5121	92.1157	135.197	88.3247					x
5.34_655.0546m/z		655.055	1	5.34105	0.07855	0	0.680759	0.65259	1.22626	HD_1	HD_0	100 - 23.2	369.952	9.93	295.306	275.446	334.326	434.328	315.902	359.627	262.162	558.315	268.206	285.166	269.295	343.242	434.328	288.172	308.857	250.416	492.967	295.368					x
5.35_221.8425m/z		221.843	1	5.3482	0.121383	0	0.7385	0.6757	1.05487	HD_1	HD_3	100	188.149	4.33	172.243	187.586	177.893	173.536	185.105	205.807	160.906	205.092	169.088	166.329	183.397	182.638	173.536	168.856	176.752	153.698	181.087	186.212	x
5.35_435.0011n	435.001	433.994	1	5.3482	0.0928333	0	0.876519	0.735328	1.09176	HD_1	HD_0	100 - 22.9	637.092	12.46	509.696	655.044	585.9	740.774	648.338	522.165	805.012	618.085	467.82	492.196	640.415	601.527	740.774	591.428	448.448	768.947	545.742	515.196					x			M-H, M+FA-H
5.35_451.9105m/z		451.91	1	5.3482	0.0714167	0	0.478299	0.561042	1.25721	HD_3	HD_0	100 - 14.5 - 17	503.948	17.56	275.047	458.852	468.642	529.482	470.803	370.753	593.452	517.011	401.381	265.603	448.605	481.141	529.482	429.476	318.412	566.865	456.497	442.029					x
5.36_387.9900m/z		387.99	1	5.35533	0.0357	0	0.658168	0.644629	1.21897	HD_3	HD_1	100	75.0012	23.27	65.6438	77.9699	48.3325	77.1913	63.5875	43.8064	93.018	78.0577	53.928	63.39	76.2287	49.6216	77.1913	58.0059	37.6221	88.8507	68.9215	59.3893					x
5.36_312.0609n	312.061	357.059	1	5.35533	0.0714167	0	0.741757	0.676056	1.11913	HD_3	HD_0	100 - 6.66	588.653	13.66	445.846	584.624	547.505	645.08	569.015	484.038	697.016	604.733	464.211	430.538	571.568	562.107	645.08	519.068	415.704	665.789	533.952	511.222					x			M-H, M+FA-H
5.36_388.9955m/z		388.995	1	5.35533	0.0642833	0	0.733278	0.673403	1.17154	HD_3	HD_0	100 - 7.85 - 12	252.566	13.05	188.323	244.512	213.919	282.984	230.519	197.645	334.482	233.524	189.693	181.857	239.052	219.624	282.984	210.284	169.743	319.497	206.191	208.903					x
5.36_305.0665m/z		305.067	1	5.35533	0.0928333	29	0.332405	0.484775	1.13928	HD_1	HD_0	100	230.757	3.83	184.351	208.713	214.577	221.91	230.795	239.567	215.283	265.517	195.788	178.021	204.052	220.3	221.91	210.536	205.746	205.638	234.44	215.615					x
5.36_415.9337m/z		415.934	1	5.35533	0.07855	0	0.740095	0.67601	1.15868	HD_3	HD_0	100 - 16.3 - 16.7	737.228	13.23	478.996	718.389	711.405	769.797	724.935	592.781	916.397	761.792	533.497	462.549	702.346	730.379	769.797	661.301	509.096	875.341	672.628	587.524					x
5.36_449.9123m/z		449.912	1	5.35533	0.0714167	0	0.65256	0.642577	1.20066	HD_3	HD_0	100 - 14.1	405.53	21.66	231.476	389.616	392.173	456.276	396.391	292.782	494.403	407.842	314.345	223.528	380.914	402.633	456.276	361.597	251.449	472.253	360.106	346.178					x
5.36_413.9364m/z		413.936	1	5.35533	0.0928333	0	0.794163	0.698106	1.12776	HD_3	HD_0	100 - 20.4	1018.35	15.06	700.494	1000.34	1008.11	1116.43	1005.77	823.591	1264.96	1030.55	759.538	676.443	978.004	1035	1116.43	917.489	707.321	1208.29	909.929	836.457					x
5.36_303.0510m/z		303.051	1	5.35533	0.0856833	42	0.492679	0.570728	1.18805	HD_3	HD_0	100 - 8.6	325.615	10.76	222.821	314.266	285.141	328.397	321.38	268.164	389.875	326.178	260.792	215.17	307.248	292.746	328.397	293.17	230.306	372.408	288	287.203					x
5.36_308.0888n	308.089	307.082	1	5.35533	0.0571333	4	0.0190496	0.300048	2.08179	HD_3	HD_0	100	195.126	15.51	69.5524	120.402	91.2346	115.439	95.2069	130.333	144.868	221.184	219.326	67.1644	117.713	93.6679	115.439	86.8497	111.934	138.378	195.295	241.538			x	x	x			M-H, M+FA-H
5.36_289.0724m/z		289.072	1	5.35533	0.142817	48	0.725051	0.668411	1.11335	HD_3	HD_0	100 - 15.4 - 2.26 - 0.0971	25760.6	9.5	18551	25873.2	24989.6	27528.5	26054.3	22803	31046.9	26306.2	19928.7	17914.1	25295.4	25656.1	27528.5	23767.2	19583.8	29656	23227.2	21946.9		x				HMDB0002780	Catechin	M-H	C15H14O6	42.1	14.7	2.18809	98.5877		http://nonlinear.com/redirect/outbound?p=hmdb&param=HMDB0002780
5.36_289.1207m/z		289.121	1	5.35533	0.0285667	0	0.481006	0.563199	2.37705	HD_3	HD_0	100	112.272	70.6	17.7142	83.4031	40.5781	136.993	39.9103	0	211.553	70.6354	54.6283	17.106	81.5405	41.6604	136.993	36.407	0	202.076	62.3679	60.1606			x		x
5.36_287.0559m/z		287.056	1	5.35533	0.07855	40	0.549539	0.590443	1.21027	HD_3	HD_0	100 - 6.72	279.678	12.81	180.892	275.268	237.101	302.698	246.393	242.177	334.072	300.091	204.872	174.681	269.12	243.424	302.698	224.765	207.988	319.105	264.967	225.619					x
5.36_245.0817m/z		245.082	1	5.35533	0.0999833	17	0.773604	0.689583	1.1052	HD_3	HD_0	100 - 13.5	810.951	13.12	605.589	834.083	761.61	882.165	858.726	687.646	990.76	825.91	616.182	584.796	815.456	781.924	882.165	783.348	590.568	946.373	729.242	678.583					x
5.36_221.0815m/z		221.082	1	5.35533	0.0571333	36	0.995305	0.768161	1.02737	HD_3	HD_0	100	87.7104	8.65	79.2351	93.5735	83.3124	109.172	81.9909	70.3267	99.7209	95.9456	67.4649	76.5145	91.4837	85.5345	109.172	74.7938	60.3984	95.2533	84.7156	74.2971					x
5.36_203.0710m/z		203.071	1	5.35533	0.05	5	0.724207	0.668411	1.21109	HD_3	HD_0	100	74.1107	19.35	45.8894	78.5657	59.1255	77.6705	64.2894	52.5952	97.3342	74.4471	50.5508	44.3138	76.8111	60.7024	77.6705	58.6462	45.1701	92.9735	65.7334	55.6701					x
5.36_191.0559m/z		191.056	1	5.35533	0.0571333	10	0.0156857	0.300048	10.3575	HD_3	HD_0	100	92.1287	51.84	6.7562	15.0201	4.90846	21.405	14.9579	40.4978	29.4309	106.936	140.019	6.52422	14.6846	5.03938	21.405	13.6449	34.7806	28.1124	94.42	154.199			x	x	x
5.36_137.0241m/z		137.024	1	5.35533	0.0357167	9	0.410882	0.528606	1.65716	HD_3	HD_0	100	31.2285	27.37	0	34.7698	21.764	31.4081	34.6437	19.7597	42.3835	28.4777	22.8244	0	33.9933	22.3444	31.4081	31.6027	16.9702	40.4846	25.1446	25.1358					x
5.36_865.1974m/z		865.197	1	5.36248	0.0999833	1	0.166005	0.395594	1.61153	HD_3	HD_1	100 - 43.1 - 1.76	675.698	18.91	464.053	509.401	660.803	550.106	417.917	289.846	699.962	843.82	483.313	448.12	498.024	678.428	550.106	381.233	248.927	668.603	745.055	532.259					x
5.36_600.1178m/z		600.118	1	5.36248	0.0357	0	0.206097	0.422438	2.80515	HD_0	HD_1	100 - 76.7	48.3956	43.67	37.0718	35.3366	72.7783	36.5998	7.22633	7.9311	27.8067	38.792	7.00766	35.7989	34.5475	74.7194	36.5998	6.59201	6.81143	26.5609	34.2516	7.71734			x		x
5.36_527.1412m/z		527.141	1	5.36248	0.0357	10	0.913014	0.749672	2.89121	HD_1	HD_0	100	44.9502	52.62	6.21273	21.4709	18.958	104.124	30.7263	0	49.5329	8.73187	21.4914	5.99942	20.9914	19.4636	104.124	28.0292	0	47.3138	7.70985	23.6678			x		x
5.36_205.0511m/z		205.051	1	5.36248	0.0357167	13	0.881492	0.737547	1.08312	HD_1	HD_3	100	45.9693	13.72	41.1083	52.3416	42.1636	56.8977	46.62	34.3903	53.9518	37.0939	36.2792	39.6968	51.1726	43.2881	56.8977	42.5277	29.5353	51.5347	32.7523	39.9533					x
5.36_378.9673m/z		378.967	1	5.36248	0.0571333	0	0.734714	0.673403	1.17868	HD_3	HD_0	100 - 4.46	122.158	14.88	85.985	114.474	110.46	149.163	104.214	111.641	175.546	102.392	88.5357	83.0327	111.918	113.406	149.163	95.0659	95.8802	167.682	90.4074	97.5017					x
5.36_423.9648m/z		423.965	1	5.36248	0.04285	0	0.848928	0.721733	1.13766	HD_1	HD_0	100	74.5631	15.61	55.252	75.7175	65.653	88.0706	73.6871	61.9315	99.9329	76.7393	45.2235	53.355	74.0265	67.404	88.0706	67.2189	53.1884	95.4558	67.7574	49.8033					x
5.37_459.9404m/z		459.94	1	5.36962	0.0499833	0	0.937535	0.758798	1.05907	HD_1	HD_0	100	98.4078	14.01	91.4501	106.612	80.6944	105.043	109.151	81.0292	120.188	98.2876	67.3887	88.3102	104.231	82.8466	105.043	99.5698	69.5899	114.804	86.7835	74.2132					x
5.38_600.6113m/z		600.611	1	5.3839	0.0714167	0	0.0127996	0.300048	2.19765	HD_0	HD_1	100	66.0901	15.48	72.9275	49.1064	76.2363	26.9073	27.8935	35.4184	73.1761	42.7258	68.3004	70.4235	48.0097	78.2696	26.9073	25.4451	30.4182	69.8977	37.725	75.2173			x	x	x
5.38_881.1921m/z		881.192	1	5.3839	0.11425	2	0.145279	0.383577	1.36004	HD_0	HD_1	100 - 40.7	573.717	5.92	586.86	535.149	599.143	450.98	316.565	497.967	525.151	595.673	424.101	566.711	523.198	615.123	450.98	288.777	427.667	501.623	525.952	467.05					x
5.38_309.8917m/z		309.892	1	5.3839	0.0499833	0	0.0744065	0.356402	8.20267	HD_3	HD_0	100	129.076	59.82	47.2077	0	0	51.3454	65.3073	14.6291	34.3986	162.532	190.299	45.5868	0	0	51.3454	59.5747	12.5639	32.8575	143.508	209.57			x		x
5.38_168.0067m/z		168.007	1	5.3839	0.0357	1	0.0928691	0.366729	2.05117	HD_3	HD_0	100 - 98.3	62.9961	23.62	47.2868	17.7908	27.0591	32.8536	49.996	57.0569	47.8134	63.6176	77.5572	45.6633	17.3934	27.7808	32.8536	45.6074	49.0019	45.6713	56.1715	85.4115	x
5.38_183.0300m/z		183.03	1	5.3839	0.1214	20	0.0934863	0.366729	4.1912	HD_3	HD_0	100 - 8.43 - 0.649	4193.06	37.61	1765.61	668.215	567.509	1685.26	2552.37	1205.88	1358.08	5130.45	6090.65	1704.99	653.292	582.645	1685.26	2328.33	1035.64	1297.24	4529.96	6707.45		x	x
5.38_307.8937m/z		307.894	1	5.3839	0.0714167	0	0.0975423	0.366729	3.9036	HD_3	HD_0	100 - 1.42	263.392	35.4	115.836	45.2265	41.3599	111.972	156.611	75.5325	88.8179	322.797	378.561	111.859	44.2165	42.463	111.972	142.864	64.8692	84.8387	285.015	416.898	x
5.39_532.0924m/z		532.092	1	5.39105	0.0642667	0	0.807649	0.70454	1.17226	HD_0	HD_1	100	133.723	9.9	171.635	101.808	127.725	105.691	109.615	126.91	175.316	110.984	87.6702	165.742	99.5341	131.131	105.691	99.9929	108.994	167.462	97.9938	96.5486					x
5.41_532.5947m/z		532.595	1	5.40532	0.0642667	0	0.361715	0.501193	3.19345	HD_0	HD_1	100	58.238	15.98	67.2428	48.6566	58.8145	27.1989	18.139	9.37219	61.9857	0	22.3507	64.934	47.57	60.3832	27.1989	16.5468	8.04907	59.2087	0	24.6142			x		x
5.41_746.1503m/z		746.15	1	5.40532	0.0499833	0	0.808811	0.704637	1.12406	HD_3	HD_1	100 - 26	170.539	14.47	149.176	217.047	125.25	165.348	126.383	163.418	139.922	198.833	172.861	144.054	212.2	128.591	165.348	115.289	140.348	133.653	175.561	190.367					x
5.41_244.0284m/z		244.028	1	5.41247	0.07855	0	0.140477	0.383577	2.22736	HD_1	HD_0	100 - 8.65	260.769	10.46	108.071	112.133	131.022	201.918	374.262	206.127	97.6927	309.004	212.268	104.36	109.628	134.517	201.918	341.409	177.027	93.316	272.836	233.765			x		x
5.41_609.1240m/z		609.124	1	5.41247	0.0856833	10	0.752617	0.681534	1.18773	HD_3	HD_0	100 - 27.4 - 4.76	329.488	22.3	341.002	217.436	273.789	216.628	270.055	429.56	265.545	414.336	308.582	329.294	212.581	281.091	216.628	246.35	368.917	253.648	365.84	339.832					x
5.41_945.1355m/z		945.135	1	5.41247	0.0642667	0	0.135907	0.383577	3.09487	HD_3	HD_0	100 - 34.9	155.8	15.01	79.8642	19.7296	51.4303	85.7693	79.119	63.5081	62.4244	160.2	244.776	77.1221	19.2889	52.802	85.7693	72.1741	54.5424	59.6277	141.449	269.564			x		x
5.43_349.1866m/z		349.187	1	5.43388	0.0642833	4	0.016942	0.300048	2.56554	HD_3	HD_0	100 - 5.98	205.813	29.33	74.2619	108.532	57.8727	197.328	133.414	255.21	270.444	196.088	150.906	71.7122	106.108	59.4162	197.328	121.703	219.181	258.328	173.137	166.189			x	x	x
5.43_1049.1986m/z		1049.2	1	5.43388	0.0642833	1	0.293249	0.475295	1.33948	HD_0	HD_3	100 - 37.5	155.272	7.3	192.583	110.033	163.199	144.374	126.089	142.469	119.342	95.9011	132.514	185.97	107.576	167.552	144.374	115.021	122.356	113.995	84.6764	145.934					x
5.44_524.0955m/z		524.095	1	5.44103	0.0642667	1	0.723722	0.668411	1.07491	HD_3	HD_1	100	131.609	3.65	159.977	112.559	120.446	126.877	116.318	124.116	131.29	126.978	136.559	154.484	110.045	123.659	126.877	106.108	106.594	125.408	112.116	150.389					x
5.44_319.0815m/z		319.081	1	5.44103	0.0571333	59	0.00145411	0.13555	8.60064	HD_3	HD_0	100 - 2.32	134.468	6.21	16.7537	15.1397	15.0107	34.7871	117.175	46.2329	148.807	105.905	148.692	16.1784	14.8016	15.411	34.7871	106.889	39.706	142.14	93.5096	163.75			x	x	x
5.44_524.5972m/z		524.597	1	5.44103	0.0499833	0	0.390478	0.515134	1.81587	HD_0	HD_3	100	44.723	5.82	62.8237	28.8281	42.517	35.6298	36.2074	39.6337	29.8646	0	44.0223	60.6667	28.1843	43.651	35.6298	33.0291	34.0384	28.5266	0	48.4805					x
5.45_593.1304m/z		593.13	1	5.44817	0.0357	10	0.893068	0.741362	1.18044	HD_0	HD_1	100	24.4428	14.12	38.6722	6.19902	28.4571	26.9909	7.8926	27.2361	24.111	26.4987	19.9382	37.3444	6.06058	29.2161	26.9909	7.1998	23.3911	23.0308	23.3972	21.9574					x
5.45_293.1239m/z		293.124	1	5.44817	0.0571167	3	0.824046	0.711025	1.16584	HD_1	HD_0	100 - 1.15	127.564	24.13	172.221	62.8101	93.2223	86.0468	177.105	119.54	83.5728	109.139	136.532	166.308	61.4074	95.7087	86.0468	161.559	102.664	79.8286	96.3648	150.359					x
5.46_371.0980m/z		371.098	1	5.46245	0.07855	31	0.106022	0.378412	1.32574	HD_0	HD_3	100 - 11.3	450.252	10.07	440.861	499.571	410.322	312.363	347.484	396.038	418.242	277.407	323.222	425.725	488.414	421.266	312.363	316.982	340.128	399.504	244.938	355.955					x
5.46_576.1268m/z		576.127	1	5.46245	0.07855	0	0.019152	0.300048	2.22109	HD_3	HD_1	100	147.438	13.26	104.73	109.77	133.543	91.4133	53.6028	54.1274	151.306	185.066	105.943	101.134	107.318	137.105	91.4133	48.8977	46.486	144.527	163.405	116.672			x	x	x
5.46_576.6283m/z		576.628	1	5.46245	0.0714	0	0.142307	0.383577	4.97947	HD_3	HD_1	100	58.8672	46.96	29.7802	29.3219	62.5235	15.9957	19.4703	0	65.1153	87.9332	23.5532	28.7578	28.6671	64.1911	15.9957	17.7612	0	62.198	77.6411	25.9384			x		x
5.47_1153.2609m/z		1153.26	1	5.4696	0.0642667	1	0.0255578	0.300048	5.17516	HD_3	HD_1	100 - 47.3	130.47	22.98	92.2924	121.297	147.596	59.5778	7.88206	8.17227	149.336	179.459	62.6143	89.1236	118.588	151.532	59.5778	7.19019	7.01855	142.645	158.454	68.9553			x	x	x
5.48_457.0776m/z		457.078	1	5.47673	0.113733	5	0.0102984	0.300048	5.17246	HD_3	HD_0	100 - 22.8 - 1.83	1305.73	27.33	231.917	390.179	135.223	799.362	849.044	489.551	726.574	1850.91	1339.72	223.954	381.465	138.83	799.362	774.516	420.439	694.023	1634.27	1475.39		x	x	x
5.48_221.8425m/z		221.843	1	5.48387	0.0857	0	0.114473	0.380646	1.14206	HD_1	HD_0	100	115.989	3.82	97.5434	105.291	101.85	105.652	114.423	127.892	99.6539	110.543	99.3242	94.1943	102.94	104.567	105.652	104.379	109.837	95.1893	97.6049	109.383	x
5.48_594.1393m/z		594.139	1	5.48387	0.0357	5	0.362933	0.501193	1.24704	HD_0	HD_1	100 - 26.6 - 2.27	246.836	11.6	214.394	257.473	268.641	152.561	180.878	260.371	189.778	250.973	206.067	207.033	251.723	275.806	152.561	165.001	223.613	181.275	221.598	226.936					x
5.48_304.0578n	304.058	607.096	1	5.48387	0.0499833	31	0.193868	0.41416	1.8839	HD_3	HD_0	100 - 46.4	148.534	31.44	131.945	46.7859	57.7999	76.9075	72.2798	124.03	92.9927	174.601	178.007	127.414	45.7411	59.3415	76.9075	65.9352	106.52	88.8265	154.165	196.034					x			M-H, 2M-H
5.49_527.1406m/z		527.141	1	5.49102	0.0708833	10	0.010232	0.300048	3.57551	HD_0	HD_3	100 - 16.7	267.6	16.51	350.969	244.239	207.593	70.5148	86.3423	98.5441	125.551	39.575	59.4013	338.919	238.784	213.129	70.5148	78.7633	84.6322	119.927	34.9429	65.4169			x	x	x
5.51_461.1652m/z		461.165	1	5.5053	0.0708833	2	0.00131934	0.130674	2.01969	HD_1	HD_0	100 - 16.5	308.528	3.29	161.236	178.608	118.435	297.222	316.853	311.509	260.264	247.871	288.405	155.7	174.619	121.594	297.222	289.04	267.532	248.604	218.859	317.612			x	x	x
5.51_865.1978m/z		865.198	1	5.51243	0.14945	1	0.0222777	0.300048	1.77753	HD_3	HD_1	100 - 48.1 - 10.8	1710.17	8.99	1508.46	1710.23	1802.57	1169.61	880.769	835.928	1941.94	1991.66	1196.91	1456.67	1672.04	1850.64	1169.61	803.456	717.916	1854.94	1758.55	1318.12		x		x
5.53_526.1349m/z		526.135	1	5.53335	0.0351833	0	0.416679	0.530543	1.6367	HD_0	HD_3	100	41.3619	10.82	52.0631	35.0309	36.9918	49.7517	25.8212	6.81462	26.6056	27.0815	22.1274	50.2755	34.2485	37.9785	49.7517	23.5546	5.85257	25.4136	23.9117	24.3683					x
5.53_287.0558m/z		287.056	1	5.53335	0.0423333	40	0.0560399	0.341859	1.37206	HD_3	HD_1	100	60.4	2.42	45.1858	63.9839	45.8613	43.6089	45.2333	43.2216	57.3248	57.6406	66.2346	43.6344	62.555	47.0845	43.6089	41.2628	37.1198	54.7566	50.8941	72.9422					x
5.53_461.1101m/z		461.11	1	5.53335	0.0709	45	0.935475	0.757518	1.07928	HD_0	HD_1	100 - 30.1	179.536	18.65	130.104	235.666	172.837	150.104	146.813	202.124	166.39	148.005	217.561	125.637	230.403	177.447	150.104	133.926	173.589	158.936	130.681	239.594					x
5.54_879.1764m/z		879.176	1	5.54048	0.0566167	0	0.212792	0.423748	1.79826	HD_0	HD_1	100 - 27.2	108.713	8.06	117.241	109.169	99.7286	64.2657	49.8112	67.2866	158.996	90.2186	47.2315	113.216	106.731	102.388	64.2657	45.4389	57.7874	151.873	79.659	52.0146					x
5.54_593.1295m/z		593.13	1	5.54048	0.128017	10	0.306393	0.477879	1.21041	HD_0	HD_1	100 - 45 - 5.71	1077.16	3.28	1069.85	1046.1	1115.52	955.19	790.567	923.985	1166.97	1058.63	770.307	1033.12	1022.74	1145.28	955.19	721.172	793.542	1114.69	934.722	848.316
5.55_746.1433m/z		746.143	1	5.54762	0.0357	0	0.981255	0.768161	1.74864	HD_3	HD_0	100	9.85176	87.25	0	7.8519	9.04996	0	11.5025	9.46106	0	7.61326	21.942	0	7.67654	9.29134	0	10.4928	8.1254	0	6.72217	24.1641					x
5.55_881.1926m/z		881.193	1	5.55477	0.135167	2	0.444754	0.54566	1.31694	HD_0	HD_1	100 - 45.2 - 7.83	1114.38	11.25	1033.56	1050.83	1258.75	968.411	702.671	867.48	1256.43	1188.47	623.759	998.071	1027.36	1292.32	968.411	640.992	745.014	1200.14	1049.37	686.928					x
5.56_607.1053m/z		607.105	1	5.5619	0.0499833	0	0.234018	0.437842	1.79417	HD_3	HD_0	100 - 63.2	106.504	5.82	49.4168	42.3304	86.3365	72.6565	27.6912	102.027	111.378	108.604	99.5302	47.7201	41.385	88.6392	72.6565	25.2605	87.6232	106.388	95.8921	109.61					x
5.56_676.1233m/z		676.123	1	5.5619	0.0708833	0	0.141306	0.383577	1.70598	HD_0	HD_3	100 - 9.47	155.975	16.7	140.151	141.73	186.043	132.076	93.8862	98.5401	147.507	69.8764	56.9011	135.339	138.565	191.005	132.076	85.645	84.6288	140.898	61.6978	62.6635					x
5.57_676.6245m/z		676.625	1	5.56905	0.0851667	0	0.122791	0.383577	2.48247	HD_0	HD_3	100	86.4417	2.36	86.0727	88.6413	84.6113	42.5346	37.2471	29.9488	76.7395	7.77232	19.951	83.1174	86.6617	86.868	42.5346	33.9776	25.7208	73.3014	6.86261	21.9715			x		x
5.58_453.1038m/z		453.104	1	5.58333	0.120867	16	0.0132411	0.300048	2.18795	HD_1	HD_0	100 - 21.7 - 5.1	2655.38	18.53	1300.61	1440.82	899.483	2706.51	3271.55	1988.08	2680.6	2229.26	1846.99	1255.96	1408.64	923.473	2706.51	2984.37	1707.42	2560.51	1968.33	2034.04		x	x	x	x
5.59_483.0779m/z		483.078	1	5.59047	0.0499833	12	0.031864	0.3117	5.56338	HD_3	HD_0	100 - 6.18	100.929	53.25	7.66533	40.0378	6.72159	161.804	68.6062	42.7255	162.971	68.4724	71.3425	7.40215	39.1437	6.90086	161.804	62.5841	36.6937	155.669	60.4581	78.5674			x	x	x
5.59_122.8939m/z		122.894	1	5.59047	0.107117	0	0.283542	0.467007	1.12	HD_1	HD_3	100 - 13.2 - 8.96	220.197	0.75	215.448	200.965	187.05	218.681	221.952	219.958	201.045	219.391	169.377	208.051	196.477	192.039	218.681	202.47	188.906	192.038	193.713	186.53	x
5.59_164.8361m/z		164.836	1	5.59047	0.114267	0	0.512018	0.575294	1.09058	HD_1	HD_0	100 - 8.19 - 3	447.99	5.79	408.166	435.751	388.424	398.922	473.537	471.51	390.207	472.035	389.039	394.152	426.02	398.784	398.922	431.97	404.945	372.726	416.786	428.438	x
5.59_178.9775m/z		178.977	1	5.59047	0.648867	0	0.40433	0.52593	1.26986	HD_1	HD_0	100	443.567	9.79	362.115	375.238	310.564	356.521	519.774	454.407	382.644	466.922	264.311	349.682	366.858	318.847	356.521	474.149	390.256	365.501	412.272	291.078	x
5.59_255.8220m/z		255.822	1	5.59047	0.0714	0	0.337999	0.484775	1.10062	HD_3	HD_0	100	241.476	4.32	208.502	225.721	223.977	196.527	231.166	241.08	226.979	259.815	237.633	201.343	220.68	229.951	196.527	210.874	207.045	216.81	229.405	261.698					x
5.59_314.7352m/z		314.735	1	5.59047	0.0285667	0	0.5963	0.614081	1.08655	HD_1	HD_3	100	50.5834	4.35	56.2524	43.0713	48.6444	49.5977	49.047	53.1055	41.8246	51.3352	46.5027	54.321	42.1094	49.9418	49.5977	44.7417	45.6084	39.9508	45.3267	51.2121					x
5.60_223.8400m/z		223.84	1	5.59762	0.0642667	0	0.616713	0.627288	1.08783	HD_1	HD_0	100	128.518	5.74	121.005	123.018	110.405	122.16	115.663	147.733	115.244	134.668	114.244	116.85	120.271	113.349	122.16	105.51	126.877	110.081	118.906	125.813					x
5.60_221.8426m/z		221.843	1	5.59762	0.114267	0	0.448415	0.548058	1.07781	HD_1	HD_0	100 - 6.84	763.765	1.76	697.466	706.373	722.035	694.52	774.945	821.83	702.033	792.091	688.683	673.519	690.598	741.293	694.52	706.922	705.809	670.581	699.381	758.426	x
5.60_259.8162m/z		259.816	1	5.59762	0.0357	0	0.602209	0.61849	1.06763	HD_0	HD_1	100	48.4731	5.68	51.8455	48.3771	45.1968	48.6474	40.0173	47.5427	43.228	47.7237	47.8347	50.0654	47.2967	46.4023	48.6474	36.5047	40.8309	41.2914	42.1379	52.6789					x
5.60_257.8191m/z		257.819	1	5.59762	0.0714	0	0.751234	0.680671	1.06683	HD_3	HD_0	100	228.831	1.32	215.728	211.263	216.499	192.554	228.705	252.605	210.255	255.088	221.15	208.321	206.544	222.273	192.554	208.63	216.943	200.835	225.231	243.546					x
5.60_219.8455m/z		219.846	1	5.59762	0.142817	0	0.552172	0.590443	1.07386	HD_1	HD_0	100 - 8.02	1229.69	1.28	1152.72	1128.22	1154.39	1105.14	1246.07	1337.85	1139.36	1314.23	1139.54	1113.14	1103.03	1185.18	1105.14	1136.69	1148.98	1088.32	1160.41	1254.94	x
5.60_181.8966m/z		181.897	1	5.59762	0.0571167	0	0.662945	0.644995	1.09327	HD_0	HD_3	100	57.6098	7.59	59.9313	64.0591	48.8391	58.9317	54.4217	50.6418	52.9928	58.5007	46.592	57.8735	62.6285	50.1417	58.9317	49.6446	43.4925	50.6186	51.6535	51.3104	x
5.60_184.8768m/z		184.877	1	5.59762	0.0928333	0	0.202821	0.420552	1.16211	HD_1	HD_3	100 - 65.5 - 43.2 - 38.8	304.83	4.17	279.986	267.221	257.671	262.949	337.039	314.503	274.815	277.044	235.059	270.373	261.253	264.543	262.949	307.454	270.103	262.503	244.618	258.864	x
5.60_209.0679m/z		209.068	1	5.59762	0.07855	5	0.267122	0.457794	1.05705	HD_3	HD_0	100 - 6.41	426.972	3.25	418.384	400.656	392.739	403.802	422.341	444.851	408.556	438.691	433.669	404.019	391.709	403.214	403.802	385.268	382.049	390.252	387.345	477.587					x
5.60_162.8389m/z		162.839	1	5.59762	0.128533	0	0.53133	0.584198	1.08069	HD_1	HD_0	100 - 11.3	1364.55	3.06	1301.65	1261.9	1224.46	1222.3	1412.15	1459.19	1280.3	1438.69	1202.53	1256.95	1233.71	1257.12	1222.3	1288.2	1253.19	1222.94	1270.3	1324.32	x
5.60_134.8941m/z		134.894	1	5.59762	0.1071	0	0.763494	0.687933	1.05858	HD_3	HD_1	100 - 8.33 - 2.99	120.878	5.18	117.634	108.15	119.147	94.0448	114.278	134.241	114.343	128.467	119.823	113.595	105.735	122.325	94.0448	104.247	115.29	109.22	113.431	131.958	x
5.60_125.8731m/z		125.873	1	5.59762	0.107117	0	0.792169	0.697036	1.06132	HD_1	HD_0	100 - 2.15	350.326	8.06	354.299	334.33	301.626	309.338	374.397	367.242	334.268	381.413	301.288	342.134	326.864	309.67	309.338	341.533	315.397	319.293	336.771	331.8	x
5.60_209.8333m/z		209.833	1	5.60475	0.2495	0	0.22093	0.425969	1.26089	HD_3	HD_0	100	94.7959	14.05	74.6664	85.991	64.8873	74.9125	97.3843	102.211	88.2616	111.721	84.4048	72.1028	84.0706	66.6179	74.9125	88.836	87.7811	84.3073	98.6451	92.9525	x
5.60_349.1860m/z		349.186	1	5.60475	0.0571333	4	0.0483274	0.328692	8.38973	HD_1	HD_0	100 - 4.78	166.24	11.83	28.2574	24.3943	6.7925	124.061	36.157	338.503	90.1483	99.6893	78.5493	27.2872	23.8495	6.97366	124.061	32.9832	290.715	86.1096	88.0212	86.504			x	x	x
5.61_456.5712m/z		456.571	1	5.6119	0.0856833	0	0.121652	0.383577	2.42455	HD_3	HD_0	100	212.569	32.93	107.994	43.0646	111.963	153.142	95.9358	257.335	133.636	236.94	267.132	104.286	42.1029	114.949	153.142	87.5147	221.006	127.649	209.207	294.185			x		x
5.61_457.0766n	457.077	913.146	1	5.6119	0.142833	0	0.0536494	0.337377	2.10164	HD_3	HD_0	100 - 33.3 - 3.72	1779.38	19.56	913.181	658.113	968.701	1166.36	958.718	2059.27	1360.34	1852.61	2125.19	881.827	643.416	994.538	1166.36	874.563	1768.55	1299.4	1635.78	2340.41		x	x					M-H, 2M-H
5.62_524.0962m/z		524.096	1	5.61903	0.114267	1	0.0452014	0.326623	1.60079	HD_0	HD_3	100 - 11.9	633.587	3.41	619.225	623.106	658.43	498.708	454.618	437.96	551.515	329.248	306.624	597.964	609.191	675.992	498.708	414.712	376.131	526.807	290.712	337.676				x	x
5.62_524.5974m/z		524.597	1	5.61903	0.107117	0	0.0461566	0.326623	1.6342	HD_0	HD_3	100	296.133	0.93	292.973	297.975	297.451	217.067	222.425	187.362	253.665	157.661	132.305	282.914	291.321	305.384	217.067	202.901	160.911	242.3	139.207	145.704				x	x
5.62_584.1232m/z		584.123	1	5.61903	0.0714	0	0.51768	0.576848	1.54463	HD_0	HD_1	100	108.631	28.76	69.2466	114.598	142.049	92.2958	52.484	66.2046	118.833	88.957	32.6528	66.8691	112.039	145.837	92.2958	47.877	56.8582	113.51	78.5451	35.9595					x
5.63_746.1426m/z		746.143	1	5.62617	0.0714	0	0.144038	0.383577	1.96687	HD_0	HD_3	100	68.4116	14.48	57.4217	71.1554	76.6575	73.8472	39.1743	43.7594	53.4321	15.8235	35.0905	55.4502	69.5663	78.7021	73.8472	35.7357	37.5817	51.0382	13.9715	38.6441					x
5.63_1049.1983m/z		1049.2	1	5.62617	0.11425	1	0.0802328	0.357557	1.53847	HD_0	HD_3	100 - 51 - 10.7	1099.07	6.93	1041.11	1070.77	1185.34	907.415	761.658	773.096	996.738	631.084	515.353	1005.36	1046.86	1216.95	907.415	694.801	663.955	952.083	557.219	567.543		x			x
5.63_349.0600m/z		349.06	1	5.63332	0.07855	3	0.0297875	0.300667	22.2105	HD_0	HD_1	100 - 2.22	203.872	65.45	311.534	51.4665	248.617	24.9864	2.551	0	119.674	24.2203	140.764	300.838	50.3172	255.248	24.9864	2.32708	0	114.313	21.3854	155.019	x
5.64_761.1338m/z		761.134	1	5.64045	0.0499833	6	0.251831	0.449336	1.58584	HD_0	HD_3	100 - 69.4	177.854	15.05	211.212	147.603	174.747	153.489	129.502	113.958	174.01	108.531	53.9133	203.96	144.307	179.408	153.489	118.134	97.8703	166.214	95.8277	59.3731					x
5.65_911.1319m/z		911.132	1	5.6476	0.0928333	2	0.335355	0.484775	2.27025	HD_3	HD_0	100 - 37.4	253.172	44.63	145.95	21.2428	167.358	189.133	61.3661	233.789	190.343	185.553	383.62	140.939	20.7683	171.822	189.133	55.9795	200.784	181.815	163.835	422.47			x		x
5.65_352.8531m/z		352.853	1	5.65473	0.0214333	0	0.33463	0.484775	Infinity	HD_0	HD_1	100	3.68227	87.83	6.06129	4.98552	0	0	0	0	7.56177	0	0	5.85318	4.87418	0	0	0	0	7.22299	0	0	x
5.66_455.0618m/z		455.062	1	5.66188	0.0857833	1	0.156335	0.383577	1.72277	HD_3	HD_0	100	169.012	20.83	137.235	62.5691	94.5113	116.607	77.7086	151.504	136.975	163.347	206.714	132.523	61.1718	97.0321	116.607	70.8874	130.115	130.838	144.228	227.648					x
5.66_607.1047m/z		607.105	1	5.66188	0.05	0	0.337799	0.484775	1.14809	HD_3	HD_1	100	69.932	4.45	68.4098	54.4195	61.5334	73.6056	53.1797	55.9501	73.4055	67.4115	68.979	66.061	53.2042	63.1746	73.6056	48.5117	48.0514	70.1168	59.5213	75.9645					x
5.66_929.1415m/z		929.142	1	5.66188	0.0929167	0	0.24329	0.440624	2.01853	HD_3	HD_0	100 - 35.3 - 1.11	402.143	32.69	220.135	96.8498	280.692	263.779	124.111	391.016	298.663	357.674	550.091	212.576	94.6869	288.178	263.779	113.217	335.814	285.283	315.811	605.799			x		x
5.67_425.0875m/z		425.088	1	5.66902	0.157183	1	0.222527	0.427445	1.37827	HD_3	HD_1	100 - 21.7 - 0.418	1597.96	18.9	1259.75	1525.07	1851.02	1403.11	978.577	1096.5	1783.17	1849.78	1160.91	1216.5	1491.01	1900.39	1403.11	892.679	941.7	1703.29	1633.27	1278.48					x
5.67_600.1236n	600.124	599.116	1	5.66902	0.242867	0	0.0698922	0.352776	1.34237	HD_0	HD_1	100 - 40.2 - 1.02	1828.05	9.61	1641.58	1852.23	1990.34	1536.29	1169.34	1379.79	2004.58	1989.76	1468.97	1585.21	1810.87	2043.43	1536.29	1066.7	1185	1914.77	1756.87	1617.74		x			x			M-H, M+FA-H
5.67_666.0227m/z		666.023	1	5.66902	0.0857833	1	0.120492	0.383577	2.29285	HD_0	HD_1	100 - 97.1 - 27.5	263.618	20.76	209.651	262.151	319.053	229.887	67.6906	47.3448	296.04	251.041	129.481	202.453	256.296	327.563	229.887	61.7488	40.6609	282.777	221.658	142.593			x		x
5.68_289.0718m/z		289.072	1	5.67617	0.100067	48	0.419569	0.532771	1.24945	HD_3	HD_1	100	180.237	15.65	147.273	175.966	202.065	171.979	114.952	145.828	192.433	215.041	133.236	142.216	172.036	207.455	171.979	104.862	125.241	183.812	189.872	146.729	x
5.68_407.0773m/z		407.077	1	5.67617	0.164333	0	0.218081	0.425364	1.31456	HD_0	HD_1	100 - 19.6	1077.7	15.5	936.311	1034.71	1262.08	1026.84	681.94	750.672	1202.87	1187.81	825.035	904.163	1011.61	1295.74	1026.84	622.08	644.696	1148.98	1048.79	908.587					x
5.68_423.0717m/z		423.072	1	5.6833	0.07865	1	0.198581	0.41684	1.35956	HD_0	HD_1	100	177.21	10.29	157.771	179.913	193.947	162.526	124.231	104.274	192.868	211.33	126.842	152.354	175.895	199.12	162.526	113.326	89.553	184.227	186.595	139.687					x
5.68_575.1194m/z		575.119	1	5.6833	0.15005	43	0.119522	0.383577	1.42929	HD_3	HD_1	100 - 38.2	1141.35	14.47	941.226	1131.43	1260.89	973.035	647.656	774.945	1296.64	1266.28	861.13	908.909	1106.17	1294.52	973.035	590.806	665.543	1238.55	1118.07	948.337					x
5.68_577.1343m/z		577.134	1	5.6833	0.457283	17	0.100236	0.371134	1.34735	HD_0	HD_1	100 - 31.7 - 7.53 - 0.716	43111.6	12.24	37572.5	43681.9	48080.4	37429.8	27094.7	31467.1	46983.4	47218	34203.8	36282.4	42706.4	49362.7	37429.8	24716.4	27024.7	44878.5	41691.4	37667.6		x				HMDB0033973	Procyanidin B2	M-H	C30H26O12	54.1	74	-1.52979	98.1508		http://nonlinear.com/redirect/outbound?p=hmdb&param=HMDB0033973
5.68_591.1144m/z		591.114	1	5.6833	0.1929	2	0.312002	0.479921	1.23563	HD_0	HD_1	100 - 53.4	1421.16	13.16	1231.44	1426.69	1605.36	1359.99	948.908	1141.55	1565.92	1495.15	1099.94	1189.16	1394.83	1648.17	1359.99	865.614	980.396	1495.76	1320.15	1211.33					x
5.68_594.1326m/z		594.133	1	5.6833	0.1072	0	0.0766416	0.357557	1.71512	HD_3	HD_1	100 - 23.7	248.166	21.21	168.241	266.704	308.371	184.225	111.086	138.767	297.215	254.715	192.568	162.464	260.748	316.596	184.225	101.335	119.177	283.9	224.902	212.069					x
5.69_881.1926m/z		881.193	1	5.69045	0.1572	2	0.217555	0.425364	1.31797	HD_0	HD_1	100 - 43.3 - 1.16	845.33	12.04	838.623	747.08	950.288	694.932	536.244	692.984	807.177	735.813	501.252	809.829	730.396	975.633	694.932	489.174	595.152	771.015	649.69	552.014					x
5.69_777.1299m/z		777.13	1	5.69045	0.0715	1	0.304559	0.477879	1.30354	HD_0	HD_3	100 - 23.9	246.792	17.73	232.067	296	212.31	157.765	242.929	199.756	226.449	145.928	195.595	224.099	289.39	217.972	157.765	221.605	171.556	216.304	128.848	215.403					x
5.69_676.0555m/z		676.055	1	5.69045	0.1429	0	0.240827	0.440154	1.30373	HD_0	HD_1	100 - 49.1 - 1.31	920.39	7.67	841.723	941.235	978.211	887.066	593.405	637.43	1011.47	983.858	662.303	812.823	920.215	1004.3	887.066	541.317	547.441	966.156	868.703	729.374					x
5.69_463.1820m/z		463.182	1	5.69045	0.0929167	2	0.250037	0.448739	1.39718	HD_0	HD_1	100 - 18.5 - 0.723	743.571	12.25	746.26	651.132	833.321	613.736	362.086	620.761	500.268	481.995	765.287	720.637	636.591	855.547	613.736	330.303	533.125	477.855	425.58	842.789					x
5.69_743.1264m/z		743.126	1	5.69045	0.0572167	0	0.451687	0.548529	1.79317	HD_3	HD_1	100 - 44.2	113.086	40.92	45.5164	70.4355	105.69	43.4082	28.4118	117.374	68.5855	75.4482	195.224	43.9536	68.8625	108.509	43.4082	25.9178	100.804	65.5128	66.6174	214.994					x
5.70_349.1867m/z		349.187	1	5.69758	0.0429333	4	0.0193292	0.300048	2.06229	HD_3	HD_0	100	103.58	15.48	58.2949	60.3447	32.0367	116.957	86.0355	98.5332	118.388	113.155	79.1959	56.2933	58.9971	32.8912	116.957	78.4834	84.6228	113.084	99.9107	87.2161			x	x	x
5.70_608.0996m/z		608.1	1	5.70482	0.221467	0	0.919446	0.75203	1.05837	HD_3	HD_0	100 - 56.3	912.397	9.05	1012.97	772.186	801.08	778.758	929.883	890.891	708.914	975.125	1053.15	978.187	754.942	822.446	778.758	848.259	765.12	677.154	860.992	1159.8					x
5.71_608.6012m/z		608.601	1	5.71195	0.0929167	0	0.724698	0.668411	1.24967	HD_1	HD_0	100	251.18	25.62	270.984	175.693	156.314	186.671	315.358	251.51	136.717	249.269	325.987	261.679	171.77	160.483	186.671	287.676	216.003	130.592	220.093	359					x
5.73_865.1978m/z		865.198	1	5.73338	0.135767	1	0.0240433	0.300048	1.82937	HD_3	HD_1	100 - 43.4 - 2.89	767.537	12.67	700.435	705.727	869.455	535.153	334.347	389.187	862.201	893.654	546.754	676.386	689.967	892.645	535.153	304.999	334.243	823.573	789.057	602.124				x	x
5.74_481.0984m/z		481.098	1	5.74052	0.0571167	14	0.716704	0.666533	1.0948	HD_3	HD_1	100 - 8.69	182.511	0.88	182.843	181.044	179.648	179.011	139.191	181.921	153.268	167.553	226.713	176.565	177.001	184.44	179.011	126.973	156.239	146.401	147.942	249.672					x
5.75_531.0869m/z		531.087	1	5.74765	0.0357	0	0.93267	0.755633	1.15762	HD_3	HD_0	100	58.882	35.67	75.8235	25.5981	51.1719	43.6692	74.3835	40.1946	28.3466	77.7544	70.5449	73.2201	25.0264	52.5367	43.6692	67.8542	34.5201	27.0767	68.6536	77.689					x
5.75_897.1859m/z		897.186	1	5.74765	0.150033	1	0.459743	0.551106	1.26397	HD_0	HD_1	100 - 35	595.586	13.41	655.095	504.803	626.86	450.901	348.007	614.695	590.968	620.606	390.93	632.603	493.529	643.58	450.901	317.459	527.915	564.492	547.967	430.52					x
5.75_533.1004n	533.1	1065.19	1	5.74765	0.1072	0	0.84003	0.717693	1.12561	HD_3	HD_0	100 - 30.9 - 2.93	1230.81	18.52	1418.57	784.927	1076.87	789.728	1372.62	1364.63	967.66	1364.65	1360.11	1369.87	767.397	1105.6	789.728	1252.13	1171.98	924.308	1204.93	1497.85								M-H, 2M-H
5.77_156.8945m/z		156.894	1	5.76908	0.05	0	0.303868	0.477879	Infinity	HD_3	HD_1	100	3.21147	87.26	5.08365	0	0	0	0	0	4.47348	5.16094	0	4.9091	0	0	0	0	0	4.27306	4.55688	0	x
5.78_591.1143m/z		591.114	1	5.77622	0.200133	2	0.0561591	0.341859	1.26994	HD_0	HD_1	100 - 50.7	1367.33	8.14	1471.51	1249.97	1380.5	1222.8	1009.68	997.562	1350.2	1245.69	1133.62	1420.98	1222.06	1417.32	1222.8	921.054	856.732	1289.71	1099.88	1248.42					x
5.78_426.0907m/z		426.091	1	5.78337	0.0714167	0	0.150993	0.383577	1.5668	HD_0	HD_1	100 - 3.97	159.672	22.14	131.716	147.883	199.416	130.787	66.8446	108.097	173.914	170.922	111.807	127.193	144.581	204.734	130.787	60.9771	92.8367	166.122	150.917	123.129					x
5.78_407.0769m/z		407.077	1	5.78337	0.242967	0	0.0217256	0.300048	1.50429	HD_0	HD_1	100 - 18.4	2036.95	6.94	1841.59	1943.78	2325.47	1461.09	1316.56	1284.62	1725.61	1291.36	1166.2	1778.36	1900.37	2387.49	1461.09	1201	1103.27	1648.3	1140.21	1284.31		x		x	x
5.78_607.1035m/z		607.103	1	5.78337	0.164317	0	0.10013	0.371134	1.26376	HD_3	HD_1	100	289.968	6.25	317.596	245.298	259.993	255.863	197.259	235.227	295.249	269.795	304.862	306.691	239.82	266.927	255.863	179.944	202.019	282.021	238.217	335.735					x
5.80_676.1193m/z		676.119	1	5.79765	0.1214	0	0.146873	0.383577	1.33463	HD_0	HD_3	100 - 5.49	397.808	1.97	388.806	403.165	401.454	328.945	310.454	322.6	406.677	247.268	240.257	375.456	394.161	412.161	328.945	283.203	277.057	388.457	218.327	264.588					x
5.80_524.5977m/z		524.598	1	5.80478	0.0856833	0	0.118545	0.383577	2.38376	HD_0	HD_3	100	131.951	7.98	135.082	120.206	140.564	97.6275	47.751	51.3001	117.847	21.1655	27.0497	130.444	117.521	144.313	97.6275	43.5595	44.0579	112.567	18.6882	29.7891			x		x
5.80_525.1029n	525.103	1049.2	1	5.80478	0.128717	1	0.136007	0.383577	1.47375	HD_0	HD_3	100 - 46.8 - 11.5	2082.44	3.92	2036.24	2034.35	2176.72	1858.97	1497.58	1374.42	2023.73	1187.86	1027.48	1966.32	1988.92	2234.77	1858.97	1366.13	1180.39	1933.06	1048.83	1131.53		x			x			M-H, 2M-H
5.83_456.5711m/z		456.571	1	5.8262	0.0930167	0	0.517995	0.576848	1.2171	HD_1	HD_3	100	213.632	16.55	255.528	161.966	177.962	204.801	252.561	183.535	168.481	143.615	214.48	246.755	158.349	182.709	204.801	230.391	157.624	160.933	126.806	236.201					x
5.83_575.1186m/z		575.119	1	5.8262	0.157283	43	0.155286	0.383577	1.19397	HD_0	HD_1	100 - 55.3	2046.11	4.85	2160.21	1979.04	1999.09	2038.83	1544.19	1558.09	1892.24	1824.53	1661.07	2086.04	1934.84	2052.41	2038.83	1408.64	1338.13	1807.46	1610.97	1829.28					x
5.83_593.1172m/z		593.117	1	5.8262	0.164417	13	0.254783	0.449645	1.17853	HD_0	HD_3	100 - 30.9 - 10.1	2589.58	7.98	2826.35	2496.17	2446.23	2690.99	1964.17	2152.73	2437.75	2084.01	2070.15	2729.3	2440.42	2511.47	2690.99	1791.76	1848.82	2328.54	1840.09	2279.8					x
5.83_745.1410m/z		745.141	1	5.8262	0.271533	4	0.0248488	0.300048	1.37525	HD_0	HD_3	100 - 38.8 - 11 - 2.3 - 0.144	50924.1	5.36	48798.3	49969.2	54004.8	46847.2	43320.5	42018.5	44350.3	33873.4	32863	47122.8	48853.3	55445.2	46847.2	39517.9	36086.6	42363.3	29908.7	36191.1		x		x
5.83_759.1200m/z		759.12	1	5.8262	0.264383	3	0.0252632	0.300048	1.27016	HD_0	HD_3	100 - 42.4	1795.07	1.93	1777.53	1772.62	1835.07	1658.84	1528.37	1599.22	1600.78	1237.41	1401.61	1716.5	1733.03	1884.01	1658.84	1394.21	1373.45	1529.06	1092.58	1543.56		x		x	x
5.83_781.1171m/z		781.117	1	5.8262	0.1787	1	0.0176278	0.300048	1.40815	HD_0	HD_3	100 - 34 - 49.6 - 6.3	1452.36	6.27	1375.56	1428.47	1553.05	1361.29	1148.92	1114.43	1163.64	901.861	1028.68	1328.33	1396.57	1594.47	1361.29	1048.07	957.105	1111.51	796.303	1132.86		x		x	x
5.83_457.0768n	457.077	913.147	1	5.8262	0.1787	0	0.461149	0.551813	1.15787	HD_1	HD_3	100 - 48.5 - 14.6 - 3.47 - 0.263	18667.1	10.78	21154.3	15840.4	16175	18067.3	21379.9	16554.2	14531.5	15856.5	17977.8	20427.9	15486.7	16606.4	18067.3	19503.2	14217.2	13880.5	14000.6	19798.5								M-H, 2M-H
5.83_949.1221m/z		949.122	1	5.83335	0.0571333	0	0.946691	0.761272	1.07457	HD_0	HD_3	100 - 37.8 - 48.6 - 2.15	314.977	23.55	397.488	293.599	253.843	284.085	426.555	219.924	218.753	300.71	359.896	383.841	287.042	260.613	284.085	389.112	188.877	208.953	265.514	396.343					x
5.83_911.1313m/z		911.131	1	5.83335	0.114433	2	0.392906	0.517147	1.17516	HD_1	HD_3	100 - 48.5	1186.08	10.17	1332.18	974.74	996.438	1144.28	1334.89	1079.07	900.26	1023.69	1103.93	1286.44	952.971	1023.01	1144.28	1217.71	926.735	859.927	903.871	1215.73					x
5.83_799.0590n	799.059	844.058	1	5.83335	0.128717	0	0.0373557	0.325835	1.63914	HD_0	HD_3	100 - 45	763.261	4.55	789.163	723.826	776.795	677.817	599.928	482.065	608.403	365.503	423.032	762.067	707.661	797.513	677.817	547.267	414.01	581.146	322.723	465.873		x		x	x			M-H, M+FA-H
5.83_929.1396m/z		929.14	1	5.83335	0.0715833	0	0.325692	0.484427	1.23516	HD_1	HD_3	100 - 18.1 - 1.19	258.753	13.22	287.23	229.745	230.64	278.929	294.029	203.303	174.931	211.358	242.182	277.368	224.614	236.792	278.929	268.219	174.602	167.094	186.62	266.708					x
5.83_935.1282m/z		935.128	1	5.83335	0.093	1	0.455153	0.548529	1.17015	HD_1	HD_3	100 - 43.5 - 3.22	661.877	14.92	780.369	568.806	628.064	631.912	792.07	561.65	503.932	531.178	661.799	753.576	556.103	644.816	631.912	722.543	482.359	481.356	469.007	728.82					x
5.83_927.1252m/z		927.125	1	5.83335	0.0858667	0	0.334507	0.484775	1.22847	HD_1	HD_3	100 - 33.7	419.867	9.77	478.845	351.308	364.322	431.108	454.095	374.397	292.487	299.043	433.814	462.404	343.463	374.039	431.108	414.235	321.541	279.383	264.042	477.747					x
5.83_834.0291m/z		834.029	1	5.83335	0.0642667	0	0.0295138	0.300048	2.03993	HD_0	HD_3	100 - 75.8 - 12.8	222.962	17.24	190.654	189.841	288.389	216.586	156.824	170.775	120.483	73.41	134.004	184.108	185.602	296.081	216.586	143.058	146.666	115.085	64.8178	147.574			x	x	x
5.83_741.1090m/z		741.109	1	5.83335	0.0715833	0	0.789902	0.696932	1.12123	HD_1	HD_3	100 - 28.7	259.523	18.69	314.753	239.536	206.848	291.309	288.187	199.074	199.816	213.823	280.747	303.946	234.186	212.365	291.309	262.891	170.97	190.864	188.796	309.179					x
5.83_761.1348m/z		761.135	1	5.83335	0.22155	6	0.0295368	0.300048	1.3561	HD_0	HD_3	100 - 37.1 - 6.45	2349.88	4.44	2319.28	2264.25	2466.1	2126.91	2050.61	1915.72	2080.02	1596.38	1522.04	2239.65	2213.69	2531.87	2126.91	1870.61	1645.27	1986.83	1409.53	1676.18		x		x	x
5.83_319.0456m/z		319.046	1	5.83335	0.06445	23	0.795704	0.698596	1.07632	HD_1	HD_3	100	135.394	12.48	156.428	125.036	121.641	147.759	145.753	112.671	107.833	136.904	132.643	151.057	122.244	124.885	147.759	132.959	96.7645	103.002	120.88	146.075					x
5.83_405.0621m/z		405.062	1	5.83335	0.0499833	0	0.285333	0.467007	1.18849	HD_0	HD_3	100 - 1.87	131.948	11.01	136.085	115.807	143.952	145.377	123.285	110.11	106.267	100.469	126.331	131.412	113.221	147.792	145.377	112.463	94.5655	101.506	88.7097	139.124					x
5.83_767.1227m/z		767.123	1	5.83335	0.2287	0	0.0288086	0.300048	1.38583	HD_0	HD_3	100 - 39.8 - 2.5	2162.59	6.39	2038.93	2137	2311.84	2034.53	1846.07	1751.68	1872.29	1397.59	1411.62	1968.92	2089.27	2373.5	2034.53	1684.02	1504.39	1788.41	1234.01	1554.57		x		x	x
5.83_573.1040m/z		573.104	1	5.83335	0.093	5	0.681533	0.65259	1.18876	HD_0	HD_3	100 - 28.4	446.766	11.09	578.957	388.864	372.478	498.184	444.004	307.035	369.185	337.861	420.435	559.079	380.179	382.413	498.184	405.03	263.69	352.645	298.316	463.013					x
5.83_743.1253m/z		743.125	1	5.83335	0.22155	0	0.0186619	0.300048	1.3214	HD_0	HD_3	100 - 47.8	3041.72	3.76	3059.11	2919.51	3146.55	2911.7	2687.83	2588.34	2661.82	2104.89	2138.99	2954.08	2854.31	3230.47	2911.7	2451.89	2222.93	2542.57	1858.52	2355.61		x		x	x
5.83_423.0719m/z		423.072	1	5.83335	0.157283	1	0.0338784	0.321483	1.2072	HD_0	HD_3	100 - 23.1 - 42.3 - 0.292	3010.71	2.29	3032.61	2772.3	3227.24	2948.22	2660.97	2526.09	2531.91	2428.34	2521.63	2928.48	2710.39	3313.31	2948.22	2427.4	2169.47	2418.48	2144.11	2777		x		x	x
5.84_285.0405m/z		285.041	1	5.84048	0.04285	33	0.821523	0.711025	1.14985	HD_0	HD_3	100	63.0633	28.48	82.306	46.7431	60.141	67.7865	61.8669	36.4668	49.4391	36.3574	78.7378	79.48	45.6992	61.745	67.7865	56.4363	31.3186	47.2242	32.102	86.7117					x
5.84_305.0668m/z		305.067	1	5.84048	0.0787167	29	0.366926	0.503146	1.10823	HD_1	HD_3	100	189.243	4.43	197.32	180.574	188.801	202.254	166.52	198.954	158.401	159.189	194.693	190.545	176.542	193.837	202.254	151.903	170.867	151.304	140.557	214.41					x
5.84_441.0831m/z		441.083	1	5.84048	0.0428333	5	0.0232663	0.300048	1.3253	HD_0	HD_3	100	117.612	4.35	120.875	111.717	120.244	118.091	105.867	95.1465	99.9306	82.6658	83.6343	116.725	109.222	123.451	118.091	96.5743	81.7142	95.4536	72.9902	92.104				x	x
5.84_615.0998m/z		615.1	1	5.84048	0.0573	2	0.0719368	0.356113	1.4077	HD_1	HD_0	100 - 13 - 2.05	206.364	5.44	122.81	168.111	148.867	224.729	229.1	165.262	178.868	171.277	160.443	118.594	164.357	152.837	224.729	208.99	141.931	170.854	151.23	176.692					x
5.85_559.0883m/z		559.088	1	5.84763	0.114433	0	0.0684314	0.352776	2.60938	HD_0	HD_3	100 - 14	320.487	21.45	293.899	269.001	398.562	244.751	157.474	138.533	196.658	49.6968	122.11	283.808	262.993	409.193	244.751	143.652	118.975	187.847	43.8801	134.476			x		x
5.85_527.2345m/z		527.235	1	5.85477	0.0501667	2	0.00243729	0.17059	2.20103	HD_3	HD_0	100 - 2.88	216.728	9.26	87.8746	127.366	80.1583	129.027	146.691	123.002	209.777	239.824	200.582	84.8574	124.522	82.2963	129.027	133.815	105.637	200.379	211.754	220.895			x	x	x
5.86_349.0603m/z		349.06	1	5.86192	0.0430333	3	0.338333	0.484775	1.59902	HD_0	HD_1	100	79.2554	32.13	109.848	58.6359	69.2823	57.1949	31.2621	60.2377	23.8508	62.9911	64.1891	106.077	57.3264	71.1301	57.1949	28.5179	51.7337	22.7823	55.6183	70.6896					x
5.89_777.1305m/z		777.131	1	5.89065	0.18585	1	0.0784085	0.357557	1.54136	HD_0	HD_3	100 - 29.7 - 0.381	886.242	5.37	833.524	853.089	972.112	698.466	675.172	628.156	809.952	421.599	493.375	804.906	834.037	998.04	698.466	615.906	539.477	773.665	372.253	543.339		x			x
5.89_619.1288m/z		619.129	1	5.89065	0.121583	7	0.0390256	0.326623	1.35041	HD_0	HD_3	100 - 29.3 - 3.46	1172.71	3.43	1237.13	1038.23	1242.76	919.251	986.664	1227.85	896.964	837.54	870.727	1194.65	1015.04	1275.91	919.251	900.056	1054.51	856.779	739.511	958.907		x		x	x
5.89_581.1509m/z		581.151	1	5.89065	0.121583	16	0.265695	0.456671	3.19417	HD_3	HD_0	100 - 15.6	392.344	50.07	17.2947	247.675	103.524	141.799	435.153	431.303	89.4232	509.686	577.924	16.7009	242.144	106.285	141.799	396.955	370.414	85.4169	450.03	636.451			x
5.89_431.1562m/z		431.156	1	5.89065	0.05	4	0.0394464	0.326623	4.1743	HD_0	HD_3	100	107.389	29.73	136.95	111.694	73.5237	95.8238	24.4497	35.6859	38.7146	24.4292	14.035	132.248	109.199	75.4847	95.8238	22.3036	30.648	36.9802	21.5699	15.4564			x	x	x
5.90_372.0664m/z		372.066	1	5.8978	0.11425	0	0.144781	0.383577	1.38094	HD_0	HD_3	100 - 2.29	423.56	10.92	371.763	438.124	460.794	362.547	338.069	290.823	413.823	255.739	250.596	358.998	428.34	473.084	362.547	308.394	249.766	395.283	225.806	275.974					x
5.90_676.1244m/z		676.124	1	5.8978	0.0642833	0	0.0896978	0.36602	1.62379	HD_0	HD_1	100 - 10.6	208.338	12.28	218.906	179.156	226.953	163.383	123.063	98.4645	196.181	114.012	119.716	211.39	175.155	233.006	163.383	112.261	84.5638	187.392	100.667	131.84					x
5.90_395.1917m/z		395.192	1	5.90493	0.0571333	8	0.00394089	0.204018	7.85477	HD_3	HD_0	100 - 7.95	204.103	8.71	41.6269	19.6265	16.7003	92.3876	103.095	332.608	183.846	211.372	217.091	40.1976	19.1882	17.1457	92.3876	94.0459	285.653	175.609	186.632	239.076			x	x	x
5.91_372.5684m/z		372.568	1	5.91208	0.150133	0	0.0402913	0.326623	1.7462	HD_0	HD_3	100	207.169	8.83	196.076	197.137	228.295	125.434	145.829	116.023	172.801	95.7434	87.3747	189.344	192.734	234.383	125.434	133.029	99.6436	165.059	84.5371	96.2232				x	x
5.92_608.0988m/z		608.099	1	5.91922	0.07855	0	0.757239	0.684936	1.18575	HD_0	HD_1	100	106.872	6.78	149.005	94.3898	77.2208	87.7988	112.862	69.7305	93.6147	101.733	89.0405	143.889	92.2818	79.2804	87.7988	102.955	59.8863	89.4206	89.8257	98.0577					x
5.92_608.6024m/z		608.602	1	5.91922	0.0428333	0	0.989154	0.768161	1.6426	HD_0	HD_3	100	18.7512	86.69	41.9833	0	14.2702	0	18.6259	17.6998	0	19.1779	15.0687	40.5418	0	14.6508	0	16.9909	15.201	0	16.9332	16.5947					x
5.93_516.0982m/z		516.098	1	5.92637	0.07855	1	0.0116401	0.300048	1.28756	HD_0	HD_3	100	180.676	3.21	176.896	177.772	187.359	135.26	138.113	155.352	136.459	127.517	156.997	170.822	173.802	192.356	135.26	125.99	133.421	130.345	112.592	172.896				x	x
5.93_516.6001m/z		516.6	1	5.92637	0.0642667	0	0.113843	0.380646	1.32423	HD_0	HD_3	100	77.7342	6.62	70.8239	65.2015	97.1773	55.52	63.1519	66.3869	55.554	57.5079	63.0431	68.3922	63.7453	99.7692	55.52	57.6085	57.0148	53.0651	50.7769	69.4276					x
5.94_387.1655m/z		387.166	1	5.94065	0.07855	4	0.00399098	0.204018	2.5599	HD_3	HD_0	100 - 10.9	471.287	12.2	187.123	204.898	160.291	330.341	244.849	351.875	359.583	449.952	604.327	180.698	200.322	164.566	330.341	223.356	302.199	343.474	397.287	665.528		x	x	x	x
5.98_584.1239m/z		584.124	1	5.97635	0.171567	0	0.289008	0.471095	1.43328	HD_0	HD_1	100	283.037	10.07	255.133	281.879	312.098	276.6	141.315	174.508	320.856	313.41	171.381	246.373	275.584	320.422	276.6	128.911	149.872	306.482	276.727	188.736					x
5.98_897.1874m/z		897.187	1	5.98348	0.0571333	1	0.137336	0.383577	1.26118	HD_0	HD_1	100 - 20.3	139.359	5.21	132.345	138.89	146.841	115.415	95.0528	121.028	139.034	143.903	106.434	127.801	135.789	150.758	115.415	86.7092	103.942	132.805	127.06	117.213					x
5.98_887.1798m/z		887.18	1	5.98348	0.04285	0	0.372902	0.507684	1.5717	HD_3	HD_1	100 - 20.8	100.849	18.26	68.269	79.6077	97.9157	104.997	50.8219	36.6781	134.833	107.59	60.1243	65.925	77.8299	100.527	104.997	46.3608	31.5001	128.793	94.9973	66.2131					x
5.98_350.1935n	350.193	395.192	1	5.98348	0.0849833	4	0.00049605	0.109435	4.97256	HD_3	HD_0	100 - 11.9	941.9	3.74	194.131	251.293	122.835	424.59	523.27	654.222	915.287	928.523	981.89	187.466	245.681	126.111	424.59	477.338	561.862	874.282	819.844	1081.33		x	x	x	x			M-H, M+FA-H
5.98_865.1979m/z		865.198	1	5.98348	0.163533	1	0.404062	0.52593	1.28142	HD_3	HD_1	100 - 48.4 - 14.7 - 1.84	5933.27	13.16	4833.91	5756.77	6299.49	5530.86	4371.56	3988.3	6862.15	6825.46	4112.19	4667.94	5628.21	6467.51	5530.86	3987.83	3425.25	6554.71	6026.58	4528.64		x
5.99_863.1814m/z		863.181	1	5.99063	0.0921167	6	0.387599	0.513914	1.42241	HD_3	HD_1	100 - 39.8	338.885	23.57	245.655	315.001	395.829	301.458	220.687	192.598	400.892	407.941	207.823	237.221	307.966	406.387	301.458	201.316	165.408	382.932	360.193	228.869					x
5.99_879.1758m/z		879.176	1	5.99063	0.0921333	0	0.128949	0.383577	1.52512	HD_3	HD_1	100 - 42.2	321.423	13.35	278.721	281.877	370.011	243.042	191.485	197.731	380.182	372.913	211.175	269.152	275.582	379.88	243.042	174.676	169.816	363.15	329.266	232.56					x
6.01_881.1919m/z		881.192	1	6.01205	0.163533	2	0.167914	0.396359	1.27931	HD_0	HD_1	100 - 45.3 - 4.85	1142.6	5.36	1140.03	1082.65	1205.13	953.061	741.133	985.215	1027.47	1096.81	769.606	1100.89	1058.47	1237.27	953.061	676.078	846.128	981.44	968.435	847.545					x
6.02_352.8533m/z		352.853	1	6.0192	0.02785	0	0.0790487	0.357557	Infinity	HD_1	HD_3	100	6.60744	3.66	14.5686	0	0	6.88641	6.45989	6.476	0	0	0	14.0683	0	0	6.88641	5.89285	5.56175	0	0	0	x
6.02_288.0627n	288.063	575.118	1	6.0192	0.0707167	37	0.0436767	0.326623	1.94011	HD_3	HD_1	77.4 - 100	257.176	15.62	272.455	214.953	192.968	199.829	87.9092	109.934	273.645	211.377	286.507	263.101	210.152	198.115	199.829	80.1927	94.4142	261.385	186.637	315.522				x	x			M-H, 2M-H
6.03_799.0647n	799.065	844.058	1	6.03277	0.0921167	0	0.636848	0.636171	1.14329	HD_0	HD_3	100 - 50.9 - 4.64	527.365	10.02	587.982	502.912	491.201	401.775	607.286	530.91	367.715	422.551	593.54	567.794	491.681	504.302	401.775	553.979	455.959	351.241	373.093	653.648				x	x			M-H, M+FA-H
6.03_834.0283m/z		834.028	1	6.03277	0.0707	0	0.281419	0.467007	1.28124	HD_0	HD_3	100 - 79.7 - 29.7 - 3.71	239.925	8.32	259.486	219.576	240.713	192.513	243.99	257.654	145.258	156.962	259.559	250.576	214.673	247.133	192.513	222.573	221.28	138.75	138.59	285.844				x	x
6.03_803.0973m/z		803.097	1	6.03277	0.0492833	0	0.668781	0.645924	1.17361	HD_0	HD_3	100 - 25.8 - 17.5	166.303	10.66	185.944	151.467	161.498	120.189	166.118	209.766	69.2523	143.774	212.08	179.56	148.084	165.805	120.189	151.537	180.152	66.1498	126.946	233.557				x	x
6.03_793.1260m/z		793.126	1	6.03277	0.0421333	0	0.664647	0.644995	1.13672	HD_0	HD_3	100 - 31.8	124.014	16.28	133.937	100.778	137.326	102.782	137.409	101.391	101.987	94.3841	130.923	129.338	98.5272	140.989	102.782	125.348	87.0775	97.4181	83.337	144.181				x	x
6.03_781.1163m/z		781.116	1	6.03277	0.0921167	1	0.733484	0.673403	1.10453	HD_0	HD_3	100 - 39.7 - 63.2 - 16.9	864.175	5.21	886.331	812.322	893.873	665.781	900.757	993.063	600.04	760.078	987.052	855.899	794.181	917.714	665.781	821.689	852.868	573.158	671.114	1087.01				x	x
6.03_767.1223m/z		767.122	1	6.03277	0.1064	0	0.518548	0.576848	1.14461	HD_0	HD_3	100 - 39.3 - 6.5	1160.58	4.89	1223.63	1113.74	1144.36	883.167	1178.62	1231.52	877.933	948.558	1215.36	1181.62	1088.87	1174.88	883.167	1075.16	1057.66	838.601	837.535	1338.44				x	x
6.03_381.0711n	381.071	761.135	1	6.03277	0.142117	0	0.0219023	0.300048	1.33197	HD_0	HD_3	100 - 37 - 10.4 - 0.248 - 0.79	3279.91	3.05	3365.45	3080.8	3393.47	2777.24	2936.81	2799.52	2890.04	2281.83	2215.5	3249.9	3012	3483.98	2777.24	2679.02	2404.3	2760.56	2014.76	2439.86		x		x	x			M-H, 2M-H
6.03_759.1198m/z		759.12	1	6.03277	0.120683	3	0.253978	0.449645	1.13808	HD_0	HD_3	100 - 41.6	946.307	6.3	1014.88	906.527	917.512	769.182	917.228	931.449	759.877	831.213	903.399	980.036	886.282	941.983	769.182	836.715	799.952	725.834	733.924	994.887				x	x
6.03_745.1407m/z		745.141	1	6.03277	0.14925	4	0.56659	0.595414	1.11888	HD_0	HD_3	100 - 39.7 - 11.3 - 2.16 - 0.25	23709.3	4.24	24857.5	22990.4	23280	18716.1	24160	25154.4	18164.8	20589.7	24815.8	24004	22477	23900.9	18716.1	22039.3	21603.2	17351	18179.8	27329		x
6.03_743.1250m/z		743.125	1	6.03277	0.134967	0	0.452898	0.548529	1.13779	HD_0	HD_3	100 - 44.6	1892.44	5.78	2016.27	1808.56	1852.5	1487.13	1857.17	1996.82	1455.4	1636.99	1897.4	1947.04	1768.17	1901.91	1487.13	1694.15	1714.92	1390.19	1445.39	2089.55				x	x
6.03_554.2615m/z		554.261	1	6.03277	0.0207167	1	0.0130441	0.300048	5.80614	HD_0	HD_1	100 - 32.2 - 3.21	321.693	41.57	195.61	566.249	203.22	72.7094	64.2452	29.2623	42.4082	53.7624	101.167	188.894	553.603	208.64	72.7094	58.6059	25.1312	40.5083	47.4698	111.412			x	x	x
6.03_449.1079m/z		449.108	1	6.03277	0.0492833	48	0.0187405	0.300048	3.68885	HD_3	HD_0	100 - 15.5	180.652	9.77	44.5338	48.3391	54.044	86.4454	94.6307	71.6695	91.4509	150.607	299.897	43.0048	47.2596	55.4854	86.4454	86.3241	61.5516	87.3538	132.979	330.268			x	x	x
6.03_441.0822m/z		441.082	1	6.03277	0.0492833	5	0.520601	0.57814	1.19658	HD_0	HD_3	100 - 5.05	131.201	13.23	150.85	124.816	117.936	81.443	122.879	130.061	88.658	97.8863	142.396	145.671	122.029	121.082	81.443	112.093	111.7	84.686	86.4292	156.817				x	x
6.03_439.0698m/z		439.07	1	6.03277	0.035	4	0.546614	0.590443	1.18968	HD_0	HD_3	100 - 12.9	82.6423	2.52	83.1839	80.3405	84.4024	52.5999	88.0656	93.2109	68.5625	72.9366	66.8989	80.3279	78.5463	86.6535	52.5999	80.3353	80.0519	65.4908	64.3998	73.6738				x	x
6.03_423.0714m/z		423.071	1	6.03277	0.06355	1	0.135458	0.383577	1.27725	HD_0	HD_3	100 - 8.53 - 11.3	218.545	8.92	249.761	193.987	211.888	178.565	185.273	155.801	185.135	135.775	192.41	241.185	189.655	217.539	178.565	169.01	133.806	176.841	119.883	211.895				x	x
6.03_407.0769m/z		407.077	1	6.03277	0.106417	0	0.646779	0.641001	1.13594	HD_0	HD_3	100 - 21 - 1.53	839.988	11.07	943.675	763.893	812.397	556.227	865.624	808.21	593.832	682.389	942.173	911.274	746.834	834.065	556.227	789.64	694.111	567.228	602.519	1037.59				x	x
6.03_380.5661m/z		380.566	1	6.03277	0.0564333	0	0.119466	0.383577	4.94911	HD_0	HD_3	100	60.5864	17.88	72.0408	50.5001	59.2184	42.633	46.8767	20.9921	19.9684	16.7573	0	69.5673	49.3723	60.7979	42.633	42.7619	18.0285	19.0738	14.7959	0			x	x	x
6.03_592.1190m/z		592.119	1	6.03277	0.127833	0	0.0994703	0.370899	1.41116	HD_0	HD_1	90.9 - 100 - 15.9	437.123	7.52	470.691	405.039	435.639	356.518	286.312	286.455	416.238	268.543	396.92	454.53	395.993	447.258	356.518	261.18	246.015	397.59	237.111	437.116				x	x
6.04_775.1466m/z		775.147	1	6.03992	0.134983	0	0.0746666	0.356402	1.41971	HD_3	HD_0	100 - 66.3 - 51 - 10.1 - 0.665	1446.08	7.5	1160.85	944.319	950.552	1092.04	1559.63	1041.61	1440.18	1340.71	1557.35	1121	923.23	975.905	1092.04	1422.72	894.56	1375.66	1183.79	1715.06		x			x
6.04_289.0712m/z		289.071	1	6.03992	0.0285667	48	0.373904	0.507869	1.38225	HD_0	HD_1	100	56.0021	20.76	68.5063	53.9747	45.5251	45.3862	51.2404	24.9185	37.3606	56.3505	66.1664	66.1542	52.7693	46.7394	45.3862	46.7426	21.4006	35.6868	49.755	72.8671					x
6.04_455.0632m/z		455.063	1	6.03992	0.02785	1	0.999586	0.768161	1.1108	HD_1	HD_3	100	43.2067	5.28	34.0197	51.1782	33.3053	18.4936	54.2027	56.9238	39.6393	40.4746	36.5768	32.8517	50.0352	34.1936	18.4936	49.4449	48.8876	37.8634	35.7373	40.2809					x
6.04_559.0885m/z		559.089	1	6.03992	0.0492833	0	0.706916	0.664055	1.14431	HD_0	HD_3	100 - 26.6	107.162	14.26	122.326	91.7719	107.388	110.386	80.2239	103.426	74.0096	41.0665	165.868	118.126	89.7224	110.252	110.386	73.1819	88.825	70.6939	36.2599	182.665					x
6.04_619.1079m/z		619.108	1	6.03992	0.0492833	1	0.588473	0.610542	1.62246	HD_0	HD_1	100 - 28.3	77.5932	15.92	83.165	86.1751	63.4396	52.4569	53.3083	37.7081	40.6512	20.7546	151.361	80.3096	84.2506	65.1316	52.4569	48.629	32.3847	38.83	18.3254	166.689					x
6.05_516.5992m/z		516.599	1	6.04705	0.0714167	0	0.71131	0.665198	1.26667	HD_0	HD_3	100	35.4165	24.21	22.2289	36.2112	47.8093	39.7438	24.2097	32.3149	30.6819	16.9619	36.2373	21.4657	35.4025	49.0845	39.7438	22.0846	27.7529	29.3073	14.9766	39.9071					x
6.05_221.8424m/z		221.842	1	6.04705	0.170667	0	0.367029	0.503146	1.10809	HD_1	HD_0	100	232.853	4.58	205.256	203.929	221.235	203.527	237.921	257.112	221.714	248.231	216.731	198.209	199.374	227.135	203.527	217.037	220.814	211.781	219.177	238.679	x
6.05_473.0726m/z		473.073	1	6.04705	0.04285	8	0.948781	0.76129	1.03721	HD_1	HD_3	100	87.3928	2.29	89.3759	119.117	50.3351	87.2914	89.4462	85.4409	68.2538	79.5192	105.001	86.3073	116.457	51.6776	87.2914	81.5948	73.3788	65.1959	70.2119	115.634					x
6.05_437.1215m/z		437.122	1	6.0542	0.0707	1	0.00564775	0.229489	1.66072	HD_1	HD_3	100 - 5.78	256.093	7.25	171.994	207.267	149.528	265.958	224.545	277.776	142.04	156.531	164.046	166.088	202.638	153.516	265.958	204.834	238.561	135.676	138.21	180.659				x	x
6.05_439.1121m/z		439.112	1	6.0542	0.0428333	0	0.659592	0.644995	1.09778	HD_1	HD_0	100 - 16	105.135	9.35	107.836	103.881	75.5939	117.021	96.8414	101.542	91.655	109.957	105.672	104.134	101.561	77.6101	117.021	88.3408	87.2065	87.5488	97.0875	116.373					x
6.05_402.1520n	402.152	447.151	1	6.0542	0.127833	2	0.0110169	0.300048	1.44782	HD_1	HD_3	100 - 20 - 3.63	3535	7.07	2675.78	3090.54	2300.9	3682.11	3246.32	3676.57	2336.91	2344.72	2643.19	2583.91	3021.52	2362.27	3682.11	2961.36	3157.54	2232.22	2070.28	2910.87		x		x	x			M-H, M+FA-H
6.05_516.0984m/z		516.098	1	6.0542	0.0921167	1	0.0676918	0.352776	1.38882	HD_0	HD_1	100	155.72	12.89	178.678	141.434	147.049	94.7623	121.762	119.848	124.057	107.568	145.19	172.543	138.275	150.971	94.7623	111.074	102.929	118.499	94.9778	159.894					x
6.05_608.0986m/z		608.099	1	6.0542	0.120683	0	0.982058	0.768161	1.02395	HD_1	HD_0	100 - 26.7	442.074	20.13	568.693	375.857	350.658	356.62	534.196	435.406	322.213	424.038	550.875	549.167	367.463	360.011	356.62	487.305	373.938	307.778	374.407	606.663					x
6.05_608.6000m/z		608.6	1	6.0542	0.0921167	0	0.455954	0.548529	1.24075	HD_1	HD_0	100	205.999	15.43	228.164	123.471	146.447	170.448	231.688	215.86	137.762	171.441	202.624	220.33	120.713	150.353	170.448	211.351	185.386	131.59	151.375	223.144					x
6.06_1033.2050m/z		1033.21	1	6.06133	0.0285667	1	0.30383	0.477879	2.00446	HD_0	HD_1	100 - 24.3	61.8943	24.09	61.7061	47.0804	76.8965	58.5887	12.7725	21.2739	37.3583	12.9497	62.033	59.5874	46.0289	78.9474	58.5887	11.6513	18.2706	35.6846	11.434	68.3152			x		x
6.07_497.0936m/z		497.094	1	6.06847	0.0928333	1	0.862654	0.729878	1.89353	HD_3	HD_0	100 - 17.8 - 0.917	521.655	34.77	307.93	167.697	350.854	604.42	418.241	206.993	1191.96	261.285	111.722	297.358	163.952	360.212	604.42	381.528	177.771	1138.56	230.703	123.036					x
6.08_611.1612m/z		611.161	1	6.07562	0.07855	20	0.331324	0.484775	2.37621	HD_3	HD_0	100 - 19.7	223.198	27.4	92.2038	69.0998	120.487	93.6666	206.045	142.774	81.9032	198.089	389.603	89.0381	67.5566	123.701	93.6666	187.958	122.618	78.2338	174.904	429.058			x		x
6.09_227.0416m/z		227.042	1	6.0899	0.0642667	4	1	0.768161	1	---	---	100	0	---	0	0	0	0	0	0	0	0	0	0	0	0	0	0	0	0	0	0	x
6.09_289.0354m/z		289.035	1	6.0899	0.07855	5	0.152338	0.383577	1.12549	HD_1	HD_0	100 - 5.55	317.639	5.45	292.419	261.757	292.492	298.321	344.646	309.95	291.003	307.87	276.111	282.379	255.912	300.293	298.321	314.393	266.193	277.965	271.836	304.073					x
6.10_791.1456m/z		791.146	1	6.09703	0.0999667	2	0.0839794	0.363616	2.25645	HD_3	HD_0	100 - 36.4 - 9.65	755.796	23.17	399.929	210.148	394.771	428.834	347.157	550.727	460.328	714.206	1092.85	386.198	205.455	405.3	428.834	316.684	472.979	439.705	630.612	1203.53		x	x		x
6.10_600.6047m/z		600.605	1	6.09703	0.07855	0	0.549106	0.590443	1.18636	HD_3	HD_1	100	103.261	16.32	105.671	79.5943	80.3547	89.6322	99.7721	71.7165	86.4688	91.353	131.962	102.043	77.8167	82.4979	89.6322	91.0143	61.5919	82.5949	80.6606	145.326					x
6.10_387.1659m/z		387.166	1	6.09703	0.0714167	4	0.00090494	0.121466	165.466	HD_3	HD_0	100 - 17.1	793.705	19.45	0	0	14.3904	534.125	367.247	670.423	792.276	640.049	948.789	0	0	14.7742	534.125	335.01	575.776	756.782	565.135	1044.87		x	x	x	x
6.10_283.0390m/z		283.039	1	6.09703	0.0714167	1	0.287592	0.469363	1.84985	HD_1	HD_3	100 - 1.4	173.729	41.87	85.0545	60.183	144.751	104.46	249.515	167.211	41.9228	150.26	89.5623	82.1342	58.8389	148.612	104.46	227.613	143.605	40.0446	132.673	98.6324					x
6.10_600.1022m/z		600.102	1	6.10418	0.0856833	0	0.782744	0.695696	1.14179	HD_1	HD_0	100 - 10.8	173.078	20.39	197.276	99.5358	157.941	140.159	210.346	168.729	123.218	163.36	196.913	190.502	97.3129	162.153	140.159	191.882	144.909	117.698	144.24	216.854					x
6.10_683.0994m/z		683.099	1	6.10418	0.0357167	0	0.908529	0.748408	1.23168	HD_0	HD_3	100	45.3048	46.05	76.3362	21.0883	38.4897	43.8648	62.0229	22.6156	16.1489	41.3954	52.8047	73.7152	20.6174	39.5163	43.8648	56.5786	19.4228	15.4254	36.5503	58.1522					x
6.10_684.1047m/z		684.105	1	6.10418	0.142817	0	0.390994	0.515134	1.28506	HD_0	HD_3	100 - 27.4	924.435	13.53	1225.46	845.386	702.46	849.381	1100.18	750.884	695.136	636.415	826.567	1183.38	826.507	721.196	849.381	1003.61	644.878	663.993	561.926	910.274					x
6.10_684.6068m/z		684.607	1	6.10418	0.14925	0	0.342319	0.488242	1.36067	HD_0	HD_3	100 - 3.71	555.086	13.21	775.899	482.097	407.261	468.403	591.939	481.457	366.946	364.064	492.84	749.259	471.33	418.123	468.403	539.98	413.488	350.507	321.452	542.75					x
6.13_467.0829m/z		467.083	1	6.1256	0.0856833	4	0.656227	0.643952	1.9369	HD_1	HD_0	100 - 14.1	228.972	20.94	115.319	144.289	95.038	487.404	99.1128	100.398	331.308	108.083	176.755	111.36	141.067	97.5728	487.404	90.4128	86.2242	316.465	95.4325	194.655					x
6.13_337.0927m/z		337.093	1	6.13275	0.0571333	26	0.0586135	0.341859	9.49366	HD_3	HD_0	100	99.8716	48.7	7.95065	23.6088	0	24.556	45.0424	69.7226	53.5103	78.2589	167.846	7.67767	23.0816	0	24.556	41.0887	59.8796	51.113	69.0991	184.843			x		x
6.15_178.9772m/z		178.977	1	6.14702	0.0571333	0	0.53465	0.585131	1.33532	HD_3	HD_0	100	37.0718	29.92	22.1093	22.8911	38.2869	29.0131	25.892	47.7407	26.7489	48.8007	35.6658	21.3502	22.3799	39.3081	29.0131	23.6192	41.001	25.5505	43.0888	39.2777	x
6.15_516.0988m/z		516.099	1	6.14702	0.0357	1	0.719898	0.667231	2.37645	HD_1	HD_3	100	39.0317	45.13	47.5574	7.94479	29.1083	69.8496	39.5184	7.72696	16.7917	8.83562	23.6456	45.9245	7.76736	29.8847	69.8496	36.0495	6.63611	16.0395	7.80146	26.0403			x		x
6.17_584.1234m/z		584.123	1	6.16845	0.0714	0	0.720402	0.667231	1.29912	HD_0	HD_1	100	85.0804	25.24	63.4087	85.4828	106.35	113.884	41.483	41.1053	124.918	66.7793	26.1262	61.2316	83.5738	109.186	113.884	37.8417	35.3022	119.321	58.9632	28.772					x
6.18_387.1657m/z		387.166	1	6.17558	0.0928333	4	0.00160551	0.141349	2.68733	HD_3	HD_0	100 - 17.7 - 0.718	1223.71	14.14	417.838	418.526	529.721	657.411	580.381	829.067	1094.59	1040.35	1536.17	403.491	409.179	543.849	657.411	529.436	712.024	1045.56	918.587	1691.73		x	x	x	x
6.18_524.0957m/z		524.096	1	6.17558	0.0714	1	0.23334	0.437171	1.55025	HD_0	HD_3	100	113.888	8.95	116.997	92.251	132.417	74.9027	87.3461	75.2562	124.043	41.9828	54.3683	112.98	90.1908	135.949	74.9027	79.679	64.6319	118.486	37.069	59.8742					x
6.18_761.1348m/z		761.135	1	6.18273	0.07855	6	0.184123	0.411541	1.10661	HD_0	HD_1	100 - 21.4	207.588	4.82	218.952	192.632	211.179	180.441	204.936	177.391	186.184	181.002	198.674	211.435	188.33	216.812	180.441	186.947	152.348	177.843	159.816	218.794					x
6.18_865.1975m/z		865.197	1	6.18273	0.0928333	1	0.523126	0.578915	1.56776	HD_3	HD_1	100 - 33.5	293.977	27.04	139.589	210.426	347.532	211.399	221.856	129.289	415.482	302.439	164.011	134.797	205.727	356.802	211.399	202.382	111.036	396.868	267.04	180.62					x
6.18_352.8532m/z		352.853	1	6.18273	0.04285	0	0.285246	0.467007	2.58372	HD_1	HD_3	100	13.9981	20.35	13.3532	5.4462	0	12.0303	17.2641	12.7	16.2534	0	0	12.8948	5.32457	0	12.0303	15.7487	10.9071	15.5253	0	0	x
6.18_743.1252m/z		743.125	1	6.18273	0.04285	0	0.942403	0.761272	1.12411	HD_0	HD_3	100 - 31.5	49.5686	20.22	58.4791	29.7996	60.4272	33.6905	56.649	51.9819	45.1632	52.4317	34.6926	56.4712	29.1341	62.0389	33.6905	51.6764	44.6434	43.1398	46.2948	38.2059					x
6.19_913.1452m/z		913.145	1	6.18987	0.0714167	4	0.133075	0.383577	1.99748	HD_3	HD_0	100 - 39.8 - 2.02	301.565	25.7	166.449	101.853	184.617	211.086	154.051	261.299	177.678	328.211	398.806	160.734	99.5781	189.541	211.086	140.529	224.411	169.718	289.796	439.194					x
6.20_491.1769m/z		491.177	1	6.19702	0.0856833	1	0.200329	0.418267	1.52547	HD_0	HD_3	100 - 9.85	346.16	3.83	382.387	350.915	305.18	268.223	269.608	287.141	363.805	182.15	134.806	369.258	343.078	313.319	268.223	245.942	246.604	347.506	160.83	148.458					x
6.21_600.1018m/z		600.102	1	6.2113	0.0357	0	0.356221	0.499931	1.31758	HD_3	HD_1	100	74.6787	8.47	66.273	52.9817	61.642	32.7332	70.4444	66.8581	67.6398	76.5011	79.8951	63.9975	51.7985	63.286	32.7332	64.2609	57.4195	64.6095	67.5471	87.9861					x
6.23_593.1492m/z		593.149	1	6.23272	0.107117	57	0.0313715	0.308788	1.45826	HD_0	HD_3	100 - 24.7 - 8.07	748.237	3.56	693.506	647.886	903.318	622.835	448.888	468.34	493.564	529.693	516.052	669.695	633.417	927.411	622.835	409.485	402.222	471.451	467.695	568.313				x
6.24_221.8426m/z		221.843	1	6.23985	0.0928333	0	0.237582	0.440154	1.30024	HD_1	HD_3	100	103.321	8.16	91.2392	86.878	77.6227	79.3728	113.492	117.1	80.655	92.7145	65.0199	88.1065	84.9378	79.693	79.3728	103.53	100.568	77.0416	81.8628	71.6045	x
6.24_773.1349m/z		773.135	1	6.23985	0.0642667	1	0.962381	0.76614	1.24694	HD_3	HD_0	100 - 25.9	203.163	23.99	202.93	112.488	173.369	212.465	197.258	131.129	387	124.637	97.8527	195.962	109.976	177.993	212.465	179.943	112.617	369.662	110.049	107.762					x
6.24_775.1512m/z		775.151	1	6.23985	0.1571	7	0.848212	0.721733	1.22957	HD_3	HD_0	100 - 41.8 - 16.5 - 1.12	4330.77	8.56	3680.71	3174.56	3711.27	3833.32	4235.58	2971.77	6832.97	3184.81	2974.52	3554.33	3103.66	3810.26	3833.32	3863.78	2552.24	6526.85	2812.04	3275.76		x
6.25_476.0036m/z		476.004	1	6.25413	0.0571333	0	0.387776	0.513914	1.14538	HD_3	HD_0	100	95.0847	5.8	88.2096	82.142	78.6962	90.3258	80.5569	102.741	82.9803	108.551	93.7229	85.1809	80.3076	80.7952	90.3258	73.4857	88.2365	79.2627	95.8456	103.214					x
6.25_455.9719m/z		455.972	1	6.25413	0.0357	0	0.178353	0.405508	1.22027	HD_0	HD_3	100 - 16.3	69.9294	10.12	61.8386	83.0853	64.8643	50.9011	60.5804	61.3774	58.0176	51.0116	62.8901	59.7154	81.2298	66.5943	50.9011	55.2627	52.7125	55.4184	45.041	69.259					x
6.25_423.0706m/z		423.071	1	6.25413	0.07855	1	0.944495	0.761272	1.1542	HD_3	HD_1	100 - 6.96	253.631	3.6	220.863	214.1	230.018	264.078	221.584	173.577	402.714	175.657	182.523	213.28	209.318	236.153	264.078	202.133	149.073	384.672	155.097	201.007					x
6.25_394.9694m/z		394.969	1	6.25413	0.05	0	0.126516	0.383577	1.2573	HD_3	HD_1	100 - 20.5 - 21.3	198.037	1.52	162.287	158.973	157.543	160.592	127.946	183.991	175.487	226.031	192.594	156.715	155.422	161.745	160.592	116.715	158.016	167.625	199.575	212.098					x
6.25_424.9731n	424.973	423.966	1	6.25413	0.0714167	0	0.87201	0.734573	1.0668	HD_3	HD_0	100 - 17.4 - 8.05	394.188	3.41	408.166	341.239	359.106	367.184	374.938	392.384	428.284	444.106	310.173	394.152	333.618	368.684	367.184	342.026	336.989	409.096	392.126	341.585					x			M-H, M+FA-H
6.26_429.9964m/z		429.996	1	6.26128	0.07855	0	0.186351	0.413025	1.16729	HD_3	HD_1	100	217.153	7.03	175.07	191.505	201.404	190.035	165.864	202.195	216.741	241.806	192.912	169.059	187.229	206.776	190.035	151.305	173.65	207.031	213.504	212.448					x
6.26_380.9661m/z		380.966	1	6.26128	0.0571333	0	0.667546	0.645437	1.11907	HD_3	HD_1	100 - 1.02	171.588	9.94	167.923	177.432	145.227	164.66	136.01	159.325	176.382	200.515	137.869	162.157	173.469	149.1	164.66	124.071	136.832	168.48	177.045	151.831					x
6.26_388.9962m/z		388.996	1	6.26128	0.0857	0	0.314014	0.479948	1.11987	HD_3	HD_0	100 - 20.3 - 28.7 - 1.2	899.298	4.54	797.69	841.877	769.541	837.659	724.345	897.294	899.117	983.016	815.76	770.302	823.075	790.066	837.659	660.763	770.619	858.836	867.96	898.373					x
6.26_378.9677m/z		378.968	1	6.26128	0.07855	0	0.415086	0.530543	1.11065	HD_3	HD_0	100 - 22	468.377	6.74	420.215	450.846	394.077	433.997	425.559	483.447	470.628	521.824	412.679	405.787	440.778	404.587	433.997	388.204	415.197	449.544	460.748	454.471					x
6.26_392.9920m/z		392.992	1	6.26128	0.05	1	0.268013	0.45817	1.42533	HD_3	HD_1	100	75.4759	4.34	57.9523	53.1388	55.9211	55.7194	36.3905	66.7497	59.257	102.938	64.2326	55.9625	51.9521	57.4126	55.7194	33.1962	57.3264	56.6022	90.8899	70.7375					x
6.26_414.9438n	414.944	413.937	1	6.26128	0.0928333	0	0.580671	0.604996	1.08682	HD_3	HD_0	100 - 21.6	3059.25	2.99	2829.32	2890.75	2724.5	2889.39	2779.31	3217.3	3066.51	3449.46	2661.78	2732.17	2826.2	2797.16	2889.39	2535.35	2763.1	2929.13	3045.72	2931.34					x			M-H, M+FA-H
6.26_416.9409n	416.941	415.934	1	6.26128	0.0928333	0	0.540286	0.587243	1.09339	HD_3	HD_0	100 - 21.4 - 18.3 - 1.89	2304.23	4.22	2119.32	2189.9	2013.05	2200.34	2060.36	2387.64	2295.18	2602.92	2014.59	2046.56	2140.99	2066.74	2200.34	1879.51	2050.56	2192.35	2298.27	2218.61					x			M-H, M+FA-H
6.26_432.9493m/z		432.949	1	6.26128	0.0714167	0	0.415981	0.530543	1.12684	HD_3	HD_0	100	199.007	4.35	168.158	183.202	178.458	186.257	164.024	194.552	179.828	233.524	183.67	162.384	179.111	183.218	186.257	149.626	167.086	171.771	206.192	202.27					x
6.26_633.0688n	633.069	632.062	1	6.26128	0.07855	0	0.110442	0.380646	1.343	HD_3	HD_1	100 - 36.7 - 3.61 - 2.8	980.795	5.76	731.73	811.322	808.592	768.752	549.232	872.927	913.023	1095.32	934.04	706.606	793.203	830.159	768.752	501.021	749.692	872.119	967.119	1028.63		x			x			M-H, M+FA-H
6.26_449.9131m/z		449.913	1	6.26128	0.0856833	0	0.505708	0.575184	1.08415	HD_3	HD_0	100 - 20.6	1217.03	2.77	1107.41	1158.27	1102	1165.71	1112.37	1289.36	1226.39	1345.08	1079.64	1069.39	1132.41	1131.39	1165.71	1014.73	1107.33	1171.44	1187.64	1188.97					x
6.26_451.9105m/z		451.91	1	6.26128	0.0856833	0	0.697853	0.659054	1.06961	HD_3	HD_0	100 - 22.4	1188.59	2.44	1083.74	1138.05	1111.9	1147.94	1083.57	1276.77	1208.96	1331.56	1025.24	1046.53	1112.64	1141.56	1147.94	988.459	1096.52	1154.79	1175.71	1129.07					x
6.26_453.9081m/z		453.908	1	6.26128	0.07855	0	0.412943	0.530305	1.12648	HD_3	HD_0	100 - 6.89	357.85	6.56	296.127	337.71	319.179	308.174	324.241	376.441	329.714	408.435	335.402	285.96	330.168	327.692	308.174	295.78	323.297	314.943	360.63	369.368					x
6.26_591.1145m/z		591.115	1	6.26128	0.0642833	2	0.0971747	0.366729	2.49678	HD_3	HD_1	100 - 52.9	152.636	20.64	115.406	159.04	175.218	119.398	36.2591	27.7428	249.756	124.85	83.3034	111.444	155.488	179.891	119.398	33.0764	23.8262	238.567	110.237	91.7396			x		x
6.26_607.0997m/z		607.1	1	6.26128	0.0928333	0	0.0145263	0.300048	1.77794	HD_3	HD_1	100	161.791	7.22	136.635	123.991	143.1	85.3871	110.058	77.5535	203.514	139.402	142.458	131.944	121.222	146.917	85.3871	100.397	66.6049	194.396	123.085	156.885				x	x
6.26_668.0401m/z		668.04	1	6.26128	0.0571333	0	0.143038	0.383577	1.26726	HD_3	HD_1	100 - 30.9 - 31.1	414.73	8.42	324.127	382.587	326.958	344.498	259.418	377.881	420.076	446.667	377.446	312.999	374.043	335.678	344.498	236.646	324.534	401.256	394.387	415.67					x
6.26_720.6601m/z		720.66	1	6.26128	0.0857	0	0.0122357	0.300048	19.344	HD_0	HD_1	100	132.502	12.29	120.03	126.555	150.922	10.921	9.62832	0	168.374	148.848	46.5204	115.909	123.729	154.947	10.921	8.78316	0	160.831	131.426	51.2316			x	x	x
6.26_312.0610n	312.061	357.059	1	6.26128	0.0999667	0	0.170455	0.398411	1.16292	HD_3	HD_0	100 - 16.6 - 1.43	2912.35	4.03	2388.17	2554.24	2570.65	2557.35	2256.82	2889.74	2787.7	3206.88	2742.47	2306.18	2497.19	2639.21	2557.35	2058.72	2481.78	2662.81	2831.54	3020.2		x			x			M-H, M+FA-H
6.26_388.9981n	388.998	433.994	1	6.26128	0.1071	0	0.424751	0.535063	1.09499	HD_3	HD_0	100 - 23.2 - 3.73 - 0.272	2027.12	4.5	1915.19	1881.46	1757.14	1977.56	1815.53	2036.74	2060.51	2225.32	1795.54	1849.43	1839.44	1804.01	1977.56	1656.17	1749.2	1968.2	1964.86	1977.38					x			M-H, M+FA-H
6.26_347.0297m/z		347.03	1	6.26128	0.0714	0	0.0974757	0.366729	1.16167	HD_3	HD_1	100 - 3.81 - 9.11	331.222	4.97	292.425	297.63	270.741	287.628	251.881	315.871	328.02	351.763	313.883	282.385	290.983	277.962	287.628	229.771	271.278	313.325	310.591	345.67					x
6.26_341.9836m/z		341.984	1	6.26128	0.04285	0	0.119636	0.383577	2.47782	HD_1	HD_3	100	27.2502	16.93	14.3423	24.1097	5.67923	27.5909	35.1734	18.9863	12.5114	8.9186	11.563	13.8499	23.5713	5.8307	27.5909	32.086	16.3059	11.9509	7.87473	12.734			x		x
6.26_328.0523n	328.052	327.045	1	6.26128	0.0571333	4	0.0880328	0.365564	1.23997	HD_3	HD_0	100 - 5.89	299.584	5.1	228.592	253.068	243.158	257.546	199.663	277.704	282.92	297.065	318.768	220.743	247.416	249.643	257.546	182.137	238.5	270.245	262.295	351.05					x			M-H, M+FA-H
6.26_138.0316n	138.032	137.024	1	6.26128	0.0714	9	0.147771	0.383577	1.15383	HD_3	HD_0	100 - 0.335	376.7	3.42	328.652	314.395	336.389	316.515	302.525	366.713	342.342	418.134	369.623	317.368	307.373	345.361	316.515	275.97	314.943	327.005	369.194	407.055					x			M-H, 2M-H
6.26_149.0244m/z		149.024	1	6.26128	0.0357	5	0.151632	0.383577	1.4623	HD_3	HD_0	100 - 98	47.3501	6.67	25.954	38.9864	32.2011	34.108	31.5647	36.075	33.1174	50.6064	58.3264	25.0629	38.1157	33.0599	34.108	28.794	30.9822	31.6338	44.6832	64.2332					x
6.26_187.0402m/z		187.04	1	6.26128	0.0571333	1	0.0535889	0.337377	1.53522	HD_3	HD_1	100 - 38.2	146.653	14.54	96.4555	101.758	130.798	85.7947	82.3395	118.443	122.309	161.984	155.666	93.1437	99.4859	134.286	85.7947	75.1118	101.722	116.829	143.024	171.431					x
6.26_203.0709m/z		203.071	1	6.26128	0.0857	5	0.301261	0.477879	1.13194	HD_3	HD_0	100 - 8.82	481.796	6.09	396.367	434.787	445.758	425.423	372.826	483.213	440.98	535.173	469.234	382.758	425.077	457.647	425.423	340.1	414.996	421.223	472.534	516.754					x
6.26_160.0522n	160.052	205.05	1	6.26128	0.0714	4	0.102767	0.374848	1.20121	HD_3	HD_1	100 - 1.94	361.879	2.18	318.504	308.175	305.726	304.304	256.927	342.553	347.562	391.768	346.308	307.568	301.293	313.881	304.304	234.374	294.193	331.991	345.914	381.378					x			M-H, M+FA-H
6.26_245.0819m/z		245.082	1	6.26128	0.1071	17	0.176376	0.403327	1.16546	HD_3	HD_0	100 - 15	3660.98	5.07	2963.85	3187.43	3272.41	3158.58	2697.47	3612.59	3462.95	3986.26	3533.72	2862.08	3116.25	3359.69	3158.58	2460.69	3102.58	3307.81	3519.69	3891.58		x			x
6.26_202.0628n	202.063	247.062	1	6.26128	0.0642667	4	0.160215	0.388814	1.22448	HD_3	HD_1	100 - 1.13	350.899	3.44	281.101	298.405	281.565	298.062	227.328	334.32	324.194	391.038	337.466	271.449	291.741	289.074	298.062	207.373	287.122	309.67	345.269	371.642					x			M-H, M+FA-H
6.26_221.0816m/z		221.082	1	6.26128	0.0857	36	0.0739934	0.356402	1.1994	HD_3	HD_0	100 - 8.7	544.6	1.45	447.388	454.255	460.541	478.308	415.491	527.177	508.344	585.863	539.594	432.027	444.11	472.824	478.308	379.02	452.753	485.57	517.291	594.239					x
6.26_289.1234m/z		289.123	1	6.26128	0.0642667	3	0.122637	0.383577	1.2537	HD_3	HD_1	100	3319.23	8.22	2409.47	2745.84	2819.18	2718.47	2132.29	3091.86	3023.77	3647.74	3286.16	2326.74	2684.51	2894.37	2718.47	1945.12	2655.37	2888.31	3220.79	3618.95		x			x
6.26_289.2148m/z		289.215	1	6.26128	0.05	0	0.111709	0.380646	1.47855	HD_3	HD_1	100	1284.31	13.06	788.779	960.437	1034.39	940.568	595.525	1069.8	1091.92	1399.59	1361.43	761.696	938.988	1061.98	940.568	543.25	918.773	1043	1235.78	1499.3		x			x
6.26_289.2890m/z		289.289	1	6.26128	0.05	0	0.135934	0.383577	1.83861	HD_3	HD_1	100	899.318	23.11	392.216	549.501	714.024	555.259	268.043	644.085	664.838	972.497	1060.62	378.749	537.23	733.068	555.259	244.515	553.157	635.053	858.671	1168.03		x			x
6.26_289.5346m/z		289.535	1	6.26128	0.04285	0	0.112683	0.380646	2.63041	HD_3	HD_1	100	250.099	26.12	78.7574	130.554	184.721	123.043	32.5263	129.67	177.442	268.894	303.96	76.0533	127.638	189.648	123.043	29.6712	111.364	169.493	237.422	334.742			x		x
6.26_303.0509m/z		303.051	1	6.26128	0.1928	42	0.141425	0.383577	1.15857	HD_3	HD_0	100 - 17.2	2312.39	1.29	1967.02	2004.09	2016.59	2027.85	1886.89	2328.13	2177.87	2536.7	2222.58	1899.48	1959.34	2070.37	2027.85	1721.26	1999.45	2080.3	2239.8	2447.67		x			x
6.26_307.0819m/z		307.082	1	6.26128	0.0642667	19	0.0937244	0.366729	1.27026	HD_3	HD_1	100 - 10.4	587.469	8.37	426.699	492.011	497.984	467.146	381.382	538.911	536.861	641.026	584.521	412.049	481.024	511.266	467.146	347.905	462.83	512.809	565.997	643.715					x
6.26_325.0481m/z		325.048	1	6.26128	0.0857	0	0.228818	0.432294	1.21635	HD_3	HD_1	100 - 8.95	396.862	6.43	308.456	340.428	349.024	316.863	257.4	404.557	364.893	414.288	411.405	297.865	332.825	358.333	316.863	234.806	347.444	348.545	365.797	453.068					x
6.26_290.0801n	290.08	289.073	1	6.26128	0.135683	36	0.192922	0.41416	1.17309	HD_3	HD_0	100 - 15.2 - 2.23 - 0.214 - 0.0211	123484	5.64	98720.4	106774	110298	103276	91295.3	124037	114606	134886	120960	95330.9	104389	113240	103276	83281.5	106526	109472	119099	133209		x				HMDB0001871	Epicatechin	M-H, 2M-H	C15H14O6	40.6	8.81	3.62538	98.5106		http://nonlinear.com/redirect/outbound?p=hmdb&param=HMDB0001871
6.27_419.0275m/z		419.028	1	6.26842	0.0285667	1	0.15145	0.383577	1.61561	HD_3	HD_1	100	60.6361	4.04	37.5096	37.0609	39.9285	46.5593	21.257	44.7779	45.0126	76.0444	60.8511	36.2217	36.2332	40.9934	46.5593	19.3911	38.4564	42.996	67.1438	67.0136					x
6.27_720.1580m/z		720.158	1	6.26842	0.0857	0	0.00443766	0.208015	5.54101	HD_3	HD_1	100 - 12.2	224.018	12.18	147.802	180.97	186.473	61.5419	37.2906	22.4546	263.407	292.043	116.603	142.727	176.928	191.446	61.5419	34.0172	19.2845	251.606	257.86	128.412			x	x	x
6.27_497.0926m/z		497.093	1	6.26842	0.07855	1	0.338863	0.485096	1.77781	HD_3	HD_0	100 - 11.5	430.771	29.42	319.755	179.411	227.748	376.226	376.921	163.558	658.948	351.4	281.966	308.777	175.404	233.822	376.226	343.835	140.468	629.427	310.271	310.52					x
6.27_452.0054m/z		452.005	1	6.26842	0.04285	0	0.18883	0.413367	1.49	HD_3	HD_1	100	78.8526	17.12	50.2746	70.2043	57.077	75.9583	43.7145	39.0904	74.6896	96.2773	65.591	48.5484	68.6364	58.5993	75.9583	39.8773	33.5718	71.3434	85.0085	72.2334					x
6.27_427.1277m/z		427.128	1	6.26842	0.04285	1	0.0163081	0.300048	17.3232	HD_3	HD_1	100	178.41	11.36	44.5215	5.50162	4.10671	26.0663	2.58711	2.24323	155.724	194.746	184.759	42.9929	5.37876	4.21624	26.0663	2.36001	1.92654	148.748	171.952	203.47		x	x	x	x
6.27_411.9407m/z		411.941	1	6.26842	0.0571333	0	0.437441	0.542001	1.17902	HD_3	HD_0	100 - 7.15	149.482	11.37	139.491	129.742	111.121	134.981	112.741	151.55	146.684	175.968	125.793	134.702	126.845	114.085	134.981	102.845	130.155	140.113	155.371	138.532					x
6.27_480.0003m/z		480	1	6.26842	0.04285	0	0.306983	0.477879	1.27263	HD_3	HD_1	100 - 4.42	133.453	13.29	116.992	136.258	90.439	119.937	92.444	102.211	129.011	158.789	112.559	112.975	133.215	92.8512	119.937	84.3294	87.7816	123.231	140.203	123.958					x
6.27_175.0405m/z		175.041	1	6.26842	0.0357167	12	0.104999	0.378167	1.48195	HD_3	HD_1	100	53.1332	14.58	38.7199	54.1922	41.3962	41.9759	26.7278	38.8569	46.4268	61.6127	51.3602	37.3905	52.982	42.5003	41.9759	24.3816	33.3713	44.3468	54.4013	56.5614					x
6.27_167.0346m/z		167.035	1	6.26842	0.04285	24	0.0771768	0.357557	1.52673	HD_3	HD_1	100	44.3439	15.25	34.6644	47.4693	43.7649	34.0716	25.7082	27.3552	32.5222	48.3154	52.194	33.4742	46.4092	44.9322	34.0716	23.4516	23.4933	31.0652	42.6603	57.4797					x
6.27_164.0113m/z		164.011	1	6.26842	0.0285667	0	0.0384954	0.326177	1.7609	HD_3	HD_1	100	47.5301	12.81	29.0901	32.429	22.6304	34.8946	17.9477	28.1335	43.7077	54.5501	44.3326	28.0913	31.7048	23.234	34.8946	16.3723	24.1618	41.7495	48.1653	48.8222				x	x
6.27_161.0593m/z		161.059	1	6.26842	0.0285667	0	0.0576361	0.341859	1.42921	HD_3	HD_1	100	38.5075	3.79	27.8168	25.8496	27.3178	31.8456	21.6962	27.2879	30.3366	43.1611	42.0247	26.8617	25.2723	28.0464	31.8456	19.7918	23.4355	28.9775	38.1094	46.2806					x
6.27_151.0388m/z		151.039	1	6.26842	0.05	0	0.214814	0.424992	1.35564	HD_3	HD_1	100	67.3393	12.4	46.6607	55.8101	59.7223	55.9637	34.4022	58.6548	59.2475	77.8952	64.8752	45.0586	54.5638	61.3152	55.9637	31.3824	50.3742	56.5932	68.778	71.4451					x
6.27_109.0292m/z		109.029	1	6.26842	0.04285	6	0.875542	0.735203	1.13093	HD_0	HD_1	100	23.1736	25.44	17.4666	29.2426	22.8116	24.4083	11.4641	25.5996	6.43641	25.313	33.8337	16.8669	28.5896	23.42	24.4083	10.4578	21.9856	6.14806	22.3503	37.2601					x
6.27_202.0629m/z		202.063	1	6.26842	0.04285	0	0.0563429	0.341859	1.35327	HD_3	HD_1	100	71.3908	8.83	62.7546	62.2914	53.436	54.3174	47.1778	56.768	59.2556	75.9675	78.9493	60.5999	60.9003	54.8612	54.3174	43.0366	48.7538	56.6009	67.0759	86.9446					x
6.28_405.9984m/z		405.998	1	6.27557	0.04285	0	0.447938	0.548058	1.16788	HD_3	HD_1	100 - 13.4	85.5678	5.25	83.0953	74.8098	79.2446	79.9314	57.8016	82.0696	78.7708	100.682	77.2511	80.2423	73.1391	81.3582	79.9314	52.7279	70.4834	75.2418	88.8973	85.0744					x
6.28_524.0962m/z		524.096	1	6.27557	0.0428333	1	0.692335	0.658441	1.12371	HD_1	HD_3	100	115.789	6.85	134.27	90.5405	88.7488	107.055	122.542	117.769	75.1252	109.841	124.158	129.66	88.5185	91.1158	107.055	111.786	101.143	71.7596	96.9849	136.732					x
6.28_524.5976m/z		524.598	1	6.27557	0.0285667	0	0.878281	0.736026	1.40163	HD_0	HD_1	100	24.5097	29.61	41.9913	19.2043	12.3334	17.7173	22.5451	12.1971	8.77113	33.3808	26.3453	40.5496	18.7755	12.6624	17.7173	20.5661	10.4752	8.37817	29.4738	29.0133					x
6.28_1079.2076m/z		1079.21	1	6.27557	0.0714	0	0.75846	0.68565	1.4351	HD_3	HD_1	100 - 44.2 - 4.83	297.081	21.46	297.205	220.377	341.929	239.603	225.062	156.365	616.398	141.683	133.161	287.001	215.456	351.049	239.603	205.307	134.29	588.783	125.1	146.646					x
6.28_448.5746m/z		448.575	1	6.2827	0.0285667	0	0.645219	0.640728	4.89286	HD_3	HD_1	100	17.9699	96.41	13.7937	0	7.71866	0	0	11.0181	0	13.7976	40.1122	13.3201	0	7.92453	0	0	9.46259	0	12.1827	44.1744			x		x
6.29_449.0790n	449.079	897.155	1	6.28985	0.0856833	0	0.213373	0.423748	1.52622	HD_3	HD_1	100 - 28.7	484.505	19.62	366.452	248.369	343.99	321.523	200.776	430.064	381.784	426.136	645.594	353.87	242.822	353.165	321.523	183.153	369.35	364.679	376.259	710.974					x			M-H, 2M-H
6.29_729.1462m/z		729.146	1	6.28985	0.07855	2	0.449246	0.548058	1.14695	HD_0	HD_1	100 - 31.6	400.103	5.42	327.661	442.632	430.015	368.76	331.147	346.616	415.32	365.604	339.073	316.411	432.747	441.484	368.76	302.079	297.683	396.713	322.812	373.411					x
6.29_600.6029m/z		600.603	1	6.28985	0.0856833	0	0.837382	0.716538	1.1507	HD_1	HD_0	100 - 1.68	372.647	22.75	408.919	282.217	280.396	278.961	465.939	373.041	235.56	334.216	469.979	394.879	275.915	287.875	278.961	425.039	320.377	225.007	295.098	517.574					x
6.29_608.0980m/z		608.098	1	6.28985	0.07855	0	0.397846	0.521048	1.47631	HD_0	HD_1	100 - 10.6	129.945	23.11	165.978	136.808	87.0495	76.042	111.504	76.5146	143.898	70.4211	109.372	160.279	133.752	89.3712	76.042	101.716	65.7126	137.451	62.1787	120.448					x
6.29_532.5939m/z		532.594	1	6.28985	0.0856833	0	0.742706	0.676056	1.24078	HD_0	HD_3	100	105.098	18.64	146.925	62.4305	105.939	68.3716	99.9217	86.7696	84.983	103.367	65.7596	141.88	61.0362	108.764	68.3716	91.1507	74.5199	81.1757	91.2682	72.4191					x
6.29_532.0926m/z		532.093	1	6.28985	0.0856833	0	0.134358	0.383577	1.20216	HD_0	HD_3	100 - 2.05	259.19	5.35	295.302	226.285	255.984	217.783	242.401	231.837	213.883	232.235	200.695	285.163	221.231	262.812	217.783	221.123	199.108	204.301	205.053	221.02					x
6.29_600.1013m/z		600.101	1	6.28985	0.0928333	0	0.99406	0.768161	1.02609	HD_1	HD_0	100 - 26.3	749.827	15.98	861.368	694.637	636.288	591.786	917.538	740.157	572.108	758.863	896.911	831.793	679.124	653.258	591.786	836.998	635.666	546.477	670.042	987.742					x
6.30_577.1344m/z		577.134	1	6.29698	0.0928333	17	0.609321	0.623371	1.2642	HD_3	HD_1	100 - 23.5	653.042	21.59	436.703	672.755	690.536	640.791	483.872	425.035	820.526	689.58	449.02	421.709	657.73	708.954	640.791	441.398	365.031	783.766	608.869	494.492					x
6.30_800.0689m/z		800.069	1	6.29698	0.0285667	0	0.130846	0.383577	1.22151	HD_1	HD_0	100 - 21.7	65.9899	8.81	52.8256	59.48	49.7635	74.0882	57.9638	65.9178	55.5703	66.0306	63.3151	51.0119	58.1516	51.0908	74.0882	52.8758	56.6119	53.0807	58.302	69.7271					x
6.30_747.1553m/z		747.155	1	6.30412	0.04285	6	0.717765	0.666798	1.1976	HD_3	HD_0	100 - 20.4	128.529	7.16	111.527	111.99	98.45	107.151	73.9858	145.98	86.395	143.689	155.503	107.697	109.489	101.076	107.151	67.4915	125.372	82.5244	126.871	171.251					x
6.30_865.1963m/z		865.196	1	6.30412	0.0571333	1	0.36086	0.501193	1.67699	HD_3	HD_1	100 - 28.2	140.261	32.52	84.7876	155.508	165.479	98.5621	104.952	47.4022	193.504	155.872	71.4083	81.8765	152.036	169.892	98.5621	95.7398	40.7102	184.834	137.628	78.6399					x
6.30_1033.2096m/z		1033.21	1	6.30412	0.121383	1	0.404726	0.52593	1.238	HD_1	HD_3	100 - 43.2 - 22.3 - 1.26	977.69	9.7	821.305	951.869	992.559	1255.03	868.189	809.848	932.109	796.338	640.753	793.106	930.612	1019.03	1255.03	791.98	695.518	890.349	703.13	705.642					x
6.31_1065.1933m/z		1065.19	1	6.31127	0.214233	0	0.0588644	0.341859	1.26392	HD_0	HD_3	100 - 53.5 - 7.12	2037.45	6.62	2262.6	1839.97	2009.76	1656.98	2004.62	1703.03	1635.63	1704.94	1495.46	2184.92	1798.88	2063.36	1656.98	1828.65	1462.61	1562.35	1505.38	1646.91		x			x
6.31_724.0676m/z		724.068	1	6.31127	0.11425	0	0.289545	0.471095	1.18238	HD_1	HD_3	100 - 6.31	331.16	9.13	328.92	294.747	236.236	291.027	344.509	357.943	287.609	301.044	251.585	317.626	288.165	242.537	291.027	314.269	307.411	274.724	265.808	277.064					x
6.31_134.8942m/z		134.894	1	6.31127	0.07855	0	0.063638	0.352616	1.27991	HD_1	HD_3	100	61.4602	3.25	51.4388	59.079	64.5626	55.5199	57.6245	71.2363	46.4415	48.056	49.5595	49.6727	57.7596	66.2846	55.5199	52.5663	61.1796	44.3609	42.4313	54.5784	x
6.31_581.9436m/z		581.944	1	6.31127	0.149967	0	0.326307	0.484427	1.10027	HD_1	HD_0	100 - 37.2	3172.7	3.56	2958.04	2969.11	2723.51	3042.43	3235.34	3240.34	2951.1	3232.5	2503.8	2856.48	2902.81	2796.15	3042.43	2951.35	2782.89	2818.89	2854.16	2757.36					x
6.31_621.9205m/z		621.92	1	6.31127	0.0428333	0	0.642802	0.640263	1.21536	HD_0	HD_3	100 - 42.7 - 4.76	81.0996	12.44	72.1621	79.0936	92.0432	86.3164	49.0462	69.1124	97.3185	69.1928	33.6746	69.6844	77.3272	94.4982	86.3164	44.741	59.3555	92.9586	61.0941	37.0849					x
6.32_723.5663m/z		723.566	1	6.3184	0.1071	0	0.198638	0.41684	1.1682	HD_1	HD_3	100 - 27.4	543.678	2.68	505.807	505.244	467.864	541.02	559.387	530.628	490.335	521.15	384.711	488.44	493.96	480.343	541.02	510.285	455.717	468.367	460.152	423.671					x
6.32_320.7161m/z		320.716	1	6.3184	0.11425	0	0.313335	0.479948	1.14408	HD_1	HD_0	100	217.303	3	183.632	191.447	194.732	189.718	225.302	236.889	190.889	222.372	172.223	177.327	187.171	199.926	189.718	205.526	203.446	182.337	196.344	189.664					x
6.32_457.1450m/z		457.145	1	6.3184	0.121383	0	0.205382	0.422438	1.09862	HD_1	HD_0	100 - 50.3	15957.6	3.58	15052.4	14511.2	14011.8	15257.7	16065.9	16549.3	14777.5	16098.2	13460.6	14535.6	14187.1	14385.5	15257.7	14655.7	14213	14115.5	14214	14823.7		x			x
6.32_544.9598m/z		544.96	1	6.3184	0.11425	0	0.109032	0.380278	1.15023	HD_1	HD_0	100	681.578	1.11	631.721	581.841	564.118	672.908	686.939	684.888	617.481	672.449	541.891	610.031	568.847	579.164	672.908	626.64	588.199	589.817	593.742	596.769					x
6.32_968.5789m/z		968.579	1	6.3184	0.0714167	0	0.694466	0.658441	1.22374	HD_1	HD_3	100 - 26.4	171.895	8.49	203.811	154.404	123.65	197.465	204.198	114.023	138.233	153.346	129.821	196.813	150.956	126.948	197.465	186.274	97.9256	132.04	135.398	142.968					x
6.33_952.6083m/z		952.608	1	6.32555	0.0928333	0	0.168326	0.396359	1.14146	HD_1	HD_0	100 - 49.1	556.518	4.71	536.839	487.553	438.251	527.466	578.455	563.633	495.154	536.095	448.162	518.406	476.664	449.94	527.466	527.679	484.062	472.971	473.348	493.547					x
6.33_480.0679n	480.068	479.06	1	6.32555	0.249933	0	0.194056	0.41416	1.09863	HD_1	HD_3	100 - 23.3 - 6.25 - 1.6 - 0.275	25571.6	2.85	24541.5	23345.4	22190.6	24751.3	25821.7	26141.9	23353.2	25406.6	21067.6	23698.9	22824	22782.4	24751.3	23555.1	22451.3	22307	22432.9	23201.1		x			x			M-H, M+FA-H, 2M-H
6.33_529.0171m/z		529.017	1	6.32555	0.0285667	0	0.00561521	0.229489	2.35009	HD_0	HD_3	100	47.2728	3.48	31.653	66.1012	44.0643	43.6018	46.7347	45.446	18.5669	20.4727	21.3064	30.5662	64.625	45.2395	43.6018	42.6324	39.0302	17.735	18.0765	23.4641			x	x	x
6.33_322.7145m/z		322.714	1	6.32555	0.0928333	0	0.916443	0.751584	1.03128	HD_1	HD_0	100	203.372	5.44	200.119	206.168	185.326	186.529	201.536	222.051	182.719	236.484	172.933	193.248	201.563	190.268	186.529	183.846	190.703	174.533	208.804	190.446	x
6.33_457.6662m/z		457.666	1	6.32555	0.0857	0	0.0975405	0.366729	1.12566	HD_1	HD_0	100 - 4.16	4788.35	2.08	4618.41	4171.29	3971.75	4793.78	4885.09	4686.17	4145.57	4661.46	4140.51	4459.83	4078.14	4077.69	4793.78	4456.29	4024.6	3959.84	4115.86	4559.82		x			x
6.33_231.0304m/z		231.03	1	6.32555	0.0642667	5	0.627737	0.632011	1.17068	HD_1	HD_0	100	70.6976	2.73	61.7054	60.9237	58.5408	65.7391	74.1645	72.1891	41.3148	73.888	77.4084	59.5868	59.5631	60.1021	65.7391	67.6544	61.9978	39.4639	65.2398	85.2476					x
6.33_1197.1182m/z		1197.12	1	6.33268	0.0642667	0	0.875144	0.735203	1.1512	HD_1	HD_0	100 - 55.9 - 3.58	158.058	28.51	175.844	157.123	78.9283	165.41	198.988	109.777	200.893	174.079	86.7859	169.807	153.614	81.0335	165.41	181.521	94.2789	191.893	153.704	95.5748					x
6.33_1182.1520m/z		1182.15	1	6.33268	0.0856833	0	0.221239	0.425969	1.1554	HD_1	HD_3	100 - 34.3	432.847	7.96	445.466	385.598	387.357	449.645	465.039	383.857	376.349	403.573	343.972	430.171	376.987	397.689	449.645	424.219	329.666	359.488	356.337	378.806					x
6.33_1171.1620m/z		1171.16	1	6.33268	0.0642667	0	0.483867	0.564232	1.13235	HD_1	HD_3	100 - 24.1	206.326	3.67	234.509	159.943	168.742	209.897	211.457	197.625	199.85	175.803	170.977	226.458	156.371	173.243	209.897	192.895	169.726	190.896	155.226	188.292					x
6.33_1041.0386m/z		1041.04	1	6.33268	0.0642667	0	0.709974	0.664957	1.18192	HD_1	HD_3	100 - 66.7 - 98.1	229.147	18	243.427	208.149	140.115	281.651	240.991	164.798	214.768	213.276	153.588	235.069	203.501	143.853	281.651	219.837	141.533	205.146	188.313	169.142					x
6.33_979.0994m/z		979.099	1	6.33268	0.0857	0	0.0803294	0.357557	1.19517	HD_1	HD_0	100 - 37.5 - 40.9 - 48.7	565.096	1.6	522.431	486.354	409.661	570.896	569.696	554.694	486.201	533.375	468.292	504.494	475.492	420.587	570.896	519.689	476.386	464.419	470.946	515.716					x
6.33_739.5341m/z		739.534	1	6.33268	0.0642667	0	0.624099	0.630096	1.24213	HD_1	HD_0	100 - 4.26	147.386	13.21	137.722	150.977	67.267	156.34	125.043	160.775	149.498	142.986	71.1145	132.994	147.605	69.0611	156.34	114.067	138.077	142.8	126.25	78.3164					x
6.33_600.9512m/z		600.951	1	6.33268	0.11425	0	0.0292451	0.300048	1.15227	HD_1	HD_3	100 - 25.7 - 39.4 - 11	2050.61	2.47	1857.7	1824.48	1716.26	1993.05	2088.94	2069.85	1727.85	1939.63	1671.4	1793.92	1783.74	1762.04	1993.05	1905.57	1777.64	1650.44	1712.6	1840.67				x	x
6.33_575.0140m/z		575.014	1	6.33268	0.142817	0	0.0698171	0.352776	1.11851	HD_1	HD_3	100 - 40.4 - 24.5	2488.35	1.72	2385.58	2227.71	2114.21	2478.84	2535.03	2451.18	2246.46	2359.42	2068.24	2303.67	2177.96	2170.6	2478.84	2312.51	2105.14	2145.81	2083.26	2277.7					x
6.33_555.9949m/z		555.995	1	6.33268	0.1928	0	0.374241	0.507869	1.11529	HD_1	HD_3	100 - 44.3 - 12.2 - 7.5 - 2.48 - 4.54 - 0.796	13137.6	2.93	13152.6	11975.9	10782.9	13181.9	13498.5	12732.3	12313.5	12993.5	10031.6	12701	11708.5	11070.5	13181.9	12313.6	10934.8	11761.8	11472.7	11047.5		x			x
6.33_1170.6620m/z		1170.66	1	6.33268	0.0642833	0	0.208058	0.422709	1.22862	HD_1	HD_3	100 - 65.1	261.07	4.34	273.03	180.153	210.041	288.253	248.214	246.744	201.956	216.472	219.043	263.656	176.13	215.643	288.253	226.426	211.91	192.908	191.135	241.225					x
6.33_520.0725m/z		520.073	1	6.33268	0.11425	0	0.106709	0.380009	1.13403	HD_1	HD_3	100 - 28.3	1083.07	1.83	1065.09	991.051	911.586	1077.87	1104.94	1066.4	931.897	1034.59	898.697	1028.52	968.918	935.899	1077.87	1007.95	915.852	890.147	913.496	989.709					x
6.33_444.0690n	444.069	489.067	1	6.33268	0.128533	0	0.09706	0.366729	1.10962	HD_1	HD_0	100 - 23.4 - 8.31	3228.96	2.01	3108.28	2849.23	2772.41	3155.63	3252.73	3278.52	2830.62	3159.04	2748.02	3001.56	2785.6	2846.35	3155.63	2967.21	2815.68	2703.81	2789.3	3026.32					x			M-H, M+FA-H
6.33_228.0446n	228.045	455.062	1	6.33268	0.2778	2	0.0669279	0.352776	1.12165	HD_1	HD_0	100 - 24.7	27373.9	2.96	25948.1	23871.9	23395.2	26440.6	27895.1	27786.1	23917.7	26702.2	23920.7	25057.2	23338.7	24019.1	26440.6	25446.5	23863.4	22846.1	23576.9	26343.2	x							M-H, M+FA-H, 2M-H
6.33_413.0862m/z		413.086	1	6.33268	0.07855	11	0.357606	0.499931	1.12005	HD_1	HD_0	100 - 7.51	302.334	8.28	298.957	262.476	248.354	271.298	317.291	318.413	258.016	304.538	280.764	288.693	256.614	254.978	271.298	289.44	273.461	246.457	268.894	309.198					x
6.33_341.0279m/z		341.028	1	6.33268	0.0857	0	0.414154	0.530543	1.12228	HD_1	HD_0	100 - 4.71	346.774	8.71	353.082	299.185	274.703	333.84	381.284	325.2	298.224	354.975	289.804	340.959	292.504	282.03	333.84	347.815	279.29	284.863	313.427	319.153					x
6.33_292.0541m/z		292.054	1	6.33268	0.0642667	1	0.281728	0.467007	1.85912	HD_0	HD_1	100 - 20.8	42.0699	20.37	50.2809	33.1834	42.7455	38.1563	13.7314	15.9992	16.2934	21.923	54.1072	48.5545	32.4423	43.8856	38.1563	12.5261	13.7405	15.5634	19.357	59.5867					x
6.33_172.0220m/z		172.022	1	6.33268	0.05	0	0.828749	0.713327	1.25518	HD_0	HD_3	100 - 15.5	24.9131	27.97	25.6672	17.3407	31.7315	10.8797	38.3894	24.9115	13.5976	21.7442	24.2032	24.7859	16.9534	32.5779	10.8797	35.0197	21.3946	12.9884	19.1991	26.6543					x
6.33_156.8942m/z		156.894	1	6.33268	0.0642833	0	1	0.768161	1	---	---	100	0	---	0	0	0	0	0	0	0	0	0	0	0	0	0	0	0	0	0	0	x
6.33_509.9775n	509.978	554.987	1	6.33268	0.128533	0	0.492534	0.570728	1.09433	HD_1	HD_3	100 - 6.07 - 7.62 - 2.52	3233.37	1.72	3273.69	3051.48	2659.64	3200.31	3297.42	3202.39	3062.82	3277.72	2523.46	3161.29	2983.33	2730.58	3200.31	3007.97	2750.29	2925.61	2894.08	2779.01					x			M-H, M+FA-H
6.34_638.9258m/z		638.926	1	6.33983	0.11425	0	0.272826	0.464395	1.1183	HD_1	HD_0	100 - 24.9 - 18.6	2509.86	2.88	2318.79	2201.44	2212.79	2314.5	2542.01	2673.07	2234.65	2595.87	2082.4	2239.18	2152.28	2271.81	2314.5	2318.88	2295.7	2134.53	2292.03	2293.29					x
6.34_634.9286m/z		634.929	1	6.33983	0.121383	0	0.242056	0.440154	1.10434	HD_1	HD_0	100 - 26.4	2807.19	2.57	2617.25	2509.72	2498.91	2613.01	2815.97	2992.6	2448.75	2864.68	2405.28	2527.39	2453.67	2565.56	2613.01	2568.79	2570.12	2339.05	2529.38	2648.87					x
6.34_622.0468m/z		622.047	1	6.33983	0.04285	0	0.304423	0.477879	1.18385	HD_1	HD_0	100 - 45.7	158.207	3.52	146.963	143.156	110.796	159.989	151.973	162.66	132.312	168.198	126.334	141.917	139.959	113.751	159.989	138.633	139.697	126.385	148.511	139.128					x
6.34_598.9516m/z		598.952	1	6.33983	0.11425	0	0.110944	0.380646	1.13791	HD_1	HD_0	100 - 28.4	1240.14	3.6	1147.04	1109.39	1013.09	1189.13	1259.26	1272.02	1071.66	1227.95	1031.1	1107.66	1084.61	1040.11	1189.13	1148.72	1092.45	1023.65	1084.23	1135.52					x
6.34_594.0561m/z		594.056	1	6.33983	0.128533	0	0.15912	0.387484	1.09155	HD_1	HD_0	100 - 31.4 - 13.6 - 4.03	4210.97	2.77	4054.25	3844.11	3674.96	4076.34	4283.17	4273.4	3886.43	4149	3558.99	3915.05	3758.27	3772.97	4076.34	3907.2	3670.1	3712.31	3663.38	3919.41					x
6.34_562.9748m/z		562.975	1	6.33983	0.11425	0	0.145255	0.383577	1.11441	HD_1	HD_3	100 - 26	1197.2	1.7	1101.99	1092.93	1066.5	1112.76	1213.81	1265.03	1002.64	1178.87	1041.35	1064.15	1068.52	1094.95	1112.76	1107.26	1086.44	957.717	1040.89	1146.81					x
6.34_551.9988m/z		551.999	1	6.33983	0.142817	0	0.255365	0.449645	1.1078	HD_1	HD_0	70.4 - 100 - 73.9	3116.56	0.46	3030.86	2799.83	2609.17	3107.04	3132.94	3109.71	2891.64	3135.15	2544.68	2926.79	2737.3	2678.77	3107.04	2857.94	2670.7	2762.1	2768.2	2802.38					x
6.34_499.0448m/z		499.045	1	6.33983	0.0928333	0	0.471717	0.557981	1.08912	HD_1	HD_3	100 - 15.5 - 21.5	566.784	3.57	552.98	541.416	506.529	566.993	546.424	586.937	560.42	560.334	440.464	533.994	529.325	520.039	566.993	498.459	504.076	535.312	494.75	485.07					x
6.34_264.0400n	264.04	527.042	1	6.33983	0.11425	1	0.124189	0.383577	1.12211	HD_1	HD_3	100 - 32.5 - 9.13	1511.18	4.18	1405.94	1373.39	1290.73	1439.91	1560.15	1533.5	1341.22	1477.11	1221.89	1357.67	1342.72	1325.16	1439.91	1423.2	1317	1281.13	1304.22	1345.64					x			M+FA-H, 2M-H
6.34_520.9833m/z		520.983	1	6.33983	0.121383	0	0.135103	0.383577	1.11534	HD_1	HD_0	100 - 39.4 - 18.3 - 1.32	2450.11	2.01	2365.75	2139.15	2085.28	2401.73	2500.14	2448.46	2141.35	2437.12	2086.88	2284.52	2091.37	2140.9	2401.73	2280.68	2102.8	2045.42	2151.87	2298.22					x
6.34_457.6015m/z		457.602	1	6.33983	0.07855	0	0.0907629	0.36602	1.19019	HD_1	HD_3	100	2835.3	7.16	2699.17	2299.37	2158.69	2943.44	2979.87	2582.59	2194.45	2527.61	2424.61	2606.5	2248.02	2216.26	2943.44	2718.3	2217.99	2096.14	2231.76	2670.15		x			x
6.34_493.0542m/z		493.054	1	6.33983	0.164233	0	0.127401	0.383577	1.10539	HD_1	HD_0	100 - 25	6105.49	3.21	5727.93	5425.27	5416.98	5839.58	6249.74	6227.17	5503.93	6128.23	5254.2	5531.26	5304.11	5561.46	5839.58	5701.14	5348.05	5257.35	5410.95	5786.29		x			x
6.34_472.0643n	472.064	471.057	1	6.33983	0.18565	0	0.0695956	0.352776	1.12238	HD_1	HD_0	100 - 25.8	8132.51	4.27	7632.44	7164.87	6939.91	7733.65	8370.89	8292.98	7068.5	7878.89	6952.56	7370.39	7004.86	7125	7733.65	7636.11	7122.23	6751.83	6956.71	7656.65		x			x			M-H, 2M-H
6.34_777.1314m/z		777.131	1	6.33983	0.0499833	1	0.532763	0.58468	1.14794	HD_1	HD_0	100 - 15.7	131.141	10.18	121.95	95.9026	124.868	130.342	153.643	109.437	115.35	110.362	133.518	117.763	93.7609	128.198	130.342	140.156	93.9875	110.182	97.4444	147.039					x
6.34_537.9850m/z		537.985	1	6.33983	0.128533	0	0.193997	0.41416	1.12857	HD_1	HD_3	100 - 86.5 - 40.9	906.564	2.76	878.122	798.381	763.533	926.421	914.749	878.522	829.286	877.809	702.771	847.972	780.551	783.898	926.421	834.453	754.497	792.133	775.066	773.941					x
6.34_913.1472m/z		913.147	1	6.33983	0.121383	4	0.0533957	0.337377	1.17222	HD_1	HD_0	100 - 49	23501.7	3.73	21225.3	18998.5	19923.2	22673.8	24418.6	23412.8	18744.7	22044.5	21761	20496.5	18574.2	20454.5	22673.8	22275.2	20107.5	17904.9	19464.3	23964.8		x			x
6.34_967.0681m/z		967.068	1	6.33983	0.0999833	0	0.237411	0.440154	1.14164	HD_1	HD_0	100	1558.97	4.86	1455.7	1390.54	1250.41	1550.28	1638.73	1487.89	1288.03	1624.68	1441.05	1405.72	1359.49	1283.76	1550.28	1494.88	1277.84	1230.33	1434.52	1586.99					x
6.34_915.4204m/z		915.42	1	6.33983	0.05	0	0.326779	0.484427	1.33257	HD_1	HD_0	100 - 5.93	3525.13	12.39	3095.56	2182.71	2657.79	3853.23	3692.85	3029.31	2000.33	2716.21	3906.28	2989.27	2133.97	2728.68	3853.23	3368.7	2601.64	1910.71	2398.29	4301.87		x			x
6.34_1181.6512m/z		1181.65	1	6.33983	0.0856833	0	0.124238	0.383577	1.18753	HD_1	HD_3	100 - 71.9 - 3.49	541.708	6.33	524.562	478.666	439.892	539.925	508.353	576.845	472.633	494.523	401.333	506.551	467.976	451.624	539.925	463.73	495.409	451.459	436.642	441.976					x
6.34_1169.6675m/z		1169.67	1	6.33983	0.0357	0	0.456977	0.549036	1.74237	HD_3	HD_1	100	50.2353	39.91	60.5631	26.3705	13.8424	34.1425	37.0955	15.2568	53.9727	28.5787	68.1544	58.4837	25.7816	14.2116	34.1425	33.8393	13.103	51.5546	25.2337	75.0565					x
6.34_1169.1691m/z		1169.17	1	6.33983	0.04285	0	0.204087	0.422081	1.34846	HD_3	HD_1	100 - 27.9	142.366	7.11	133.65	107.653	141.76	121.947	122.441	72.3412	136.264	136.79	154.043	129.061	105.248	145.541	121.947	111.694	62.1285	130.159	120.78	169.643					x
6.34_1168.6625m/z		1168.66	1	6.33983	0.04285	0	0.445215	0.54566	1.50806	HD_1	HD_0	100	53.7766	26.02	29.7003	0	77.2781	58.3632	64.9021	38.0647	36.0647	32.3455	62.7805	28.6805	0	79.3393	58.3632	59.2051	32.6909	34.449	28.5596	69.1383					x
6.34_1032.2384m/z		1032.24	1	6.33983	0.07855	0	0.0991789	0.370899	1.14786	HD_3	HD_0	100	247.392	0.33	235.717	211.349	199.509	234.604	233.23	234.52	230.814	267.13	244.231	227.623	206.629	204.83	234.604	212.757	201.411	220.473	235.864	268.965					x
6.34_1023.0589m/z		1023.06	1	6.33983	0.05	0	0.110332	0.380646	1.41941	HD_1	HD_0	100 - 26.4	111.536	1.44	92.5101	72.9456	70.2818	109.699	112.206	112.704	72.2416	119.577	102.816	89.3338	71.3165	72.1563	109.699	102.357	96.7928	69.0051	105.581	113.228					x
6.34_1021.0589m/z		1021.06	1	6.33983	0.05	0	0.28253	0.467007	1.2791	HD_1	HD_0	100 - 27.7	118.745	11.23	120.082	71.2338	87.1901	137.145	108.415	110.677	90.0154	107.444	111.959	115.959	69.643	89.5156	137.145	98.8982	95.0521	85.9826	94.8683	123.297					x
6.34_915.2626m/z		915.263	1	6.33983	0.0714167	0	0.0160073	0.300048	1.21435	HD_1	HD_0	100 - 22.1	4886.19	1.14	4332.76	3816.48	3921.92	4948.01	4839.29	4871.28	3969.16	4605.96	4260.55	4184	3731.25	4026.52	4948.01	4414.51	4183.58	3791.34	4066.86	4692.02		x		x	x
6.34_457.5233m/z		457.523	1	6.33983	0.0357	0	0.899131	0.744847	4.77886	HD_0	HD_3	100 - 2.99	954.814	162.2	2864.44	0	0	91.6373	2046.59	0	0	577.202	22.1958	2766.09	0	0	91.6373	1866.94	0	0	509.644	24.4436		x	x		x
6.34_902.1543n	902.154	947.152	1	6.33983	0.0928333	0	0.0405959	0.326623	1.16369	HD_1	HD_0	100 - 48.6 - 24.7 - 8.04	3571.95	3.37	3257.46	2959.3	2991.71	3445.56	3685.35	3584.93	2977.8	3463.16	3195.88	3145.61	2893.21	3071.5	3445.56	3361.85	3078.83	2844.39	3057.81	3519.53				x	x			M-H, M+FA-H
6.34_945.1356m/z		945.136	1	6.33983	0.0928333	0	0.0105216	0.300048	1.17532	HD_1	HD_0	100 - 49.6	715.019	3.05	650.792	585.409	588.881	678.223	731.959	734.875	606.54	642.743	614.946	628.448	572.335	604.587	678.223	667.709	631.129	579.366	567.514	677.222				x	x
6.34_941.6183m/z		941.618	1	6.33983	0.05	1	0.346628	0.490014	1.37045	HD_1	HD_0	100 - 19	136.357	9.64	155.453	78.8317	64.2101	144	155.536	109.534	114.873	127.658	105.37	150.115	77.0712	65.9227	144	141.883	94.0709	109.727	112.716	116.04					x
6.34_938.1517n	938.152	937.144	1	6.33983	0.121383	0	0.047027	0.32756	1.13988	HD_1	HD_0	100 - 47.9 - 18.4 - 5.27 - 1.85 - 1.76	16144.8	3.26	14813.4	13844.8	13832.8	15568.5	16597.5	16268.6	13529.1	15701.5	14035.9	14304.8	13535.6	14201.8	15568.5	15140.5	13971.9	12922.9	13863.7	15457.3		x		x	x			M-H, M+FA-H
6.34_890.1544n	890.154	935.132	1	6.33983	0.0999667	0	0.0474222	0.32756	1.13192	HD_1	HD_0	100 - 46.4	1728.61	3.67	1599.39	1504.56	1477.5	1690.92	1693.16	1801.75	1462.81	1672.57	1525.62	1544.47	1470.96	1516.91	1690.92	1544.54	1547.39	1397.27	1476.81	1680.12				x	x			M-H, M+FA-H
6.34_929.1419m/z		929.142	1	6.33983	0.11425	0	0.0366132	0.325835	1.1555	HD_1	HD_0	100 - 48.4 - 52.2 - 21.6 - 10.9 - 3.91	13610.4	3.17	12469.2	11301.1	11565.8	13176.3	14039.5	13615.3	11272.8	12978.9	12255.1	12041	11048.8	11874.3	13176.3	12807.1	11693.2	10767.8	11459.8	13496.2		x		x	x
6.34_915.9916m/z		915.992	1	6.33983	0.0357	0	0.50372	0.575184	2.26822	HD_1	HD_0	100	178.057	50.87	121.114	36.2862	78.1024	257.597	197.113	79.4608	18.6287	84.9854	253.535	116.956	35.4758	80.1855	257.597	179.811	68.243	17.7942	75.0383	279.21			x		x
6.34_954.1212n	954.121	953.114	1	6.33983	0.1071	0	0.0196888	0.300048	1.13254	HD_1	HD_0	100 - 42.2 - 20.9 - 5.41	1802.15	2.66	1628.68	1599.77	1545.31	1745	1880.15	1781.31	1547.14	1710.82	1556.75	1572.76	1564.04	1586.53	1745	1715.11	1529.83	1477.82	1510.58	1714.4				x	x			M-H, M+FA-H
6.34_457.4411m/z		457.441	1	6.33983	0.0571333	0	0.375024	0.508387	1.20429	HD_1	HD_0	100	4920.02	14.89	4785.28	4068.95	3402	5485.05	5182.59	4092.41	3369.7	4392.1	4695.3	4620.97	3978.08	3492.73	5485.05	4727.67	3514.67	3218.74	3878.02	5170.8		x			x
6.34_496.0573n	496.057	495.05	1	6.33983	0.14995	0	0.16564	0.395594	1.09771	HD_1	HD_0	100 - 28.8 - 11.4 - 0.106	4616.14	2.31	4382.19	4192.03	4041.46	4497.77	4704.7	4645.94	4205.91	4638.53	3894	4231.73	4098.41	4149.25	4497.77	4291.73	3990.05	4017.48	4095.61	4288.35					x			M-H, M+FA-H
6.34_458.2668n	458.267	457.259	1	6.33983	0.0999667	1	0.0283683	0.300048	1.23438	HD_1	HD_0	100	16990.2	2.06	13773.7	13476.4	14042.3	16866.6	17721.5	16382.4	12904.5	15461.1	15967.4	13300.8	13175.4	14416.9	16866.6	16165.9	14069.7	12326.3	13651.5	17584.4		x		x	x			M-H, 2M-H
6.34_201.0550m/z		201.055	1	6.33983	0.0714	6	0.357743	0.499931	1.11979	HD_1	HD_0	100 - 11.3	246.81	1.79	248.943	202.384	209.896	241.954	247.91	250.565	210.826	263.938	231.059	240.396	197.864	215.494	241.954	226.149	215.192	201.381	233.045	254.458					x
6.34_202.0264n	202.026	201.019	1	6.33983	0.07855	2	0.0870318	0.365564	1.12994	HD_1	HD_3	100 - 2.99	361.665	1.28	352.121	335.688	292.892	368.28	368.302	348.415	317.115	324.769	318.34	340.031	328.191	300.704	368.28	335.973	299.228	302.908	286.757	350.579					x			M-H, 2M-H
6.34_193.0142m/z		193.014	1	6.33983	0.0928333	6	0.0501191	0.331622	1.17162	HD_1	HD_0	100 - 2.55	423.978	2.99	372.703	351.099	361.819	411.364	441.872	418.698	348.804	420.636	389.093	359.906	343.258	371.47	411.364	403.085	359.588	333.177	371.403	428.497					x
6.34_177.0554m/z		177.055	1	6.33983	0.0714	32	0.108585	0.380175	1.12365	HD_1	HD_0	100 - 1.89	161.997	2.6	153.998	146.489	132.024	156.434	173.775	155.781	153.994	159.039	162.153	148.71	143.217	135.545	156.434	158.522	133.789	147.095	140.425	178.574					x
6.34_177.0192m/z		177.019	1	6.33983	0.0928333	10	0.0886629	0.3659	1.18938	HD_1	HD_0	100 - 6.74	275.195	1.82	227.552	229.415	237.161	269.701	276.351	279.531	213.906	278.132	253.33	219.739	224.291	243.487	269.701	252.094	240.069	204.323	245.578	278.985					x
6.34_169.1801m/z		169.18	1	6.33983	0.0285667	0	0.648443	0.641446	1.73437	HD_1	HD_0	100	37.7432	27.63	15.6171	22.0343	27.6345	61.6984	21.4798	30.0514	0	28.26	71.8209	15.0809	21.5422	28.3715	61.6984	19.5944	25.8089	0	24.9523	79.0943					x
6.34_169.1236m/z		169.124	1	6.33983	0.05	52	0.0892269	0.36602	1.426	HD_1	HD_0	100	304.748	6.97	206.572	203.728	230.825	331.412	319.07	263.762	187.929	247.939	302.787	199.479	199.178	236.982	331.412	291.062	226.526	179.51	218.919	333.45					x
6.34_169.0524m/z		169.052	1	6.33983	0.0714	0	0.0649141	0.352776	1.20047	HD_1	HD_0	100	1372.98	3.97	1224.49	1078.35	1128.27	1369.27	1429.29	1320.38	1080.98	1300.47	1304.79	1182.45	1054.27	1158.36	1369.27	1303.83	1133.98	1032.55	1148.26	1436.93					x
6.34_124.0160n	124.016	169.015	1	6.33983	0.1571	0	0.0579108	0.341859	1.14799	HD_1	HD_0	100 - 6.75 - 1.14	59767.5	3.57	53942.9	50227.1	52018.9	55988.6	61372	61942	50250.8	57847.1	54772.9	52090.8	49105.4	53406.3	55988.6	55984.9	53197.4	47999.5	51076.4	60319.8	x				x			M-H, M+FA-H
6.34_166.9989m/z		166.999	1	6.33983	0.0999833	1	0.250734	0.449336	1.1143	HD_1	HD_0	100 - 13	310.732	2.72	315.351	265.767	255.455	318.822	301.978	311.397	255.15	304.596	277.114	304.524	259.832	262.268	318.822	275.471	267.436	243.719	268.945	305.178					x
6.34_165.0192m/z		165.019	1	6.33983	0.07855	5	0.0702543	0.352776	1.14818	HD_1	HD_0	100 - 27.7	284.164	2.89	239.334	250.471	252.668	281.181	299.391	271.919	248.24	288.572	252.372	231.117	244.878	259.408	281.181	273.111	233.531	237.119	254.796	277.929					x
6.34_161.0246m/z		161.025	1	6.33983	0.121383	6	0.0165959	0.300048	1.18095	HD_1	HD_0	100 - 9.95 - 0.918	1821.32	3.76	1606.75	1485.5	1534.49	1745.19	1877.78	1840.99	1497.71	1697.56	1664.57	1551.58	1452.33	1575.42	1745.19	1712.95	1581.09	1430.61	1498.87	1833.14				x	x
6.34_125.0242m/z		125.024	1	6.33983	0.1571	9	0.0597557	0.341859	1.17219	HD_1	HD_0	100 - 6.18 - 0.657	10190.6	4.28	8838.35	8270.82	8971.82	9429.23	10542.7	10599.9	8487.68	9825.02	9522.86	8534.88	8086.11	9211.11	9429.23	9617.3	9103.44	8107.43	8675.05	10487.3		x			x
6.34_457.3532m/z		457.353	1	6.33983	0.0999667	2	0.0229947	0.300048	1.1417	HD_1	HD_0	100 - 7.48	21847.1	3.12	19980.8	18604.8	18821.2	21082.8	22388.1	22070.4	18504.1	20836	19383	19294.7	18189.3	19323.2	21082.8	20422.9	18954.7	17675.1	18397.3	21345.9		x		x	x
6.34_97.0292m/z		97.0292	1	6.33983	0.0357	3	0.0488103	0.328915	1.38268	HD_1	HD_0	100	31.5653	3.97	23.7182	22.8639	21.905	28.0041	37.7122	28.9796	33.3625	25.4798	28.3779	22.9038	22.3533	22.4893	28.0041	34.4019	24.8884	31.8678	22.4975	31.2517				x	x
6.34_215.0382m/z		215.038	1	6.33983	0.0499833	3	0.129335	0.383577	1.23555	HD_1	HD_0	100 - 10.8	94.8599	9.21	74.2156	71.34	84.7705	84.3628	110.048	90.1693	70.2925	82.4719	85.5678	71.6674	69.7468	87.0314	84.3628	100.388	77.4397	67.1433	72.819	94.2333					x
6.34_218.0567n	218.057	217.049	1	6.33983	0.07855	0	0.115055	0.380646	1.15823	HD_1	HD_0	100 - 10.1	384.212	5.41	358.661	329.575	306.934	396.054	396.385	360.196	339.402	398.508	355.696	346.346	322.215	315.121	396.054	361.591	309.345	324.197	351.865	391.718					x			M-H, M+FA-H
6.34_124.0162m/z		124.016	1	6.33983	0.0857	0	0.0286564	0.300048	1.14446	HD_1	HD_0	100	378.732	2.69	342.044	328.606	322.124	375.377	370.639	390.179	322.077	369.033	346.673	330.3	321.267	330.716	375.377	338.105	335.095	307.648	325.839	381.781				x	x
6.34_176.0472n	176.047	221.046	1	6.33983	0.0714	12	0.434976	0.540215	1.10445	HD_1	HD_0	100 - 0.855	254.863	6.23	251.895	212.604	227.783	268.418	258.771	237.399	215.843	262.619	266.069	243.246	207.856	233.858	268.418	236.057	203.884	206.173	231.881	293.014					x			M-H, M+FA-H
6.34_219.0660m/z		219.066	1	6.33983	0.0928333	11	0.147152	0.383577	1.1177	HD_1	HD_0	100 - 8.88	573.794	2.24	543.053	486.745	510.308	558.99	582.266	580.127	491.575	583.058	530.605	524.407	475.875	523.919	558.99	531.155	498.228	469.552	514.814	584.34					x
6.34_286.0477n	286.048	331.046	1	6.33983	0.128533	31	0.0657149	0.352776	1.15247	HD_1	HD_0	100 - 17.2 - 3.41	3846.33	4.23	3451.55	3179.67	3381.2	3588.05	3994.88	3956.04	3190.11	3678.17	3549.59	3333.04	3108.66	3471.38	3588.05	3644.22	3397.55	3047.19	3247.66	3909.06					x			M-H, M+FA-H
6.34_165.0165n	165.017	329.03	1	6.33983	0.0928333	0	0.166547	0.395613	1.11885	HD_1	HD_0	100 - 12.4	564.915	1.33	539.073	485.446	490.207	558.467	563.078	573.2	473.105	566.66	538.169	520.564	474.604	503.281	558.467	513.652	492.279	451.909	500.336	592.67					x			M-H, 2M-H
6.34_274.0479n	274.048	319.046	1	6.33983	0.185667	6	0.0386954	0.326177	1.14512	HD_1	HD_0	100 - 14.6 - 5.95	4151.49	3.07	3751.11	3538.97	3586.01	3944.47	4234.84	4275.17	3606.96	4098.79	3754.1	3622.32	3459.94	3681.65	3944.47	3863.12	3671.63	3445.37	3619.04	4134.28				x	x			M+FA-H, 2M-H
6.34_305.0673m/z		305.067	1	6.33983	0.19995	29	0.0454753	0.326623	1.15742	HD_1	HD_0	100 - 15.6 - 2.77 - 0.12	23146.2	3.54	20617.7	19225.1	20151.6	22028.8	23789.8	23619.9	19163.5	22219	21603.4	19909.8	18795.7	20689.1	22028.8	21701.6	20285.4	18304.9	19618.4	23791.2		x		x	x
6.34_301.0353m/z		301.035	1	6.33983	0.121383	17	0.0641046	0.352776	1.13471	HD_1	HD_0	100 - 17.8	1046.13	2.37	946.937	912.122	906.767	994.592	1055.17	1088.64	887.495	1033.07	926.852	914.425	891.752	930.952	994.592	962.545	934.951	847.735	912.157	1020.71					x
6.34_138.0316n	138.032	275.055	1	6.33983	0.0857	9	0.0594951	0.341859	1.12762	HD_1	HD_3	100 - 1.4	439.841	3.15	424.142	368.639	378.27	433.601	430.197	455.725	368.134	408.701	393.354	409.579	360.407	388.359	433.601	392.435	391.388	351.641	360.865	433.189					x			M-H, 2M-H
6.34_458.0847n	458.085	457.077	1	6.33983	0.207083	5	0.0402591	0.326623	1.14273	HD_1	HD_0	100 - 34.2 - 8.62 - 1.63 - 0.338 - 0.0628 - 0.0093	1.25973e+06	3.95	1.15202e+06	1.07072e+06	1.08443e+06	1.19997e+06	1.29742e+06	1.28181e+06	1.05207e+06	1.20357e+06	1.13833e+06	1.11247e+06	1.0468e+06	1.11335e+06	1.19997e+06	1.18353e+06	1.10085e+06	1.00494e+06	1.0627e+06	1.25361e+06				x		HMDB0003153	Epigallocatechin gallate	M-H, 2M-H	C22H18O11	43.4	27.3	-0.391053	89.9759		http://nonlinear.com/redirect/outbound?p=hmdb&param=HMDB0003153
6.34_261.0766m/z		261.077	1	6.33983	0.0999667	24	0.0459406	0.326623	1.17195	HD_1	HD_0	100 - 12.8	852.111	3.02	759.574	690.466	731.226	822.625	870.231	863.476	697.917	805.015	817.095	733.494	675.046	750.729	822.625	793.843	741.575	666.65	710.792	899.843				x	x
6.34_259.0604m/z		259.06	1	6.33983	0.0856833	19	0.38818	0.513914	1.06839	HD_1	HD_3	100 - 3.13	262.866	3.69	260.53	247.602	242.661	252.978	277.251	258.369	224.317	258.255	255.549	251.585	242.073	249.133	252.978	252.914	221.894	214.268	228.027	281.428					x
6.34_257.0452m/z		257.045	1	6.33983	0.0714	13	0.070667	0.352776	1.16272	HD_1	HD_0	100 - 7.25	204.039	3.19	191.069	158.543	176.842	196.735	206.159	209.224	163.357	187.873	182.019	184.509	155.002	181.559	196.735	188.062	179.687	156.038	165.883	200.453					x
6.34_200.0471n	200.047	245.046	1	6.33983	0.07855	0	0.0487556	0.328915	1.1682	HD_1	HD_0	100 - 7.7 - 2.76	519.226	3.56	478.053	420.114	435.229	535.978	522.324	499.377	447.147	511.456	494.119	461.639	410.732	446.837	535.978	476.475	428.878	427.115	451.593	544.159	x				x			M-H, M+FA-H
6.34_122.0365n	122.036	243.065	1	6.33983	0.0999667	4	0.133367	0.383577	1.14042	HD_1	HD_0	100 - 9.15	681.867	3.77	649.769	561.449	582.503	655.514	706.803	683.284	575.964	678.899	635.549	627.459	548.911	598.039	655.514	644.76	586.822	550.16	599.437	699.911					x			M+FA-H, 2M-H
6.34_237.0766m/z		237.077	1	6.33983	0.0714	32	0.11159	0.380646	1.11554	HD_1	HD_0	100	169.048	3.3	151.385	144.309	158.922	175.315	167.229	164.599	138.639	154.732	164.11	146.187	141.086	163.161	175.315	152.55	141.362	132.428	136.622	180.73					x
6.34_269.0456m/z		269.046	1	6.33983	0.135683	29	0.0457577	0.326623	1.15347	HD_1	HD_0	100 - 16.2 - 4.23 - 0.0425	3086.4	2.46	2743.43	2611.83	2672.03	2939	3121.52	3198.68	2574.96	3012.61	2840.27	2649.23	2553.5	2743.3	2939	2847.52	2747.1	2459.6	2660	3127.91				x	x
6.34_229.0151m/z		229.015	1	6.33983	0.11425	1	0.130484	0.383577	1.16429	HD_1	HD_0	100 - 9.52	511.694	2.52	491.834	396.134	430.508	496.886	520.395	517.802	426.431	499.648	473.268	474.947	387.287	441.99	496.886	474.715	444.701	407.327	441.167	521.197	x				x
6.35_428.0740n	428.074	473.072	1	6.34697	0.178517	1	0.181452	0.406885	1.10208	HD_1	HD_0	100 - 22.4 - 8.3 - 0.648	5876.8	3.8	5573.89	5290.14	5133.34	5621.36	6033.63	5975.4	5339.71	5941.16	5009.56	5382.51	5171.99	5270.26	5621.36	5504.01	5131.82	5100.48	5245.78	5516.88					x			M-H, M+FA-H
6.35_432.0695n	432.069	477.047	1	6.34697	0.149967	0	0.211766	0.423748	1.09388	HD_1	HD_0	100 - 24	2460.07	3.41	2335.99	2219.16	2191.67	2338.23	2546.72	2495.25	2234.99	2483.18	2076.44	2255.79	2169.6	2250.13	2338.23	2323.17	2142.98	2134.86	2192.54	2286.73					x			M-H, M+FA-H
6.35_505.0623m/z		505.062	1	6.34697	0.0999833	3	0.473538	0.559183	1.10394	HD_1	HD_3	100 - 17.5	534.099	5.24	536.426	512.746	454.775	564.602	528.021	509.674	480.646	552.746	418.043	518.008	501.295	466.904	564.602	481.672	437.721	459.113	488.05	460.378					x
6.35_571.0471m/z		571.047	1	6.34697	0.0571333	0	0.267215	0.457794	1.20209	HD_1	HD_3	100 - 27.3	175.265	10.98	179.67	176.746	144.663	191.704	179.993	154.097	166.832	148.201	122.368	173.501	172.799	148.521	191.704	164.194	132.342	159.357	130.855	134.761					x
6.35_636.9275m/z		636.928	1	6.34697	0.128533	0	0.242041	0.440154	1.11047	HD_1	HD_0	100 - 25.1	4553.33	2.23	4205.34	4038.27	4057.48	4220.56	4613.42	4826.01	4067.1	4688.8	3905.13	4060.95	3948.08	4165.7	4220.56	4208.46	4144.7	3884.89	4140	4300.61					x
6.35_885.1518m/z		885.152	1	6.34697	0.07855	0	0.372848	0.507684	1.10024	HD_1	HD_0	100 - 32.9 - 7.91	280.246	1.44	251.402	254.101	258.639	253.417	318.836	268.485	266.503	273.706	253.19	242.77	248.426	265.537	253.417	290.849	230.582	254.563	241.67	278.831					x
6.35_927.1260m/z		927.126	1	6.34697	0.0857	0	0.210498	0.423748	1.13707	HD_1	HD_0	100 - 50.5	949.622	5.35	884.093	796.656	824.69	869.304	998.586	980.976	789.104	965.525	858.096	853.738	778.865	846.686	869.304	910.931	842.487	753.752	852.516	944.996					x
6.35_907.1936m/z		907.194	1	6.34697	0.0857	2	0.332158	0.484775	1.26145	HD_1	HD_0	100 - 43.2	761.193	11.64	600.769	527.239	682.272	598.805	954.351	730.421	713.561	614.822	776.96	580.142	515.465	700.469	598.805	870.579	627.304	681.593	542.86	855.644					x
6.35_951.1224m/z		951.122	1	6.34697	0.0928333	0	0.22021	0.425969	1.07727	HD_1	HD_3	100 - 64.1	854.211	5.01	843.434	766.109	773.601	834.135	825.12	903.379	772.868	843.694	762.271	814.475	749	794.234	834.135	752.692	775.845	738.243	744.944	839.467					x
6.35_963.1440m/z		963.144	1	6.34697	0.0928333	0	0.144254	0.383577	1.12846	HD_1	HD_0	100 - 59.1 - 39.9	1554.07	4.14	1481.18	1323.86	1326.42	1482.58	1572.3	1607.33	1372.38	1573.39	1354.25	1430.33	1294.29	1361.8	1482.58	1434.28	1380.41	1310.9	1389.24	1491.4					x
6.35_966.0727m/z		966.073	1	6.34697	0.0857	0	0.48156	0.563199	1.09789	HD_1	HD_0	100	567.121	8.38	547.885	534.593	467.194	611.47	575.332	514.561	506.604	595.042	499.93	529.073	522.654	479.655	611.47	524.83	441.918	483.907	525.395	550.559					x
6.35_968.0732m/z		968.073	1	6.34697	0.14995	0	0.142375	0.383577	1.14524	HD_1	HD_0	100 - 51.5 - 17.8 - 11.4 - 4.74 - 8.8 - 3.5 - 3.62 - 1.23 - 0.904	10939.3	5.68	10137.1	9672.2	8846.78	11099	11465.4	10253.5	9385.17	10967.1	9341.13	9789.03	9456.2	9082.74	11099	10459	8805.97	8964.7	9683.5	10287.1		x			x
6.35_451.0330m/z		451.033	1	6.34697	0.04285	1	0.337957	0.484775	1.21578	HD_1	HD_3	100 - 9.21	107.363	8.28	75.2575	94.7575	106.287	98.1595	108.024	115.904	72.0133	109.064	83.8452	72.6735	92.6414	109.122	98.1595	98.5421	99.5417	68.7871	96.2986	92.3363					x
6.35_903.1606m/z		903.161	1	6.34697	0.07855	0	0.269577	0.459853	1.1425	HD_1	HD_3	100 - 39 - 22.9	687.587	7.13	699.961	590.369	546.108	667.713	743.452	651.597	553.766	665.267	586.455	675.928	577.184	560.673	667.713	678.193	559.608	528.956	587.401	645.846					x
6.35_445.0772m/z		445.077	1	6.34697	0.11425	29	0.0927239	0.366729	1.14183	HD_1	HD_0	100 - 23.3 - 9.87	1543.62	1.91	1493.38	1307.91	1254.35	1520.74	1576.82	1533.31	1336.65	1493.91	1353.55	1442.1	1278.71	1287.81	1520.74	1438.41	1316.85	1276.77	1319.05	1490.62					x
6.35_317.0302m/z		317.03	1	6.34697	0.107117	17	0.0737073	0.356113	1.13546	HD_1	HD_0	100 - 14.7	896.621	4.04	831.993	783.858	753.109	855.477	923.554	910.832	774.236	888.309	805.884	803.426	766.353	773.195	855.477	842.486	782.245	739.549	784.337	887.496					x
6.35_429.0810m/z		429.081	1	6.34697	0.107117	22	0.224851	0.428498	1.08828	HD_1	HD_0	100 - 14.8	477.638	2.65	465.041	441.65	409.988	464.38	478.983	489.55	418.351	481.71	425.928	449.074	431.787	420.923	464.38	436.939	420.438	399.608	425.328	469.062					x
6.35_417.0817m/z		417.082	1	6.34697	0.0499833	8	0.71117	0.665198	1.0598	HD_1	HD_0	100	125.25	4.28	122.801	112.784	118.961	136.468	116.077	123.205	127.614	132.531	108.158	118.585	110.266	122.134	136.468	105.888	105.812	121.897	117.019	119.112					x
6.35_415.0668m/z		415.067	1	6.34697	0.0642667	6	0.600309	0.616938	1.07954	HD_3	HD_0	100	163.723	2.49	174.488	148.446	132.046	158.597	162.3	166.691	156.954	184.548	149.667	168.497	145.131	135.568	158.597	148.053	143.158	149.923	162.947	164.824					x
6.35_411.0713m/z		411.071	1	6.34697	0.0714	3	0.163252	0.393771	1.17342	HD_1	HD_0	100 - 6.63	250.354	2.32	213.331	208.406	218.324	240.924	253.961	256.178	195.342	263.011	221.31	206.007	203.752	224.147	240.924	231.669	220.012	186.59	232.227	243.722					x
6.35_335.0414m/z		335.041	1	6.34697	0.0499833	11	0.274725	0.465626	1.1803	HD_1	HD_0	100	111.886	4.41	108.35	94.4058	81.6275	97.3512	127.253	111.055	101.433	110.333	103.652	104.63	92.2975	83.8047	97.3512	116.083	95.3767	96.8886	97.419	114.149					x
6.35_327.0487m/z		327.049	1	6.34697	0.0642667	1	0.293626	0.475295	1.08388	HD_1	HD_0	100	151.061	3.6	133.737	141.021	143.355	146.496	162.367	144.321	136.492	143.094	154.704	129.145	137.872	147.178	146.496	148.114	123.947	130.377	126.346	170.371					x
6.35_242.0577n	242.058	287.056	1	6.34697	0.228517	3	0.0583908	0.341859	1.13304	HD_1	HD_0	100 - 16.3	9889.6	2.53	8931.51	8493.9	8759.7	9345.62	10057.6	10265.6	8688.93	9899.35	9338.57	8624.85	8304.21	8993.33	9345.62	9174.73	8816.36	8299.66	8740.69	10284.3		x			x			M-H, M+FA-H
6.35_233.0465m/z		233.047	1	6.34697	0.0357167	8	0.62063	0.628449	1.12791	HD_1	HD_3	100	69.5686	8.65	77.5195	64.0859	46.3014	67.1406	76.4233	65.1419	55.3335	60.1405	69.5642	74.8579	62.6547	47.5363	67.1406	69.715	55.9456	52.8545	53.1014	76.609					x
6.35_225.0556m/z		225.056	1	6.34697	0.0571333	4	0.289937	0.471249	1.12149	HD_1	HD_0	100	98.3781	7.26	98.4069	85.2712	79.4843	104.537	90.3738	100.224	88.6023	102.097	98.5598	95.0282	83.3669	81.6043	104.537	82.4409	86.0747	84.6329	90.1469	108.541					x
6.35_209.8336m/z		209.834	1	6.34697	0.0642667	0	1	0.768161	1	---	---	100	0	---	0	0	0	0	0	0	0	0	0	0	0	0	0	0	0	0	0	0	x
6.35_203.0363m/z		203.036	1	6.34697	0.0642667	0	0.790634	0.696932	1.05571	HD_1	HD_0	100 - 20.3 - 2.49	152.263	5.26	168.973	129.209	134.503	164.807	137.971	154.012	138.22	151.382	151.836	163.171	126.323	138.091	164.807	125.86	132.269	132.028	133.664	167.212					x
6.35_182.8371m/z		182.837	1	6.34697	0.407033	0	0.305199	0.477879	1.12155	HD_1	HD_0	100	390.362	6.79	328.75	341.019	374.396	365.449	376.965	428.671	359.078	408.595	342.316	317.462	333.403	384.382	365.449	343.875	368.153	342.991	360.771	376.982	x
6.35_135.9709m/z		135.971	1	6.34697	0.0714	0	0.681323	0.65259	1.06397	HD_1	HD_0	100 - 0.219	394.114	1.85	416.479	377.282	317.493	392.752	401.993	387.597	384.985	419.063	353.85	402.179	368.857	325.961	392.752	366.706	332.878	367.737	370.014	389.684	x
6.35_1181.1505m/z		1181.15	1	6.34697	0.0571333	0	0.530414	0.58372	1.71914	HD_0	HD_3	100	37.1843	47.45	29.3943	60.0024	22.1563	13.9636	45.8159	29.5896	26.4234	28.6191	9.84612	28.385	58.6624	22.7472	13.9636	41.7943	25.4123	25.2396	25.2694	10.8432					x
6.35_439.0555m/z		439.056	1	6.34697	0.0856833	0	0.384784	0.513671	1.08343	HD_1	HD_0	100 - 19.2 - 37	449.689	4.32	425.511	394.333	425.34	420.7	487.624	440.742	410.362	461.843	401.168	410.901	385.527	436.684	420.7	444.821	378.52	391.977	407.786	441.794					x
6.35_1197.6207m/z		1197.62	1	6.34697	0.0642667	0	0.720077	0.667231	1.18182	HD_3	HD_1	100 - 12.9	113.865	4.83	112.389	110.253	102.449	143.792	80.752	64.4987	127.94	139.452	74.2045	108.53	107.791	105.181	143.792	73.6637	55.3932	122.208	123.13	81.7192					x
6.35_573.0156m/z		573.016	1	6.35412	0.0857	0	0.541048	0.587668	1.10825	HD_1	HD_0	100 - 11.9	203.659	6.93	216.716	181.875	152.709	218.065	189.842	203.071	197.638	200.862	174.734	209.275	177.814	156.782	218.065	173.178	174.403	188.784	177.353	192.43					x
6.35_520.0082n	520.008	564.975	1	6.35412	0.121383	0	0.050248	0.331622	1.12041	HD_1	HD_0	100 - 16.3 - 5.46	1611.53	2.39	1477.87	1421.16	1415.99	1540.71	1651.05	1642.82	1439.01	1580.44	1391.78	1427.13	1389.42	1453.76	1540.71	1506.12	1410.9	1374.54	1395.46	1532.73					x			M-H, M+FA-H
6.35_909.1324m/z		909.132	1	6.35412	0.0571333	0	0.347471	0.490769	1.26063	HD_1	HD_0	100 - 19	215.436	14.16	183.53	143.001	186.154	174.377	244.957	226.975	158.634	184.962	234.585	177.228	139.807	191.12	174.377	223.455	194.931	151.527	163.313	258.342					x
6.35_512.9965m/z		512.996	1	6.35412	0.0857	0	0.705506	0.663518	1.08923	HD_1	HD_3	100 - 14.1	291.847	1.75	329.124	271.261	238.177	287.449	290.635	297.456	290.672	293.699	219.448	317.824	265.203	244.529	287.449	265.124	255.463	277.65	259.323	241.671					x
6.35_957.1097m/z		957.11	1	6.35412	0.0928333	0	0.691077	0.658385	1.05597	HD_1	HD_0	100 - 36.2	348.56	5.07	321.448	349.385	319.418	329.247	366.051	350.381	312.58	381.609	320.03	310.411	341.582	327.937	329.247	333.92	300.916	298.576	336.944	352.44					x
6.35_1000.0717m/z		1000.07	1	6.35412	0.07855	0	0.653217	0.642577	1.11312	HD_3	HD_0	100 - 60.9	228.264	12.58	241.229	187.32	186.65	253.041	196.391	227.085	227.197	267.583	190.014	232.947	183.137	191.628	253.041	179.152	195.026	217.018	236.264	209.257					x
6.35_911.1311m/z		911.131	1	6.35412	0.149967	2	0.177895	0.405243	1.31612	HD_3	HD_0	100 - 49.8	2622.29	9.96	2167.48	1776.88	2032.98	2248.84	2275.34	3216.73	2124.54	2689.8	3052.53	2093.06	1737.19	2087.2	2248.84	2075.61	2762.61	2029.36	2374.98	3361.66		x			x
6.35_506.9794m/z		506.979	1	6.35412	0.0357	0	0.887565	0.73953	1.07002	HD_1	HD_0	100 - 15.5	92.3488	14.45	104.169	93.0493	61.699	97.8105	102.091	77.1448	87.3166	106.576	66.567	100.593	90.9712	63.3446	97.8105	93.1298	66.2539	83.4047	94.1017	73.3083					x
6.35_397.0559m/z		397.056	1	6.35412	0.0999833	6	0.192397	0.41416	1.14206	HD_1	HD_0	100 - 6.69 - 4.73	388.587	8.55	373.111	317.788	329.855	369.938	366.702	429.12	354.979	427.097	381.117	360.3	310.691	338.653	369.938	334.514	368.539	339.075	377.107	419.713					x
6.35_470.0485n	470.048	469.041	1	6.35412	0.164233	0	0.184644	0.411782	1.09918	HD_1	HD_3	100 - 27.2	2254.65	1.94	2062.8	2103.39	2023.51	2147.96	2288.51	2327.48	2040.04	2254.13	1859.47	1991.97	2056.41	2077.48	2147.96	2087.63	1998.9	1948.65	1990.3	2047.78					x			M-H, M+FA-H
6.35_453.0464m/z		453.046	1	6.35412	0.221367	0	0.0461309	0.326623	1.15398	HD_1	HD_0	100 - 24.2	3402.39	2.43	3100.28	2904.66	2840.28	3306.98	3450.59	3449.6	2869.84	3339.57	2909.35	2993.83	2839.79	2916.03	3306.98	3147.7	2962.6	2741.27	2948.69	3203.99				x	x
6.35_433.0766m/z		433.077	1	6.35412	0.0857	7	0.655138	0.643651	1.07712	HD_3	HD_0	100	149.89	7.42	144.515	145.712	127.248	135.706	131.678	158.009	140.129	169.871	139.67	139.553	142.458	130.642	135.706	120.119	135.702	133.851	149.989	153.815					x
6.35_425.0511m/z		425.051	1	6.35412	0.07855	8	0.488478	0.568773	1.07389	HD_3	HD_0	100 - 4.44	228.595	4.22	224.794	206.637	207.166	206.465	221.382	223.156	216.248	255.441	214.096	217.076	202.022	212.692	206.465	201.95	191.652	206.56	225.543	235.777					x
6.35_423.0367m/z		423.037	1	6.35412	0.0928333	1	0.0141084	0.300048	1.13565	HD_1	HD_0	100 - 7.59	278.153	1.91	237.701	249.686	247.399	272.016	280.936	281.506	254.772	254.132	227.921	229.539	244.11	253.997	272.016	256.276	241.764	243.358	224.387	251.003				x	x
6.35_487.0517m/z		487.052	1	6.35412	0.11425	2	0.219521	0.4258	1.10792	HD_1	HD_0	100 - 20.2	541.221	5.08	524.342	498.63	442.537	513.572	576.021	534.071	478.515	527.571	491.709	506.339	487.494	454.34	513.572	525.458	458.674	457.077	465.821	541.504					x
6.35_381.0607m/z		381.061	1	6.35412	0.0499833	5	0.445012	0.54566	1.13969	HD_1	HD_0	100	110.866	5.34	104.28	81.9422	105.608	112.282	115.946	104.37	83.7334	114.573	103.835	100.7	80.1122	108.425	112.282	105.768	89.6357	79.9821	101.162	114.351					x
6.36_449.1085m/z		449.108	1	6.36125	0.149967	48	0.251681	0.449336	1.25585	HD_1	HD_0	100 - 19.9 - 0.534	1170.48	7.98	903.599	876.049	1016.41	934.41	1441.3	1135.73	1216.63	979.774	1115.15	872.574	856.485	1043.52	934.41	1314.79	975.394	1162.12	865.097	1228.08					x
6.36_485.0372m/z		485.037	1	6.36125	0.0357	0	0.131359	0.383577	1.19278	HD_1	HD_0	100 - 4.46	126.564	3.03	120.57	105.506	92.2483	130.657	123.057	125.978	107.165	125.897	112.27	116.43	103.15	94.7086	130.657	112.255	108.193	102.364	111.162	123.64					x
6.36_569.9750m/z		569.975	1	6.36125	0.0857	0	0.51871	0.576848	1.30969	HD_1	HD_3	100	92.4778	19.9	107.62	62.052	72.5721	106.749	98.9797	71.7052	106.664	60.0101	45.1575	103.925	60.6662	74.5077	106.749	90.2914	61.5823	101.885	52.9863	49.7306					x
6.36_925.1105m/z		925.11	1	6.36125	0.0499833	0	0.822805	0.711025	1.09398	HD_3	HD_0	100 - 19.3	94.9628	11.04	95.0705	91.5901	73.7548	96.9098	86.3617	77.7332	73.9578	92.9764	117.954	91.8063	89.5446	75.722	96.9098	78.781	66.7592	70.6444	82.094	129.9					x
6.36_990.0553m/z		990.055	1	6.36125	0.1071	0	0.358791	0.500953	1.15837	HD_1	HD_3	100 - 62.4	331.62	3.63	351.894	362.936	263.932	317.75	337.594	339.515	283.659	324.426	250.755	339.811	354.83	270.971	317.75	307.961	291.584	270.951	286.454	276.149					x
6.37_1004.0505m/z		1004.05	1	6.3684	0.1071	0	0.333951	0.484775	1.14585	HD_1	HD_3	100 - 91.7 - 62.1 - 13.2	860.423	6.36	846.772	806.711	687.509	805.566	915.095	860.607	762.955	848.51	641.241	817.698	788.695	705.846	805.566	834.77	739.111	728.773	749.197	706.18					x
6.37_587.9786m/z		587.979	1	6.3684	0.0928333	0	0.831575	0.715036	1.20373	HD_1	HD_3	100 - 48.7	161.43	30.96	180.283	163.674	94.8725	234.256	123.516	126.519	167.42	150.22	84.6853	174.093	160.019	97.4029	234.256	112.674	108.658	159.92	132.637	93.2615					x
6.37_739.0319m/z		739.032	1	6.3684	0.0856833	0	0.357302	0.499931	1.20366	HD_1	HD_3	100 - 21.5	208.445	8.83	223.02	197.694	167.217	212.135	224.73	188.469	200.043	185.256	134.23	215.363	193.279	171.677	212.135	205.004	161.862	191.081	163.573	147.824					x
6.37_467.0295m/z		467.03	1	6.3684	0.02855	1	0.443335	0.545119	1.20378	HD_1	HD_0	100 - 13.1	83.3468	6.23	89.1806	72.4147	46.1176	89.5095	82.6995	77.8315	76.0701	67.167	71.2549	86.1186	70.7975	47.3476	89.5095	75.4402	66.8437	72.6621	59.3054	78.4709					x
6.37_545.9658m/z		545.966	1	6.3684	0.18565	0	0.346258	0.490014	1.09875	HD_1	HD_0	100 - 50.5 - 45.4 - 21.8 - 11.5 - 11.8	6182.93	4.21	5836.12	5675.73	5369.87	5801.15	6370.38	6377.25	5840.99	6249.51	4912.62	5635.74	5548.97	5513.1	5801.15	5811.19	5476.94	5579.31	5518.04	5410.13					x
6.38_795.1776m/z		795.178	1	6.37553	0.0856833	0	0.0248342	0.300048	8.06097	HD_3	HD_0	100 - 37.1 - 5.44	634.652	12.66	71.8815	74.1498	90.1633	128.086	135.215	291.799	193.874	518.937	1191.15	69.4135	72.4938	92.5681	128.086	123.346	250.605	185.188	458.198	1311.78		x	x	x	x
6.38_517.0332m/z		517.033	1	6.37553	0.135683	0	0.308443	0.479211	1.12011	HD_1	HD_0	100 - 31.9	516.699	2.32	456.07	473.598	454.213	483.854	515.257	550.987	501.825	528.234	417.006	440.411	463.022	466.328	483.854	470.028	473.202	479.343	466.407	459.236					x
6.38_532.0913m/z		532.091	1	6.37553	0.0714	0	0.0606123	0.341859	1.43764	HD_0	HD_1	100 - 7.66	168.928	5.28	177.531	153.327	175.926	123.02	118.707	110.783	143.734	125.731	83.2164	171.436	149.903	180.619	123.02	108.287	95.1436	137.295	111.015	91.6438					x
6.38_577.9767m/z		577.977	1	6.37553	0.142817	0	0.469099	0.556606	1.12364	HD_1	HD_3	100 - 71.3 - 42.1 - 37	1311.27	3.16	1343.21	1236.58	1082.93	1356.54	1302.01	1275.25	1241.97	1306.91	952.082	1297.09	1208.96	1111.81	1356.54	1187.72	1095.22	1186.33	1153.94	1048.5					x
6.38_583.9415m/z		583.941	1	6.37553	0.142817	0	0.154176	0.383577	1.12092	HD_1	HD_0	100 - 43 - 24.8 - 14.5	2944.12	2.1	2717.54	2693.09	2468.95	2883.57	3006.88	2941.9	2701.1	2874.36	2319.51	2624.23	2632.95	2534.8	2883.57	2742.94	2526.58	2580.08	2537.93	2554.41					x
6.38_617.9199m/z		617.92	1	6.37553	0.0642667	0	0.724962	0.668411	1.09208	HD_1	HD_0	100 - 17.2	231.093	2.56	251.03	223.676	160.115	237.658	226.194	229.426	238.018	230.779	183.31	242.411	218.681	164.386	237.658	206.339	197.036	227.355	203.768	201.874					x
6.38_619.9186m/z		619.919	1	6.37553	0.128533	0	0.645408	0.640728	1.0871	HD_1	HD_3	100 - 47.5 - 20.3 - 8.94	653.389	2.82	647.948	667.732	573.194	632.422	660.598	667.146	582.967	725.205	494.946	625.701	652.82	588.482	632.422	602.612	572.962	556.85	640.323	545.069					x
6.38_1047.1802m/z		1047.18	1	6.37553	0.0499833	0	0.113442	0.380646	2.57354	HD_0	HD_3	100 - 29.4	189.163	16.86	165.657	176.365	225.468	144.903	72.4378	58.1684	157.791	30.1893	32.5288	159.969	172.426	231.481	144.903	66.0793	49.9565	150.722	26.6558	35.8231			x		x
6.38_191.0557m/z		191.056	1	6.38267	0.0642667	10	0.0354864	0.325062	3.53797	HD_3	HD_0	100	141.374	4.81	37.7396	41.099	41.039	49.009	47.4771	77.7637	62.8299	134.164	227.129	36.4439	40.1812	42.1336	49.009	43.3096	66.7855	60.015	118.461	250.131			x	x	x
6.38_532.5945m/z		532.595	1	6.38267	0.0357	0	0.527684	0.581522	1.59072	HD_0	HD_1	100	22.0282	35.8	34.8983	11.0977	20.0885	23.7274	17.8164	0	20.1964	9.67432	19.5499	33.7	10.8499	20.6243	23.7274	16.2525	0	19.2915	8.54199	21.5298					x
6.38_537.0177m/z		537.018	1	6.38267	0.0642667	0	0.883593	0.738525	1.05203	HD_1	HD_3	100	126.15	10.83	144.621	129.191	104.214	117.626	118.912	141.914	127.51	134.172	98.0536	139.655	126.306	106.994	117.626	108.474	121.879	121.798	118.468	107.984					x
6.38_1017.2097m/z		1017.21	1	6.38267	0.0642667	0	0.0226296	0.300048	2.35296	HD_0	HD_1	100 - 33.4	211.508	5.18	148.43	186.018	300.076	126.199	71.1783	72.2936	180.505	167.61	163.574	143.334	181.863	308.08	126.199	64.9303	62.0876	172.418	147.992	180.14			x	x	x
6.38_1049.1980m/z		1049.2	1	6.38267	0.135683	1	0.13111	0.383577	1.49637	HD_0	HD_3	100 - 55.8 - 17.9 - 0.726	2863.82	6.86	2702.56	2801.19	3087.7	2385.95	2170.67	2092.44	2774.28	1672.6	1294.65	2609.77	2738.63	3170.06	2385.95	1980.13	1797.04	2649.99	1476.83	1425.76		x			x
6.40_676.6259m/z		676.626	1	6.4041	0.107117	0	0.150446	0.383577	1.33217	HD_0	HD_3	100	228.44	5.34	234.356	214.414	236.549	181.47	207.083	213.447	227.466	137.581	149.392	226.31	209.626	242.858	181.47	188.905	183.314	217.275	121.478	164.521					x
6.40_600.1034m/z		600.103	1	6.4041	0.0499833	0	0.189772	0.413367	2.79726	HD_0	HD_3	100	64.1554	43.45	105.315	23.0993	64.0515	28.9867	56.7306	75.3437	11.6571	48.007	9.14114	101.699	22.5834	65.7599	28.9867	51.7508	64.7071	11.1348	42.388	10.0669			x		x
6.40_676.1243m/z		676.124	1	6.4041	0.121383	0	0.166358	0.395613	1.29652	HD_0	HD_3	100 - 13.6	423.407	8.13	391.767	418.377	460.078	313.202	356.702	456.258	381.291	287.726	310.699	378.316	409.034	472.349	313.202	325.391	391.846	364.209	254.049	342.163					x
6.40_585.2180m/z		585.218	1	6.4041	0.04285	1	0.522537	0.578915	1.72258	HD_0	HD_3	100	88.8773	15.77	77.2214	84.9813	104.429	28.7207	14.1217	194.433	0	73.7342	81.0521	74.57	83.0835	107.214	28.7207	12.8821	166.984	0	65.104	89.2603					x
6.40_337.0929m/z		337.093	1	6.4041	0.128533	26	0.012295	0.300048	5.43369	HD_3	HD_0	100 - 12.8 - 0.643	1289.41	10.81	221.08	266.87	223.946	342.199	498.122	633.591	559.82	1206.32	2102.09	213.49	260.91	229.919	342.199	454.398	544.144	534.74	1065.12	2314.97		x	x	x
6.41_173.0455m/z		173.045	1	6.41123	0.0642667	14	0.0333072	0.319893	21.5285	HD_3	HD_0	100	165.127	58.14	0	23.0104	0	6.53799	51.7572	80.0238	76.0264	152.553	266.8	0	22.4965	0	6.53799	47.214	68.7265	72.6203	134.698	293.819			x	x	x
6.41_221.8423m/z		221.842	1	6.41123	0.0999667	0	0.204876	0.422438	1.17197	HD_1	HD_0	100	163.783	3.27	136.758	137.481	145.012	137.75	166.489	187.109	147.459	148.976	135.032	132.062	134.41	148.879	137.75	151.875	160.694	140.852	131.539	148.707	x
6.43_668.1274m/z		668.127	1	6.43267	0.12855	0	0.11798	0.383577	2.34719	HD_0	HD_3	100	207.118	28.09	148.168	208.682	264.505	158.469	67.9877	131.966	158.149	48.5081	58.066	143.081	204.022	271.56	158.469	62.0198	113.336	151.063	42.8305	63.9464			x		x
6.43_668.6267m/z		668.627	1	6.43267	0.11425	0	0.260318	0.45333	1.96077	HD_0	HD_3	100	86.5542	35.88	57.0676	83.6179	118.977	71.2043	31.2545	32.777	115.266	8.79196	8.3717	55.1082	81.7505	122.151	71.2043	28.511	28.1497	110.102	7.76291	9.21951					x
6.44_731.1511m/z		731.151	1	6.4398	0.0571167	0	0.703776	0.662922	1.33188	HD_3	HD_0	100	76.6421	14.04	64.6665	48.7615	59.2053	49.6752	58.6857	71.7514	45.6597	63.3567	120.91	62.4462	47.6725	60.7844	49.6752	53.5343	61.6219	43.6141	55.9411	133.155					x
6.44_743.1269m/z		743.127	1	6.4398	0.0285667	0	0.0396591	0.326623	1.49151	HD_0	HD_1	100 - 50.2 - 87.5	104.093	7.63	123.62	93.6749	94.9828	64.0727	70.691	74.606	71.7895	92.8793	99.8936	119.376	91.5829	97.5162	64.0727	64.4858	64.0735	68.5733	82.0083	110.01				x	x
6.44_727.1317m/z		727.132	1	6.4398	0.04285	0	0.807887	0.70454	1.34976	HD_3	HD_1	100 - 89.1	100.742	13.86	82.4965	67.114	88.4134	96.9971	44.7317	82.1818	100.888	46.1176	155.22	79.6641	65.6152	90.7715	96.9971	40.8052	70.5798	96.3679	40.7198	170.939					x
6.45_363.1667m/z		363.167	1	6.45408	0.0357	0	0.000592859	0.109435	2.67163	HD_0	HD_3	100	59.1003	10.6	66.4213	62.7574	48.1221	34.8171	29.4615	24.8624	24.464	19.7745	22.1257	64.1407	61.3559	49.4056	34.8171	26.8754	21.3525	23.368	17.46	24.3663			x	x	x
6.45_388.2094n	388.209	433.208	1	6.45408	0.0856833	5	0.0689101	0.352776	1.61789	HD_0	HD_3	100 - 15 - 0.0949	944.582	3.1	976.323	918.748	938.675	895.925	709.683	848.171	798.818	571.447	381.247	942.801	898.23	963.711	895.925	647.388	728.431	763.03	504.562	419.856		x			x			M-H, M+FA-H
6.46_897.1652m/z		897.165	1	6.46122	0.0714	2	0.198557	0.41684	1.54956	HD_3	HD_1	100 - 29.1	232.746	8.35	160.602	160.191	207.833	138.083	83.5025	229.02	223.187	219.932	255.12	155.088	156.614	213.376	138.083	76.1728	196.688	213.188	194.19	280.957					x
6.48_759.1199m/z		759.12	1	6.4755	0.0642667	3	0.373869	0.507869	1.20264	HD_0	HD_3	100 - 31.6 - 58.2	368.303	6.61	425.158	329.364	350.388	240.279	344.679	368.06	300.011	289.858	328.871	410.56	322.008	359.734	240.279	314.423	316.1	286.571	255.932	362.176					x
6.48_881.1881m/z		881.188	1	6.48265	0.0921167	0	0.0200932	0.300048	1.77805	HD_3	HD_1	100 - 22 - 3.89	261.33	4.06	246.299	262.685	265.81	186.889	101.211	152.827	269.093	302.781	212.115	237.842	256.819	272.9	186.889	92.3264	131.251	257.038	267.342	233.596				x	x
6.48_865.1977m/z		865.198	1	6.48265	0.170683	1	0.0533025	0.337377	1.57224	HD_3	HD_1	100 - 47 - 14.5 - 2.26	5696.46	9.78	4820.17	5100.94	5815.56	4424.24	2826.27	3618.91	5876.09	6798.44	4414.85	4654.67	4987.03	5970.67	4424.24	2578.19	3108.01	5612.83	6002.72	4861.94		x
6.48_879.1770m/z		879.177	1	6.48265	0.0921167	0	0.0417147	0.326623	1.93666	HD_3	HD_1	100 - 44.3	357.366	8.41	295.736	336.753	347.907	238.151	113.588	201.84	357.297	448.51	266.289	285.582	329.233	357.186	238.151	103.618	173.346	341.29	396.014	293.257				x	x
6.49_887.1791m/z		887.179	1	6.48978	0.0642667	0	0.0506099	0.331622	2.11002	HD_3	HD_1	100 - 36.9	175.376	25.33	132.534	142.894	208.19	123.294	50.4518	75.6022	213.033	186.708	126.388	127.984	139.703	213.743	123.294	46.0232	64.9291	203.489	164.855	139.187			x		x
6.49_863.1820m/z		863.182	1	6.48978	0.07785	6	0.0428353	0.326623	1.89902	HD_3	HD_1	100 - 58.4	369.874	14.51	260.654	313.177	349.508	272.149	148.815	163.349	400.774	435.021	273.828	251.705	306.183	358.83	272.149	135.752	140.288	382.819	384.104	301.559				x	x
6.50_185.0382m/z		185.038	1	6.49693	0.113567	2	0.0528779	0.337377	1.48336	HD_1	HD_3	100	241.157	1.31	281.852	213.516	224.34	199.664	208.683	315.124	164.763	160.502	162.461	272.175	208.748	230.324	199.664	190.365	270.636	157.381	141.716	178.913					x
6.50_273.1164m/z		273.116	1	6.49693	0.0707	3	0.072335	0.356113	1.42837	HD_0	HD_3	100	159.39	15.51	186.393	153.925	137.851	140.49	134.857	186.01	128.46	114.386	91.9193	179.993	150.487	141.528	140.49	123.02	159.75	122.705	100.998	101.228					x
6.50_301.0350m/z		301.035	1	6.49693	0.0707167	17	0.0338078	0.321483	1.6867	HD_3	HD_0	100 - 2.46	183.517	7.11	88.7946	142.446	95.1664	175.805	165.313	152.438	164.045	156.481	230.026	85.7459	139.264	97.7046	175.805	150.802	130.918	156.696	138.166	253.32				x	x
6.50_1047.1813m/z		1047.18	1	6.50407	0.0635667	0	0.945297	0.761272	1.06699	HD_0	HD_1	100 - 36.3	106.153	25.78	136.517	83.3893	98.5537	63.8184	136.206	98.4428	56.3403	86.4299	168.214	131.829	81.527	101.182	63.8184	124.25	84.5452	53.8162	76.3138	185.25					x
6.50_676.6247m/z		676.625	1	6.50407	0.0285667	0	0.455372	0.548529	2.44078	HD_0	HD_3	100	23.7958	26.63	47.7059	11.9028	11.7788	0	12.8582	17.7527	8.26602	8.23519	12.7466	46.068	11.6369	12.0929	0	11.7295	15.2465	7.89569	7.2713	14.0374			x		x
6.50_584.6246m/z		584.625	1	6.50407	0.0492833	1	0.333341	0.484775	5.259	HD_0	HD_1	100	26.8187	48.1	18.1994	20.6077	41.6492	7.79422	0	7.50454	25.9346	21.0402	0	17.5745	20.1475	42.76	7.79422	0	6.44509	24.7727	18.5775	0			x		x
6.50_531.0851m/z		531.085	1	6.50407	0.0635667	0	0.763	0.687933	1.28332	HD_0	HD_1	100 - 41.9	68.7048	30.73	81.631	80.1403	44.343	35.3865	53.5851	71.6392	25.1022	40.1668	114.737	78.8282	78.3505	45.5257	35.3865	48.8814	61.5256	23.9776	35.4655	126.357					x
6.50_524.5973m/z		524.597	1	6.50407	0.11355	0	0.866241	0.730962	1.10395	HD_1	HD_3	100 - 0.969	478.927	19.02	541.662	373.004	433.243	357.071	516.391	563.319	331.947	437.614	531.927	523.065	364.674	444.798	357.071	471.063	483.793	317.075	386.394	585.796					x
6.50_525.1031n	525.103	1049.2	1	6.50407	0.127833	1	0.99245	0.768161	1.02932	HD_1	HD_0	100 - 38.6 - 8.51 - 0.308	2595.18	13.03	2887.91	2253.5	2422.38	1978.01	2879.93	2927.59	2050.41	2611.84	3037.06	2788.75	2203.17	2486.99	1978.01	2627.13	2514.29	1958.55	2306.14	3344.62								M-H, 2M-H
6.50_465.1032m/z		465.103	1	6.50407	0.07785	47	0.0696867	0.352776	1.53162	HD_0	HD_3	100 - 8.31	232.294	15.15	181.643	260.962	254.278	222.344	169.35	176.709	184.409	133.04	137.548	175.406	255.134	261.06	222.344	154.484	151.762	176.147	117.468	151.478					x
6.50_389.1814m/z		389.181	1	6.50407	0.07785	0	0.00258634	0.170776	2.01722	HD_3	HD_0	100 - 15.6	679.679	1.1	332.834	340.082	337.9	455.873	381.592	425.688	582.992	591.153	864.892	321.407	332.487	346.913	455.873	348.096	365.591	556.874	521.962	952.48		x	x	x	x
6.50_319.0458m/z		319.046	1	6.50407	0.0921333	23	0.0562981	0.341859	1.49748	HD_1	HD_0	100 - 5.31	313.679	2.26	168.923	274.291	185.199	319.335	315.976	305.725	258.554	292.808	384.923	163.123	268.165	190.138	319.335	288.24	262.565	246.97	258.536	423.904					x
6.50_303.0511m/z		303.051	1	6.50407	0.0214167	42	0.578042	0.602653	1.12893	HD_0	HD_3	100	48.6261	9.16	38.1819	57.7911	49.9055	44.1843	52.8935	47.3295	39.3562	42.5857	47.277	36.8709	56.5004	51.2366	44.1843	48.2506	40.6478	37.593	37.6012	52.0648					x
6.50_193.0140m/z		193.014	1	6.50407	0.0849833	6	0.037837	0.325835	1.59583	HD_3	HD_0	100 - 1.33	354.479	1.29	178.067	291.426	196.893	339.236	348.12	343.773	308.627	311.27	443.539	171.953	284.918	202.144	339.236	317.562	295.241	294.8	274.838	488.456				x	x
6.50_523.5895m/z		523.59	1	6.50407	0.0564167	0	0.919681	0.75203	1.17363	HD_1	HD_3	100	50.2355	36.27	78.5062	17.9763	50.5011	31.3705	67.7396	51.5963	26.985	38.3655	63.0595	75.8107	17.5748	51.848	31.3705	61.7935	44.3122	25.7761	33.875	69.4456					x
6.51_593.1289m/z		593.129	1	6.51122	0.0921333	10	0.951842	0.762759	1.02914	HD_0	HD_3	100 - 28.2 - 1.77	386.076	7.86	404.471	338.434	415.323	399.756	270.032	459.509	349.679	407.467	368.284	390.583	330.876	426.4	399.756	246.328	394.638	334.013	359.775	405.581					x
6.51_523.0881m/z		523.088	1	6.51122	0.0707167	1	0.943826	0.761272	1.04672	HD_0	HD_3	100	137.172	18.63	165.748	116.53	129.239	104.148	146.715	151.957	94.6925	124.556	173.898	160.057	113.927	132.686	104.148	133.836	130.504	90.4502	109.978	191.509					x
6.52_352.8524m/z		352.852	1	6.51835	0.0285667	0	1	0.768161	1	---	---	100	0	---	0	0	0	0	0	0	0	0	0	0	0	0	0	0	0	0	0	0	x
6.52_576.1266m/z		576.127	1	6.51835	0.206383	0	0.185897	0.413025	1.49706	HD_3	HD_1	100 - 39.6	1378	14.55	1087.04	1230	1449.82	1163.24	881.748	716.419	1612.23	1585.91	935.857	1049.72	1202.53	1488.49	1163.24	804.349	615.279	1540	1400.29	1030.63		x			x
6.52_576.6289m/z		576.629	1	6.51835	0.249233	0	0.165254	0.395594	1.57498	HD_3	HD_1	100	613.209	17.67	432.76	527.747	618.796	489.127	366.202	312.704	762.842	662.53	414.256	417.901	515.961	635.301	489.127	334.058	268.558	728.666	584.984	456.208					x
6.52_1153.2607m/z		1153.26	1	6.51835	0.18495	1	0.186294	0.413025	1.61213	HD_3	HD_1	100 - 57.2 - 11.4	1307.6	21.39	788.987	1086.28	1220.14	1060.76	723.185	649.369	1478.44	1567.2	877.162	761.897	1062.02	1252.68	1060.76	659.705	557.694	1412.21	1383.77	965.993		x			x
6.53_221.8421m/z		221.842	1	6.5255	0.0421333	0	0.771957	0.689409	1.06301	HD_0	HD_1	100	52.8807	3.41	58.3629	50.7134	49.5658	49.7093	51.4621	48.0666	41.5312	55.9178	53.8261	56.359	49.5808	50.8878	49.7093	46.9448	41.2808	39.6706	49.3729	59.2771	x
6.54_720.1577m/z		720.158	1	6.53907	0.0992667	0	0.0211529	0.300048	3.89389	HD_3	HD_1	100 - 13.5	243.91	19.05	201.02	179.677	258.156	111.751	53.6819	22.484	290.146	290.867	150.716	194.118	175.664	265.041	111.751	48.9698	19.3099	277.148	256.822	165.979			x	x	x
6.55_329.0871m/z		329.087	1	6.55335	0.04285	6	0.0221673	0.300048	1.52532	HD_1	HD_3	100	66.1253	7.97	50.7545	48.1318	56.2084	73.6788	55.876	68.8211	37.1312	41.812	51.1117	49.0119	47.0569	57.7076	73.6788	50.9712	59.1053	35.4676	36.9181	56.2878				x	x
6.55_720.6590m/z		720.659	1	6.55335	0.11355	0	0.0406186	0.326623	4.50035	HD_3	HD_1	100	192.403	24.16	134.181	104.486	170.233	77.0005	41.802	9.45605	215.154	248.508	113.547	129.574	102.153	174.773	77.0005	38.1326	8.12109	205.515	219.421	125.046			x	x	x
6.55_728.6555m/z		728.656	1	6.55335	0.0849833	0	0.240787	0.440154	3.02857	HD_0	HD_1	100	61.2134	31.51	77.4737	39.8982	66.2683	40.5317	0	20.1043	60.1532	52.1086	21.0257	74.8136	39.0072	68.0357	40.5317	0	17.2661	57.4583	46.0096	23.155			x		x
6.55_771.1399m/z		771.14	1	6.55335	0.0564167	0	0.0235591	0.300048	2.92115	HD_1	HD_0	100 - 27.8	174.549	25.01	30.8751	83.2068	65.1786	181.853	214.098	127.697	164.98	115.971	97.6461	29.815	81.3486	66.917	181.853	195.304	109.669	157.588	102.398	107.535			x	x	x
6.56_683.1005m/z		683.1	1	6.5605	0.0499833	0	0.617466	0.627651	1.6151	HD_3	HD_1	100 - 50	79.7299	31.91	139.373	32.4052	24.1716	52.5899	32.251	63.2547	56.4068	61.6238	121.159	134.588	31.6815	24.8163	52.5899	29.4201	54.3247	53.8797	54.4111	133.429					x
6.56_745.1395m/z		745.139	1	6.5605	0.127833	4	0.103154	0.374848	1.31468	HD_0	HD_3	100 - 35.4 - 8.12	813.327	5.78	895.493	669.394	875.094	757.344	799.512	712.136	700.748	638.464	516.746	864.747	654.445	898.434	757.344	729.332	611.601	669.354	563.735	569.077					x
6.57_441.0823m/z		441.082	1	6.57478	0.0999833	5	0.0479543	0.32756	13.4242	HD_3	HD_0	100 - 19.9 - 2.7	1137.12	8.33	66.0717	116.478	71.57	397.971	430.475	364.235	141.634	2127.36	1142.36	63.8032	113.877	73.4789	397.971	392.688	312.815	135.289	1878.36	1258.05		x	x	x	x
6.57_487.0879m/z		487.088	1	6.57478	0.0499833	8	0.022663	0.300048	18.0202	HD_3	HD_0	100 - 11.5	123.848	18.23	9.51189	11.1063	0	45.2244	65.0223	53.4215	44.9809	128.6	197.965	9.1853	10.8583	0	45.2244	59.3147	45.8797	42.9657	113.548	218.013			x	x	x
6.61_668.1257m/z		668.126	1	6.61048	0.0857	0	0.0784017	0.357557	1.60983	HD_0	HD_3	100 - 10.7	204.116	11.53	231.107	158.106	223.135	158.221	141.89	178.625	132.567	91.4501	156.363	223.172	154.575	229.087	158.221	129.435	153.407	126.628	80.7464	172.198					x
6.61_382.1826n	382.183	427.182	1	6.61048	0.0571333	1	0.0654193	0.352776	15.361	HD_1	HD_0	100 - 5.26	216.492	68.29	0.045315	35.5048	6.73089	205.644	74.3829	369.451	13.0837	129.359	88.3834	0.0437591	34.7119	6.91041	205.644	67.8537	317.294	12.4975	114.218	97.334			x		x			M-H, M+FA-H
6.62_491.1405m/z		491.141	1	6.62477	0.0857	1	0.198856	0.41684	1.88311	HD_3	HD_0	100 - 19.4 - 2.27	1076.91	13.23	736.852	476.422	502.357	1215.18	380.016	919.242	974.277	1016.89	1239.57	711.553	465.782	515.756	1215.18	346.658	789.468	930.629	897.865	1365.1		x
6.62_594.1319m/z		594.132	1	6.62477	0.0642667	0	0.539435	0.587123	1.23595	HD_0	HD_1	100	54.3077	4.44	53.9404	56.8816	52.1011	32.1199	29.2915	70.4087	43.7513	63.8375	41.4217	52.0884	55.6113	53.4907	32.1199	26.7203	60.4688	41.7912	56.3656	45.6165					x
6.62_927.1570m/z		927.157	1	6.62477	0.0928167	0	0.131615	0.383577	1.85856	HD_1	HD_0	100 - 39.4 - 3.16	446.389	20.07	322.117	200.079	198.342	306.186	355.227	677.753	455.421	303.77	374.864	311.058	195.61	203.632	306.186	324.046	582.072	435.017	268.216	412.827					x
6.63_293.0876m/z		293.088	1	6.6319	0.0499833	0	0.206299	0.422438	1.86979	HD_3	HD_0	100	126.482	14.79	101.69	57.0488	44.1954	136.062	46.4441	97.2992	108.964	124.301	146.18	98.1989	55.7747	45.3741	136.062	42.3673	83.563	104.083	109.752	160.983					x
6.63_317.5422m/z		317.542	1	6.6319	0.0714	0	0.263917	0.45634	2.03627	HD_1	HD_0	100	124.256	20.38	88.4352	37.5594	57.0699	149.589	124.235	98.944	89.25	190.295	43.0377	85.3988	36.7206	58.5921	149.589	113.33	84.9757	85.2515	168.022	47.3961			x		x
6.63_481.1110m/z		481.111	1	6.6319	0.04285	5	0.203016	0.420552	2.31797	HD_3	HD_0	100 - 6.6	115.531	16.91	65.6277	46.2209	37.6763	131.519	23.1873	66.1324	100.08	109.024	137.49	63.3744	45.1887	38.6811	131.519	21.1519	56.7962	95.5963	96.2636	151.414			x		x
6.63_318.0478n	318.048	635.089	1	6.6319	0.107117	0	0.361675	0.501193	1.5528	HD_1	HD_0	100 - 22.2 - 4.63	2411.74	16.11	1951.43	1232.73	1475.3	2829.69	2344.15	2061.37	1807.87	3618.3	1222.57	1884.43	1205.2	1514.65	2829.69	2138.38	1770.36	1726.88	3194.8	1346.38		x						M-H, 2M-H
6.64_684.6064m/z		684.606	1	6.63905	0.0999667	0	0.40794	0.526531	1.34479	HD_0	HD_3	100	163.271	17.36	226.408	139.997	123.408	158.633	171.378	121.145	93.7568	129.678	140.796	218.634	136.87	126.699	158.633	156.335	104.043	89.5564	114.5	155.055					x
6.65_561.1398m/z		561.14	1	6.64618	0.07855	3	0.0347849	0.32426	1.53625	HD_0	HD_1	100 - 23	422.692	11.14	360.978	455.41	451.689	311.382	209.776	304.278	410.74	419.865	340.379	348.584	445.239	463.736	311.382	191.363	261.321	392.338	370.722	374.849				x	x
6.65_683.0990m/z		683.099	1	6.64618	0.0571333	0	0.740545	0.67601	1.17338	HD_0	HD_3	100	72.0062	19.76	87.8476	67.8546	60.3164	41.4104	94.3564	51.7994	54.6891	42.6008	86.8099	84.8314	66.3392	61.9251	41.4104	86.0739	44.4866	52.239	37.6146	95.6013					x
6.65_683.5991m/z		683.599	1	6.64618	0.0357	1	0.240531	0.440154	1.57918	HD_0	HD_3	100	23.6127	50.23	33.2834	10.3784	27.1764	16.7216	43.5314	8.46557	0	0	44.8575	32.1406	10.1467	27.9012	16.7216	39.7103	7.27045	0	0	49.4002					x
6.65_684.1048m/z		684.105	1	6.64618	0.114267	0	0.551737	0.590443	1.21981	HD_1	HD_3	100 - 12.6	339.444	21.26	402.506	270.908	274.331	321.097	419.013	278.223	233.303	252.578	348.946	388.686	264.858	281.648	321.097	382.233	238.945	222.851	223.015	384.284					x
6.65_631.0936m/z		631.094	1	6.65333	0.0857	2	0.0506416	0.331622	2.84564	HD_1	HD_0	100 - 23.4 - 5.09	510.438	40.86	127.762	306.902	103.462	526.863	712.31	292.14	718.416	329.69	431.641	123.375	300.048	106.222	526.863	649.784	250.898	686.23	291.101	475.353		x	x
6.65_675.6022m/z		675.602	1	6.65333	0.107117	0	0.493364	0.571104	1.44976	HD_0	HD_3	100	90.1027	6.45	96.8038	86.3703	87.1338	42.0895	135.378	63.0201	44.9778	48.84	92.6319	93.4801	84.4415	89.4578	42.0895	123.495	54.1232	42.9627	43.1235	102.013					x
6.66_787.1907m/z		787.191	1	6.66047	0.0571167	11	0.0240867	0.300048	3.42019	HD_3	HD_0	100 - 26.7	240.021	27.53	55.0677	41.3725	114.093	133.778	235.936	186.968	149.205	211.314	359.544	53.177	40.4486	117.136	133.778	215.226	160.573	142.52	186.581	395.955			x	x	x
6.66_687.0976m/z		687.098	1	6.66047	0.0285667	3	0.975405	0.768161	1.32308	HD_1	HD_3	100	42.9554	29.44	44.9851	25.904	30.5371	51.904	66.0427	10.9194	17.2904	32.8006	47.3078	43.4406	25.3255	31.3516	51.904	60.2456	9.37788	16.5158	28.9615	52.0987					x
6.66_676.6088m/z		676.609	1	6.66047	0.178533	0	0.342909	0.488242	1.18757	HD_1	HD_3	100 - 9.95	1359.65	11.71	1503.04	1159.62	1200.12	1300.94	1576.32	1201.69	1032.44	1109	1293.28	1451.44	1133.73	1232.13	1300.94	1437.96	1032.04	986.186	979.194	1424.25					x
6.66_676.1072m/z		676.107	1	6.66047	0.185667	0	0.38071	0.51092	1.17438	HD_1	HD_3	100 - 30.6 - 0.154	2317.68	9.03	2541.58	2123.63	2037	2159.02	2789.43	2004.6	1836.09	1909.63	2174.9	2454.31	2076.21	2091.33	2159.02	2544.58	1721.6	1753.83	1686.12	2395.16		x			x
6.66_675.1011m/z		675.101	1	6.66047	0.121383	2	0.40772	0.526531	1.26585	HD_0	HD_3	100	175.722	2.85	223.38	141.863	161.923	162.838	172.334	168.54	103.793	115.502	197.158	215.711	138.695	166.242	162.838	157.206	144.747	99.1428	101.983	217.125					x
6.67_660.6313m/z		660.631	1	6.6676	0.02855	0	0.992377	0.768161	1.71955	HD_1	HD_3	100	16.2025	86.95	0	17.2051	19.0826	39.7624	8.84507	0	12.6242	0	15.6434	0	16.8209	19.5916	39.7624	8.06866	0	12.0586	0	17.2276					x
6.67_759.1200m/z		759.12	1	6.6676	0.0714	3	0.264837	0.456341	1.35775	HD_3	HD_1	100 - 42.2	227.011	16.63	262.122	162.474	208.314	128.619	205.342	167.628	184.3	240.766	255.968	253.122	158.846	213.87	128.619	187.318	143.963	176.043	212.586	281.89					x
6.67_761.1350m/z		761.135	1	6.6676	0.1214	6	0.874357	0.735203	1.06746	HD_1	HD_0	100 - 39.6 - 9.95	1750.44	9.22	1801.98	1502.61	1614.86	1447.74	1935.42	1868.16	1395.78	1782.74	1893.25	1740.11	1469.05	1657.93	1447.74	1765.53	1604.43	1333.24	1574.08	2084.98
6.67_660.1291m/z		660.129	1	6.67475	0.0357	0	0.882291	0.737826	1.42147	HD_1	HD_3	100	52.8709	37.19	20.9341	64.5035	34.7916	90.6215	48.3603	19.6309	47.0715	21.3835	43.1284	20.2153	63.063	35.7196	90.6215	44.1153	16.8595	44.9626	18.8806	47.4961					x
6.67_765.1225m/z		765.122	1	6.67475	0.0357	1	0.11266	0.380646	1.55853	HD_0	HD_1	100 - 14.2	111.023	14.5	93.6682	113.923	125.478	87.7861	75.6098	50.3112	98.1683	65.3797	55.5637	90.4521	111.379	128.824	87.7861	68.9728	43.2086	93.7702	57.7273	61.1907					x
6.68_509.1080n	509.108	1017.21	1	6.68188	0.0999667	0	0.0243514	0.300048	1.35339	HD_0	HD_1	100 - 29.6 - 1.54	1175.33	6.84	1093.54	1125.41	1307.05	914.958	888.846	801.508	978.479	778.001	985.879	1055.99	1100.27	1341.91	914.958	810.824	688.356	934.642	686.94	1085.72				x	x			M-H, 2M-H
6.68_592.6061m/z		592.606	1	6.68188	0.121383	0	0.698265	0.659054	1.16073	HD_1	HD_3	100	221.281	5.73	202.849	189.066	181.242	172.42	266.78	224.642	117.846	189.794	264.28	195.884	184.844	186.076	172.42	243.362	192.929	112.566	167.58	291.043					x
6.68_555.9927m/z		555.993	1	6.68188	0.0285667	0	0.442221	0.544518	1.82155	HD_0	HD_3	100 - 15.5	48.9004	48.39	75.8767	31.6472	39.1773	65.1756	17.9216	23.873	50.6619	20.0771	9.79732	73.2715	30.9404	40.2222	65.1756	16.3484	20.5027	48.3922	17.7272	10.7895					x
6.68_508.6027m/z		508.603	1	6.68188	0.0856833	0	0.0346209	0.32426	1.37832	HD_0	HD_1	100	242.137	7.17	217.709	232.414	276.288	202.329	169.108	155.588	187.799	192.774	214.535	210.234	227.224	283.657	202.329	154.264	133.623	179.386	170.211	236.261				x	x
6.68_479.0593m/z		479.059	1	6.68188	0.0714167	0	0.302936	0.477879	1.2261	HD_0	HD_3	100 - 4.92	230.614	8.07	230.192	212.219	249.429	214.482	198.484	164.856	229.13	194.354	140.776	222.289	207.48	256.082	214.482	181.061	141.583	218.865	171.606	155.033					x
6.68_423.0717m/z		423.072	1	6.68188	0.04285	1	0.298343	0.477879	1.27045	HD_3	HD_1	100	97.3893	14.95	104.943	79.4928	82.8852	65.3316	97.2929	67.3476	81.0507	109.008	102.109	101.34	77.7176	85.0958	65.3316	88.7527	57.8398	77.4196	96.2489	112.45					x
6.68_125.0240m/z		125.024	1	6.68188	0.0357	9	0.0141059	0.300048	3.08422	HD_0	HD_3	100	23.2836	17.24	18.7322	17.5352	33.5833	23.2461	24.893	17.6748	12.5163	4.96601	5.1655	18.0891	17.1436	34.4791	23.2461	22.7079	15.1796	11.9556	4.38477	5.68861			x	x	x
6.69_865.1966m/z		865.197	1	6.68903	0.19995	1	0.146744	0.383577	1.55805	HD_0	HD_1	100 - 41.1 - 0.629	1149.19	17.41	923.788	1217.95	1305.84	903.263	707.842	601.641	1354.37	1287.96	718.588	892.07	1190.75	1340.67	903.263	645.708	516.705	1293.69	1137.21	791.36					x
6.70_1185.2150m/z		1185.21	1	6.69617	0.0642667	0	0.892757	0.741362	1.20859	HD_3	HD_0	100 - 42.3	162.083	16.89	155.22	136.923	110.184	171.123	171.168	112.832	108.705	114.576	262.967	149.891	133.866	113.122	171.123	156.143	96.9029	103.835	101.165	289.598					x
6.70_919.1325m/z		919.132	1	6.69617	0.0856833	0	0.238308	0.440154	1.18033	HD_1	HD_3	100 - 46.6 - 7.16	871.353	2.28	852.001	840.873	878.87	799.247	1047.16	767.658	695.249	689.629	829.806	822.748	822.094	902.311	799.247	955.237	659.284	664.101	608.911	913.841					x
6.70_449.0792n	449.079	897.151	1	6.69617	0.2428	0	0.335478	0.484775	1.13789	HD_1	HD_3	100 - 46.6 - 14.9 - 2.66 - 0.292	24205.1	3.95	23844.4	22255.2	22312.3	22681.4	27637.9	22296	19440.9	20315.7	24058.9	23025.8	21758.2	22907.4	22681.4	25211.9	19148.4	18570	17937.9	26495.4		x			x			M-H, 2M-H
6.70_828.0695m/z		828.07	1	6.69617	0.0714	0	0.443397	0.545119	1.45338	HD_0	HD_3	100 - 54	160.703	14.21	135.204	179.295	167.609	144.27	135.123	70.7301	139.692	44.6651	147.358	130.562	175.291	172.079	144.27	123.262	60.7448	133.434	39.4373	162.281					x
6.70_747.1436m/z		747.144	1	6.69617	0.0499833	0	0.693084	0.658441	1.24244	HD_0	HD_1	100	22.2724	21.83	13.2888	32.2733	21.2552	35.7902	10.701	7.2879	15.2801	23.2024	17.5628	12.8326	31.5525	21.8221	35.7902	9.76172	6.25903	14.5956	20.4867	19.3414					x
6.70_725.1133m/z		725.113	1	6.69617	0.0642667	0	0.139795	0.383577	1.53987	HD_1	HD_3	100 - 24.8	149.472	15.6	111.872	112.686	145.602	142.182	190.164	116.069	75.0934	89.5035	126.607	108.031	110.169	149.485	142.182	173.471	99.6832	71.7291	79.0276	139.429					x
6.70_592.1049m/z		592.105	1	6.69617	0.142817	0	0.97509	0.768161	1.02266	HD_0	HD_1	95.7 - 100	853.122	8.84	939.811	802.573	816.983	755.432	926.77	820.454	696.935	868.893	990.683	907.543	784.65	838.773	755.432	845.419	704.627	665.712	767.194	1091.01					x
6.70_407.0768m/z		407.077	1	6.69617	0.1214	0	0.146875	0.383577	1.2494	HD_0	HD_1	100 - 22.1 - 1.01	1423.68	9.27	1213.69	1436.32	1621.04	1187.89	1269.42	961.162	1278.98	1071.34	1127.36	1172.02	1404.25	1664.27	1187.89	1157.99	825.471	1221.68	945.945	1241.52					x
6.70_584.1216m/z		584.122	1	6.69617	0.1071	0	0.146076	0.383577	1.83835	HD_3	HD_1	100	173.263	11.99	152.68	194.106	171.775	146.867	43.0787	92.801	201.249	212.449	106.09	147.438	189.771	176.356	146.867	39.2973	79.6998	192.233	187.583	116.834					x
6.70_563.1396m/z		563.14	1	6.69617	0.0285667	11	0.0116097	0.300048	1.78988	HD_0	HD_3	100	104.34	1.11	104.936	103.011	105.073	82.8037	72.6599	57.7386	47.8337	73.1218	53.928	101.333	100.71	107.875	82.8037	66.2819	49.5874	45.6907	64.5633	59.3894				x	x
6.70_559.0912m/z		559.091	1	6.69617	0.0856833	0	0.360002	0.501193	1.38923	HD_0	HD_1	100 - 25.3 - 3.23	483.148	5.98	454.32	512.119	483.005	433.806	438.549	170.988	435.758	336.986	424.514	438.721	500.682	495.887	433.806	400.054	146.849	416.235	297.544	467.505					x
6.70_557.1077m/z		557.108	1	6.69617	0.0571167	2	0.414527	0.530543	1.5587	HD_0	HD_1	100 - 15.4	127.873	6.31	136.723	125.962	120.934	65.2414	163.348	17.5255	75.8212	68.837	147.498	132.028	123.149	124.159	65.2414	149.009	15.0514	72.4243	60.78	162.435					x
6.70_425.0875m/z		425.088	1	6.69617	0.0642667	1	0.0285209	0.300048	1.31973	HD_0	HD_1	100 - 6.09	152.41	5.35	143.003	157.505	156.721	124.493	120.797	101.167	151.864	147.012	123.879	138.093	153.988	160.901	124.493	110.193	86.8852	145.06	129.805	136.424				x	x
6.70_319.0458m/z		319.046	1	6.69617	0.0499833	23	0.513167	0.575294	1.10707	HD_1	HD_0	100	117.014	7.52	118.069	104.021	95.001	111.64	127.167	112.234	94.5839	102.41	125.379	114.015	101.698	97.5348	111.64	116.005	96.3897	90.3464	90.4233	138.076					x
6.70_584.6241m/z		584.624	1	6.69617	0.0999667	1	0.213917	0.423748	3.64107	HD_0	HD_1	100	62.3041	58.14	20.4866	82.5317	83.8941	44.0441	0	7.29042	60.059	30.0044	15.2272	19.7832	80.6886	86.1317	44.0441	0	6.2612	57.3683	26.4926	16.7693			x		x
6.70_911.1307m/z		911.131	1	6.70332	0.07855	2	0.468991	0.556606	1.12737	HD_1	HD_3	100 - 41.8 - 57.2 - 12.9	691.224	3.52	705.641	660.522	669.54	679.88	795.793	597.998	543.068	567.249	729.069	681.413	645.771	687.398	679.88	725.94	513.576	518.738	500.856	802.902					x
6.70_933.1267m/z		933.127	1	6.70332	0.0642667	0	0.224565	0.428498	1.27306	HD_1	HD_3	100 - 40.1 - 60.1 - 7.33	488.258	2.14	457.851	477.765	469.94	470.889	566.937	426.947	307.834	336.143	506.615	442.13	467.095	482.474	470.889	517.172	366.673	294.043	296.799	557.92					x
6.70_895.1357m/z		895.136	1	6.70332	0.1071	0	0.433631	0.539813	1.1193	HD_1	HD_3	100 - 48.4	1145.62	3.58	1161.48	1082.76	1109.52	1070.65	1313.06	1053.15	944.58	937.644	1188.31	1121.6	1058.58	1139.11	1070.65	1197.8	904.475	902.262	827.897	1308.65					x
6.70_583.1173m/z		583.117	1	6.70332	0.0499833	1	0.103229	0.374848	2.51265	HD_3	HD_1	100	85.2238	35.98	55.6123	49.4854	94.6823	60.1358	15.1987	26.4192	97.5807	107.785	50.3057	53.7028	48.3803	97.2076	60.1358	13.8645	22.6895	93.2089	95.1693	55.4001			x		x
6.70_448.5731m/z		448.573	1	6.70332	0.0856833	0	0.536337	0.586167	1.12333	HD_0	HD_3	100	214.405	3.7	223.54	210.366	209.31	184.678	253.026	200.415	156.905	188.685	227.007	215.865	205.668	214.892	184.678	230.816	172.122	149.876	166.6	249.996					x
6.70_441.0826m/z		441.083	1	6.70332	0.0714	5	0.146418	0.383577	1.19208	HD_0	HD_3	100 - 4.46	208.598	2.36	207.796	213.879	204.118	189.968	208.652	151.154	172.327	172.702	179.931	200.662	209.103	209.562	189.968	190.336	129.815	164.607	152.488	198.152					x
6.70_285.0404m/z		285.04	1	6.70332	0.0285667	33	0.714429	0.665198	1.19821	HD_0	HD_1	100	43.7279	18.9	63.7303	35.0385	32.4147	54.4042	41.7499	13.329	37.1727	38.4734	51.6676	61.5422	34.256	33.2792	54.4042	38.0851	11.4473	35.5073	33.9703	56.9					x
6.71_577.1340n	577.134	576.127	1	6.71045	0.135667	0	0.0475557	0.32756	1.39842	HD_0	HD_1	63.6 - 100 - 28.8 - 5.71	4936.49	11.44	4459.12	4790.15	5560.19	4209.23	3398.42	2982.49	5130.29	5381.67	4114.89	4306.01	4683.18	5708.49	4209.23	3100.11	2561.44	4900.45	4751.78	4531.6		x		x	x			M-H, 2M-H
6.71_576.6284m/z		576.628	1	6.71045	0.121383	0	0.0256617	0.300048	1.86184	HD_3	HD_1	100 - 2.17	626.214	19.63	442.213	493.537	640.928	410.497	267.961	330.567	621.717	762.859	494.066	427.03	482.516	658.023	410.497	244.44	283.9	593.864	673.57	544.1				x	x
6.71_619.1275m/z		619.127	1	6.71045	0.0571333	5	0.856614	0.725155	1.09607	HD_0	HD_3	100 - 20	213.742	15.59	251.992	163.954	225.278	206.187	235.826	172.044	175.393	164.32	245.311	243.34	160.293	231.287	206.187	215.126	147.756	167.535	145.087	270.154					x
6.72_387.1655m/z		387.165	1	6.72473	0.0642667	4	0.00651859	0.251954	2.20693	HD_3	HD_0	100	164.571	5.39	73.8965	70.9338	78.8801	86.0532	103.766	154.633	143.635	181.882	168.195	71.3593	69.3496	80.9839	86.0532	94.6577	132.802	137.2	160.594	185.228			x	x	x
6.73_137.0244m/z		137.024	1	6.73187	0.0499833	9	0.183393	0.410488	1.63269	HD_1	HD_0	100	62.7535	12.03	26.7663	53.8048	34.7359	70.4168	62.5162	55.3275	53.5412	63.1491	31.2027	25.8473	52.6032	35.6623	70.4168	57.0286	47.5166	51.1425	55.7578	34.3626					x
6.74_461.1299m/z		461.13	1	6.73902	0.04285	9	0.152142	0.383577	4.27172	HD_3	HD_1	100 - 12.4	108.429	14.7	64.6246	73.41	54.5524	59.3735	0	16.7751	67.3084	97.2403	160.737	62.4057	71.7705	56.0074	59.3735	0	14.4068	64.2929	85.8589	177.015			x		x
6.75_516.5996m/z		516.6	1	6.7533	0.0999833	0	0.146827	0.383577	1.74111	HD_0	HD_3	100	196.494	26.92	130.238	229.209	230.034	153.489	129.358	87.7548	153.207	105.31	80.0499	125.767	224.09	236.169	153.489	118.003	75.3661	146.343	92.984	88.1566					x
6.75_517.1052n	517.105	1033.2	1	6.7533	0.128533	1	0.11498	0.380646	1.53561	HD_0	HD_3	100 - 38.8 - 7.59	1726.35	9.37	1291.62	1889.12	1998.31	1322.39	1357.76	1135.92	1496.92	976.399	899.309	1247.27	1846.93	2051.61	1322.39	1238.58	975.556	1429.86	862.117	990.383		x			x			M-H, 2M-H
6.76_1049.1979m/z		1049.2	1	6.76043	0.214217	1	0.0173548	0.300048	1.50191	HD_0	HD_3	100 - 41.7	900.192	2.04	895.815	884.384	920.376	628.888	693.25	546.073	743.943	509.685	544.461	865.058	864.633	944.924	628.888	632.398	468.982	710.613	450.03	599.599				x	x
6.77_608.0974m/z		608.097	1	6.76758	0.0714167	0	0.943976	0.761272	1.11246	HD_1	HD_0	100 - 12.9	138.682	23.21	159.455	86.7793	127.752	77.6487	186.857	151.541	102.669	137.231	165.236	153.98	84.8413	131.16	77.6487	170.455	130.147	98.0694	121.169	181.97					x
6.77_608.5988m/z		608.599	1	6.76758	0.05	0	0.730282	0.671671	2.00376	HD_1	HD_3	100	35.5967	55.66	38.8267	10.4072	28.1294	0	82.0558	24.7342	8.5042	0	44.7905	37.4936	10.1748	28.8796	0	74.8531	21.2423	8.1232	0	49.3265			x		x
6.77_668.1264m/z		668.126	1	6.77472	0.135683	0	0.00128512	0.130674	1.26875	HD_0	HD_3	100 - 9.76	470.874	4.08	463.454	453.129	496.04	356.823	371.848	387.185	377.16	348.852	387.388	447.541	443.01	509.27	356.823	339.208	332.525	360.263	308.021	426.619				x	x
6.77_847.0801m/z		847.08	1	6.77472	0.04285	0	0.196583	0.415541	1.54933	HD_0	HD_1	100 - 28.2	113.032	17.29	110.538	94.8557	133.703	88.6051	52.0809	78.1801	92.5973	63.0474	120.673	106.743	92.7373	137.269	88.6051	47.5093	67.143	88.4488	55.668	132.893					x
6.78_850.0459m/z		850.046	1	6.78187	0.04285	0	0.32044	0.481578	1.57598	HD_0	HD_3	100 - 41.1	87.8568	8.5	80.4176	95.355	87.7976	64.0644	80.2122	46.6375	42.0278	21.6311	103.584	77.6565	93.2255	90.1393	64.0644	73.1713	40.0535	40.1449	19.0993	114.074					x
6.78_828.0642m/z		828.064	1	6.78187	0.0856833	0	0.105423	0.378194	1.16427	HD_0	HD_3	100 - 41.8 - 4.31	633.883	1.5	652.069	631.724	617.855	558.979	545.574	543.914	554.092	465.613	613.631	629.681	617.616	634.334	558.979	497.685	467.127	529.268	411.115	675.774					x
6.78_818.0342m/z		818.034	1	6.78187	0.0642833	0	0.154185	0.383577	1.28881	HD_0	HD_3	100 - 88.2 - 35.1 - 6.78	353.783	2.7	290.091	372.893	398.366	272.878	271.168	284.857	271.551	219.477	332.486	280.131	364.566	408.991	272.878	247.365	244.643	259.385	193.788	366.157					x
6.78_783.0656m/z		783.066	1	6.78187	0.0642833	3	0.25207	0.449336	1.28853	HD_0	HD_1	100 - 19.9	157.237	7.01	147.587	154.884	169.241	148.348	132.807	84.9304	124.178	141.756	148.294	142.519	151.425	173.755	148.348	121.149	72.9404	118.615	125.164	163.312					x
6.78_777.1300m/z		777.13	1	6.78187	0.05	1	0.667305	0.645437	1.43235	HD_0	HD_1	100 - 28.6	84.5202	16.98	59.2785	80.4058	113.876	70.0444	56.4927	50.4868	73.5226	35.5529	134.955	57.2432	78.6102	116.913	70.0444	51.5338	43.3593	70.2287	31.3916	148.622					x
6.78_765.1214m/z		765.121	1	6.78187	0.0928333	1	0.211736	0.423748	1.23755	HD_0	HD_1	100 - 41 - 58 - 17.4 - 0.635	1412.84	3.6	1192.81	1464.66	1581.05	1102.64	1137.81	1184.5	1160.65	1043.65	1449.42	1151.86	1431.95	1623.22	1102.64	1037.93	1017.28	1108.65	921.495	1596.2					x
6.78_751.1270m/z		751.127	1	6.78187	0.23565	0	0.0375575	0.325835	1.21399	HD_0	HD_1	100 - 46 - 6.36	2628.15	2.44	2394.85	2625.06	2864.54	2163.63	2218.3	2112.72	2313.82	2064.78	2416.87	2312.63	2566.44	2940.95	2163.63	2023.58	1814.46	2210.16	1823.11	2661.63		x		x	x
6.78_919.1322m/z		919.132	1	6.78187	0.0499833	0	0.791367	0.696932	1.10003	HD_1	HD_3	100 - 34.7	164.998	13.69	181.203	131.361	157.208	164.209	187.969	142.816	114.111	135.864	200.007	174.982	128.428	161.401	164.209	171.47	122.654	108.999	119.962	220.262					x
6.78_743.1249m/z		743.125	1	6.78187	0.12855	0	0.0654898	0.352776	1.17346	HD_0	HD_1	100 - 45.6	1455.13	4.42	1344.8	1487.26	1533.34	1187.14	1296.53	1236.42	1251.81	1219.53	1425.3	1298.63	1454.05	1574.24	1187.14	1182.72	1061.87	1195.73	1076.79	1569.65					x
6.78_729.1457m/z		729.146	1	6.78187	0.477733	2	0.0707904	0.352776	1.19588	HD_0	HD_1	100 - 38.9 - 10.5 - 2.07 - 0.137	51022.4	3.36	44688	52477.5	55901.8	43620.7	43356.4	41017.9	45180.2	39667.7	45090.1	43153.6	51305.5	57392.8	43620.7	39550.7	35227.3	43156.1	35024.8	49656.4		x
6.78_728.1380n	728.138	727.131	1	6.78187	0.249933	0	0.0415166	0.326623	1.20543	HD_0	HD_1	100 - 60	2825.52	5.59	2582.15	2868.12	3026.29	2459.03	2401.88	2171.08	2675.28	2488.65	2399.07	2493.5	2804.07	3107	2459.03	2191.05	1864.57	2555.42	2197.37	2642.02				x	x			M-H, M+FA-H
6.78_558.1147n	558.115	603.114	1	6.78187	0.04285	2	0.362256	0.501193	1.54932	HD_0	HD_1	100 - 23.2 - 6.59	223.936	27.26	179.679	198.566	293.564	107.289	250.676	75.6488	134.999	88.1078	216.588	173.51	194.131	301.394	107.289	228.672	64.9691	128.95	77.7952	238.522					x			M-H, M+FA-H
6.78_559.1019m/z		559.102	1	6.78187	0.0642667	0	0.0674558	0.352776	1.69116	HD_0	HD_3	100 - 29.3 - 5.45	540.25	12.22	520.497	486.381	613.872	369.263	435.122	255.927	299.368	235.557	423.438	502.625	475.519	630.245	369.263	396.927	219.797	285.956	207.987	466.32					x
6.78_407.0768m/z		407.077	1	6.78187	0.0928333	0	0.0366499	0.325835	1.36307	HD_0	HD_1	100 - 21.8 - 1.44	1066.75	8.26	954.14	1050.83	1195.28	857.012	750.263	740.546	763.647	682.221	939.766	921.379	1027.36	1227.16	857.012	684.406	636	729.435	602.37	1034.94				x	x
6.78_289.0714m/z		289.071	1	6.78187	0.0928333	48	0.0559822	0.341859	1.24043	HD_0	HD_1	100 - 4.73	394.789	3.7	359.479	396.266	428.623	331.111	315.702	307.99	326.791	312.715	387.717	347.137	387.416	440.055	331.111	287.99	264.509	312.151	276.113	426.981					x
6.78_745.1390m/z		745.139	1	6.78187	0.2428	4	0.0212566	0.300048	1.19887	HD_0	HD_1	100 - 33 - 4.82	1857.75	4.5	1687.61	1918.3	1967.34	1607.98	1577.04	1463.72	1618.89	1495.12	1617.32	1629.66	1875.46	2019.81	1607.98	1438.6	1257.08	1546.36	1320.13	1781.11				x	x
6.79_943.1561m/z		943.156	1	6.789	0.0928333	4	0.141363	0.383577	1.90371	HD_3	HD_0	100 - 45.2 - 7.65	935.079	13.99	574.942	313.619	585.002	584.006	492.521	653.329	581.724	854.315	1369.2	555.201	306.616	600.605	584.006	449.288	561.095	555.662	754.322	1507.86		x			x
6.79_900.1597m/z		900.16	1	6.789	0.0642667	0	0.855758	0.724818	1.2368	HD_1	HD_3	100	69.4509	6.66	64.1326	69.5514	61.005	97.7798	77.5717	33.0013	49.5318	58.5243	60.4057	61.9306	67.9981	62.6321	97.7798	70.7626	28.3424	47.3127	51.6743	66.5231					x
6.79_895.1359m/z		895.136	1	6.789	0.0714167	0	0.38076	0.51092	1.23312	HD_1	HD_3	100 - 36.4	274.989	9.12	268.457	225.274	237.672	276.453	321.007	227.508	175.582	211.643	281.782	259.239	220.243	244.011	276.453	292.83	195.389	167.716	186.871	310.319					x
6.79_782.0610m/z		782.061	1	6.789	0.0571333	0	0.482869	0.56366	2.02448	HD_0	HD_1	100	77.9362	34.72	46.6884	93.4382	93.6819	40.6778	52.5237	22.2892	59.6672	8.09465	87.1344	45.0854	91.3515	96.1805	40.6778	47.9132	19.1425	56.994	7.14722	95.9586			x		x
6.79_720.1576m/z		720.158	1	6.789	0.135683	0	0.140001	0.383577	1.63897	HD_3	HD_1	100 - 28.2	802.949	17.15	607.029	666.951	839.751	640.218	455.466	374.051	950.254	928.32	530.273	586.187	652.056	862.149	640.218	415.486	321.245	907.682	819.665	583.974					x
6.79_441.0822m/z		441.082	1	6.789	0.0857	5	0.0363809	0.325835	1.3213	HD_0	HD_1	100 - 21.1	683.379	2.17	640.5	661.017	748.62	514.847	529.429	507.333	518.664	454.302	631.787	618.509	646.255	768.587	514.847	482.956	435.711	495.427	401.128	695.768				x	x
6.79_577.1214m/z		577.121	1	6.789	0.114267	18	0.176364	0.403327	1.3132	HD_0	HD_1	100 - 29.1 - 6.93	1744.96	6.94	1574.82	1638.02	2022.04	1484.43	1528.58	973.358	1421.41	1280.52	1465.1	1520.75	1601.44	2075.97	1484.43	1394.4	835.945	1357.73	1130.64	1613.47					x
6.79_575.1183m/z		575.118	1	6.789	0.0857	43	0.543469	0.588683	1.17689	HD_0	HD_1	100 - 91.5	402.086	8.13	386.403	366.95	452.904	402.179	397.929	224.848	411.254	367.339	352.262	373.136	358.755	464.984	402.179	363	193.105	392.829	324.344	387.936					x
6.79_425.0868m/z		425.087	1	6.789	0.0714	1	0.0231766	0.300048	1.34187	HD_0	HD_1	100 - 6.46	208.86	5.42	183.538	209.191	233.85	157.616	146.401	162.927	151.613	145.797	181.407	177.237	204.52	240.087	157.616	133.55	139.926	144.82	128.732	199.778				x	x
6.79_423.0717m/z		423.072	1	6.789	0.0857	1	0.129866	0.383577	1.1761	HD_1	HD_3	100 - 14	327.56	4.25	317.513	282.747	351.699	335.196	335.981	311.503	272.263	254.826	308.455	306.611	276.432	361.079	335.196	306.489	267.527	260.066	225	339.692					x
6.79_633.0730m/z		633.073	1	6.789	0.0428333	7	0.0600703	0.341859	6.99644	HD_3	HD_0	100 - 29	100.472	36.2	10.5051	11.3511	21.2253	69.8973	54.745	32.2639	32.0779	225.633	43.7058	10.1444	11.0976	21.7914	69.8973	49.9396	27.709	30.6408	199.224	48.132			x		x
6.80_600.6027m/z		600.603	1	6.79615	0.23565	0	0.517726	0.576848	1.18667	HD_1	HD_3	100	608.683	11.35	657.408	527.994	567.653	492.531	728.296	605.221	411.909	464.397	662.499	634.836	516.203	582.793	492.531	664.367	519.78	393.455	410.042	729.591					x
6.80_600.1010m/z		600.101	1	6.79615	0.23565	0	0.637817	0.636498	1.15969	HD_1	HD_3	100 - 22.1	1281.34	16.78	1492.63	1133.85	1124.57	1032.89	1593.48	1217.66	885.001	1063.15	1366.54	1441.38	1108.53	1154.57	1032.89	1453.61	1045.75	845.352	938.717	1504.93					x
6.80_448.0717m/z		448.072	1	6.79615	0.07855	0	0.379719	0.51092	1.17544	HD_1	HD_3	100 - 20.7	205.988	6.08	173.42	181.803	195.545	177.78	239.214	200.97	154.08	160.75	210.9	167.465	177.743	200.761	177.78	218.216	172.598	147.177	141.935	232.258					x
6.80_448.5725m/z		448.573	1	6.79615	0.0499833	0	0.661185	0.644995	1.37507	HD_3	HD_0	100	40.5667	3.66	38.5399	36.7342	13.2307	36.7388	34.382	34.655	20.9922	39.7487	60.9591	37.2166	35.9138	13.5836	36.7388	31.364	29.7626	20.0517	35.0963	67.1325					x
6.80_316.5334m/z		316.533	1	6.80328	0.0571167	0	0.477783	0.561042	Infinity	HD_3	HD_0	100	34.2509	89.65	0	0	0	0	7.48965	10.2288	0	102.753	0	0	0	0	0	6.83222	8.78476	0	90.726	0			x		x
6.80_392.5395m/z		392.54	1	6.80328	0.0999667	0	0.0583566	0.341859	4.09384	HD_3	HD_0	100	272.192	11.02	58.6074	67.7726	73.085	171.914	143.268	220.62	141.739	551.664	123.174	56.5952	66.2591	75.0343	171.914	130.692	189.474	135.389	487.095	135.647			x		x
6.80_591.1110m/z		591.111	1	6.80328	0.0928333	0	0.278144	0.467007	1.16883	HD_0	HD_1	100 - 90.2 - 82.3	428.332	3.66	443.276	351.406	490.315	351.658	369.956	377.773	403.988	392.141	432.514	428.056	343.558	503.393	351.658	337.481	324.441	385.888	346.243	476.315					x
6.80_759.1472m/z		759.147	1	6.80328	0.178517	1	0.145714	0.383577	1.22089	HD_3	HD_0	100 - 43.3 - 37.1 - 7.75	2036.15	4.99	1739.96	1576.71	1686.58	2129.73	1914.24	1692.79	2299.57	1768.67	2040.19	1680.22	1541.5	1731.57	2129.73	1746.21	1453.81	2196.55	1561.66	2246.81		x			x
6.80_393.0451n	393.045	785.082	1	6.80328	0.128533	0	0.191046	0.41416	2.23111	HD_3	HD_0	100 - 19.1 - 22.2 - 5.8 - 5.92	2167.96	7.48	915.562	945.755	1053.76	1454.61	1474.19	1719.16	1276.41	3978.12	1249.34	884.126	924.634	1081.87	1454.61	1344.78	1476.46	1219.23	3512.51	1375.86		x	x					M-H, 2M-H
6.81_316.0323m/z		316.032	1	6.81043	0.0857	0	0.10235	0.374848	3.59215	HD_3	HD_0	100	204.226	17.85	62.2215	45.1503	63.1887	120.892	125.681	168.774	104.405	421.473	86.8001	60.0851	44.1419	64.874	120.892	114.649	144.947	99.7275	372.142	95.5904			x	x	x
6.82_927.1612m/z		927.161	1	6.81757	0.07855	7	0.300849	0.477879	1.50491	HD_3	HD_0	100 - 38.4 - 5.97	481.716	19.85	471.928	254.778	233.585	311.449	480.488	189.871	580.289	389.315	475.543	455.724	249.088	239.816	311.449	438.311	163.066	554.292	343.748	523.702					x
6.82_584.6247m/z		584.625	1	6.8247	0.0856833	1	0.419521	0.532771	1.8436	HD_0	HD_1	100	92.8477	22.3	77.2408	84.9672	116.335	51.0085	20.4778	79.6003	114.25	77.7593	22.7289	74.5887	83.0696	119.438	51.0085	18.6803	68.3628	109.131	68.6579	25.0307					x
6.82_652.1335m/z		652.133	1	6.8247	0.0357	0	0.317435	0.479948	2.24823	HD_0	HD_1	100	45.5881	19.86	36.0598	54.0726	46.632	41.4516	19.3805	0	68.1468	18.0522	31.001	34.8217	52.865	47.8757	41.4516	17.6793	0	65.0938	15.9393	34.1405			x		x
6.82_676.1228m/z		676.123	1	6.8247	0.11425	0	0.0198532	0.300048	1.42235	HD_0	HD_1	100 - 16.7	438.643	7.56	461.12	396.91	457.899	332.454	306.793	285.931	391.202	315.058	284.381	445.288	388.046	470.111	332.454	279.863	245.565	373.676	278.182	313.181				x	x
6.84_584.1233m/z		584.123	1	6.83898	0.0928333	0	0.257529	0.450652	1.40071	HD_0	HD_1	100 - 2.83	206.053	18.44	185.2	183.053	249.908	176.959	96.0958	168.263	188.939	156.143	125.991	178.841	178.965	256.573	176.959	87.6606	144.509	180.474	137.867	138.75					x
6.85_473.0716m/z		473.072	1	6.84613	0.0571333	8	0.423622	0.534491	1.19554	HD_1	HD_3	100	134.618	12.06	122.04	131.48	92.7999	108.887	155.825	139.143	105.635	103.917	128.248	117.85	128.544	95.275	108.887	142.147	119.5	100.903	91.754	141.236					x
6.85_471.0572m/z		471.057	1	6.85327	0.0785333	8	0.464754	0.553762	1.13788	HD_1	HD_3	100 - 12.4	283.585	10.38	296.627	264.983	219.335	270.497	319.028	261.23	235.564	233.041	279.064	286.443	259.066	225.185	270.497	291.024	224.351	225.011	205.765	307.325					x
6.85_595.2022m/z		595.202	1	6.85327	0.0499833	7	0.328797	0.484775	2.12051	HD_1	HD_0	100 - 17.5	148.905	46.84	35.8927	101.455	73.3164	226.122	145.891	74.7022	256.13	123.996	61.1979	34.6604	99.1891	75.2718	226.122	133.084	64.1562	244.655	109.483	67.3954			x		x
6.86_865.1968m/z		865.197	1	6.86042	0.0999667	1	0.0211145	0.300048	2.07113	HD_3	HD_1	100 - 37.7 - 2.53	542.277	12.46	456.545	496.417	581.319	354.38	192.775	238.323	604.937	644.335	377.558	440.87	485.33	596.824	354.38	175.854	204.678	577.835	568.919	415.793			x	x
6.86_493.1344m/z		493.134	1	6.86042	0.0642667	11	0.229143	0.432294	2.26334	HD_1	HD_0	100 - 11.3	244.691	14.49	144.915	161.068	18.3488	236.747	343.196	154.13	193.191	158.251	211.846	139.939	157.471	18.8381	236.747	313.071	132.371	184.536	139.728	233.3			x		x
6.87_633.1456m/z		633.146	1	6.8747	0.0714167	0	0.515861	0.576494	1.23683	HD_0	HD_1	100 - 28.4 - 0.608	426.409	11.54	434.626	470.979	373.621	339.36	405.508	289.414	525.429	209.192	304.152	419.704	460.461	383.586	339.36	369.913	248.556	501.889	184.707	334.954					x
6.87_669.1271m/z		669.127	1	6.8747	0.0499833	1	0.298667	0.477879	2.85124	HD_0	HD_3	100	24.4263	43.23	19.4122	9.28574	44.5808	16.4066	17.2797	6.77381	20.2614	0	5.4393	18.7457	9.07837	45.7699	16.4066	15.7629	5.81752	19.3536	0	5.99014			x		x
6.87_467.1188m/z		467.119	1	6.8747	0.0714167	19	0.189896	0.413367	2.03494	HD_3	HD_0	100 - 9.85	252.075	38.91	71.1835	202.904	97.5341	263.185	295.739	119.287	362.481	174.973	218.771	68.7394	198.372	100.135	263.185	269.779	102.447	346.241	154.493	240.926			x		x
6.87_607.0946m/z		607.095	1	6.8747	0.0357	0	0.561513	0.593226	1.71521	HD_3	HD_0	100 - 38.7	62.7244	40.26	52.7781	24.0272	32.9029	27.7659	72.3295	83.5796	24.6076	76.9098	86.6558	50.9659	23.4906	33.7805	27.7659	65.9805	71.7803	23.5051	67.9079	95.4315					x
6.90_563.1405m/z		563.141	1	6.90325	0.121383	11	0.016235	0.300048	1.63649	HD_0	HD_3	100 - 28.3 - 4.01	1952.11	10.26	1760.98	1934.82	2160.52	1746.31	1534.14	1266	1101.16	1423.89	1053.54	1700.52	1891.61	2218.15	1746.31	1399.47	1087.27	1051.83	1257.23	1160.23		x		x
6.90_592.1056m/z		592.106	1	6.90325	0.07855	0	0.233384	0.437171	1.38511	HD_0	HD_1	100 - 15.8	152.128	14.28	132.461	137.707	186.217	76.6413	131.691	121.162	112.39	122.817	147.879	127.913	134.632	191.184	76.6413	120.131	104.057	107.355	108.442	162.855					x
6.90_592.6072m/z		592.607	1	6.90325	0.0571333	0	0.724355	0.668411	1.45313	HD_3	HD_0	100	19.159	71.67	0	17.0982	22.4558	0	38.7497	9.20464	10.5299	11.9534	34.9937	0	16.7163	23.0547	0	35.3483	7.90518	10.0581	10.5543	38.5375					x
6.91_720.6601m/z		720.66	1	6.9104	0.14995	0	0.027399	0.300048	1.84546	HD_3	HD_1	100 - 7.55	916.386	13.94	739.425	727.999	926.089	649.728	422.104	417.855	1022.57	1041.15	685.44	714.037	711.741	950.789	649.728	385.053	358.864	976.754	919.289	754.855		x		x	x
6.91_1033.2032m/z		1033.2	1	6.9104	0.220667	1	0.0799591	0.357557	1.19113	HD_0	HD_3	100 - 54.9 - 14.7	2616.03	4.81	2515.13	2575.98	2756.99	2926.87	2453.57	2303.77	2300.89	2078.2	2209.67	2428.78	2518.45	2830.52	2926.87	2238.2	1978.54	2197.81	1834.96	2433.45		x			x
6.92_516.0981m/z		516.098	1	6.91753	0.185667	1	0.0435632	0.326623	1.20575	HD_0	HD_3	100 - 8.29	729.666	6.34	736.4	680.41	772.188	787	740.902	654.232	572.7	584.321	658.447	711.116	665.214	792.784	787	675.866	561.871	547.043	515.929	725.129				x	x
6.92_720.1579m/z		720.158	1	6.91753	0.406467	0	0.0377335	0.325835	1.85551	HD_3	HD_1	100 - 28.2	2051.97	13.97	1613.68	1697.32	2084.5	1503.62	911.485	902.543	2365.96	2290.83	1499.13	1558.27	1659.41	2140.09	1503.62	831.476	775.127	2259.96	2022.7	1650.95		x		x	x
6.92_625.1405m/z		625.14	1	6.92468	0.0857	27	0.713867	0.665198	1.28987	HD_1	HD_0	100 - 23.8	506.081	11.41	419.085	297.108	460.861	463.123	298.35	756.769	400.926	504.4	459.779	404.695	290.473	473.153	463.123	272.162	649.932	382.964	445.363	506.342					x
6.92_727.1466m/z		727.147	1	6.92468	0.0856833	0	0.112091	0.380646	4.26504	HD_3	HD_1	100	90.0702	33.32	78.2306	67.5212	124.17	49.3985	0	13.9562	109.326	105.396	55.4891	75.5446	66.0132	127.482	49.3985	0	11.9859	104.428	93.0597	61.1085			x		x
6.92_727.6495m/z		727.65	1	6.92468	0.0642667	0	0.184814	0.411782	2.81629	HD_3	HD_1	100	47.4589	19.04	29.0615	37.5986	64.0303	39.5339	0	11.0209	39.7593	57.4045	45.213	28.0637	36.7589	65.7381	39.5339	0	9.46506	37.978	50.6856	49.7918			x		x
6.92_736.1409m/z		736.141	1	6.92468	0.07855	0	0.588691	0.610542	2.57376	HD_0	HD_1	100	61.2337	26.78	52.8316	50.738	80.1314	30.4179	29.3843	11.5725	41.3566	0	123.168	51.0177	49.6049	82.2686	30.4179	26.805	9.93872	39.5038	0	135.641			x		x
6.92_864.1869m/z		864.187	1	6.92468	0.0499833	0	0.0193863	0.300048	17.311	HD_3	HD_1	100	68.3733	35.63	42.8567	9.74504	68.5448	0	0	11.8491	64.3267	94.5028	46.2904	41.3852	9.5274	70.373	0	0	10.1763	61.4448	83.4418	50.9782			x	x	x
6.94_436.0704m/z		436.07	1	6.93897	0.0714167	0	0.0786139	0.357557	1.24982	HD_1	HD_3	100 - 14.8	230.82	6.87	193.019	218.34	248.392	212.522	240.354	239.585	193.949	196.343	163.754	186.391	213.464	255.017	212.522	219.256	205.762	185.26	173.362	180.337					x
6.96_903.1626m/z		903.163	1	6.96038	0.0428333	0	0.00284854	0.17362	1.78843	HD_0	HD_3	100 - 38.7	115.865	5.42	111.479	123.062	113.053	78.3706	106.432	99.0381	68.7991	69.6081	55.9496	107.652	120.313	116.068	78.3706	97.0896	85.0565	65.7168	61.4608	61.6157				x	x
6.97_539.2149m/z		539.215	1	6.97467	0.0357	4	0.283292	0.467007	1.79313	HD_0	HD_3	100	73.1625	7.3	68.4332	78.9523	72.1022	61.716	25.4144	93.4312	37.3131	29.9817	55.1098	66.0835	77.1891	74.0253	61.716	23.1836	80.2411	35.6414	26.4725	60.6908					x
6.97_352.8534m/z		352.853	1	6.97467	0.0357	0	0.127975	0.383577	5.14398	HD_0	HD_3	100	8.89331	35.17	12.4985	6.8978	7.28363	0	0	6.55623	5.18664	0	0	12.0694	6.74376	7.47789	0	0	5.63066	4.95427	0	0	x
6.97_307.1397m/z		307.14	1	6.97467	0.0571167	1	0.375837	0.508387	1.18979	HD_1	HD_0	100	150.68	3.45	145.991	121.44	112.501	149.165	156.468	146.407	119.208	174.001	123.531	140.978	118.728	115.502	149.165	142.733	125.738	113.867	153.635	136.041					x
6.98_660.1293m/z		660.129	1	6.9818	0.0921333	0	0.041296	0.326623	1.99692	HD_0	HD_3	100 - 6.35	183.673	4.93	191.343	173.682	185.994	109.302	94.697	105.002	92.8411	49.9541	133.14	184.773	169.803	190.954	109.302	86.3846	90.1783	88.6817	44.1072	146.623				x	x
6.98_660.6314m/z		660.631	1	6.9818	0.120683	0	0.0868399	0.365564	1.72432	HD_0	HD_3	100	108.916	12.88	120.158	75.4459	131.143	98.2445	69.7315	60.1069	53.9046	66.411	69.1775	116.032	73.761	134.641	98.2445	63.6105	51.6213	51.4896	58.638	76.1832					x
6.99_439.0666m/z		439.067	1	6.98895	0.05	5	0.378106	0.509949	1.7966	HD_3	HD_0	100 - 32.9	98.6598	11.12	74.0348	18.0873	72.6217	62.6252	77.9157	74.0575	50.5426	110.048	135.389	71.4928	17.6834	74.5586	62.6252	71.0764	63.6025	48.2782	97.1678	149.099					x
6.99_759.1398m/z		759.14	1	6.98895	0.2278	0	0.0410386	0.326623	1.34096	HD_3	HD_0	100 - 40.6 - 11.8 - 0.306	3346.59	6.57	2746.33	2171.73	2568.92	2308.07	2999.43	2795.71	3553.68	3116.07	3370.02	2652.04	2123.23	2637.44	2308.07	2736.14	2401.03	3394.47	2751.35	3711.3		x		x
6.99_795.0988m/z		795.099	1	6.98895	0.05	0	0.342675	0.488242	1.66673	HD_3	HD_0	100 - 21.8	107.932	30.92	76.1464	40.0293	78.0944	55.3086	67.8497	99.8842	59.7175	129.849	134.229	73.5319	39.1354	80.1773	55.3086	61.894	85.7831	57.0421	114.651	147.822					x
6.99_1153.2600m/z		1153.26	1	6.98895	0.0714	1	0.0223501	0.300048	3.31308	HD_3	HD_1	100 - 49.1	257.287	19.42	158.058	196.462	234.292	128.506	41.4187	63.0491	285.728	330.972	155.16	152.631	192.074	240.541	128.506	37.783	54.1482	272.928	292.233	170.873			x	x	x
7.00_583.2024m/z		583.202	1	6.99608	0.0707167	3	0.170894	0.398848	1.42343	HD_1	HD_0	100 - 12.9	219.387	17.07	145.694	130.709	185.974	176.159	240.423	241.578	267.756	191.599	161.716	140.691	127.79	190.934	176.159	219.319	207.473	255.76	169.174	178.093					x
7.00_668.6279m/z		668.628	1	6.99608	0.0571333	0	0.235947	0.440154	2.4346	HD_0	HD_1	100	68.3692	26.77	58.4674	57.1526	89.4877	25.8801	38.839	19.5278	69.323	9.48892	38.185	56.4599	55.8762	91.8744	25.8801	35.4298	16.771	66.2173	8.3783	42.052			x		x
7.00_864.1887m/z		864.189	1	6.99608	0.07785	0	0.042023	0.326623	6.59832	HD_3	HD_1	100 - 63	161.114	30.9	108.922	109.384	187.839	73.2522	0	0	170.752	205.368	107.222	105.182	106.942	192.849	73.2522	0	0	163.102	181.33	118.08			x	x	x
7.00_668.1255m/z		668.125	1	7.00323	0.0642667	0	0.0107922	0.300048	1.67678	HD_0	HD_3	100	139.382	5.69	143.966	121.063	153.116	99.2588	111.192	106.526	99.7197	82.9938	66.6605	139.023	118.36	157.2	99.2588	101.431	91.4874	95.2522	73.2798	73.4113				x	x
7.01_775.1497m/z		775.15	1	7.01037	0.04285	3	0.471594	0.557981	1.51772	HD_3	HD_0	100 - 29.2	116.504	10.52	82.4068	67.5108	80.3699	99.5501	105.096	47.6958	180.34	84.47	84.7021	79.5774	66.0031	82.5135	99.5501	95.8707	40.9623	172.261	74.5832	93.28					x
7.01_849.2019m/z		849.202	1	7.01037	0.0357	0	0.0164402	0.300048	3.24162	HD_0	HD_1	100 - 17.9	107.143	12.47	92.7331	119.109	109.586	59.6447	14.775	24.737	81.5903	116.029	83.2556	89.5491	116.449	112.509	59.6447	13.4781	21.2448	77.9349	102.448	91.687			x	x	x
7.02_479.0827m/z		479.083	1	7.01752	0.0992833	62	0.693763	0.658441	1.17926	HD_1	HD_0	100 - 21.1 - 5.75	1823.78	13.37	1457.08	1344.86	1837.7	1455.87	1439.67	2575.81	1514.01	1916.13	1940.07	1407.05	1314.83	1886.71	1455.87	1313.29	2212.17	1446.18	1691.86	2136.54
7.02_820.6401m/z		820.64	1	7.02465	0.0421333	2	0.713165	0.665198	1.60588	HD_0	HD_1	100	30.4785	71.88	55.7738	17.4821	18.1797	8.08747	39.002	9.84863	38.9945	0	35.5436	53.8588	17.0917	18.6645	8.08747	35.5785	8.45825	37.2475	0	39.1431					x
7.02_881.1904m/z		881.19	1	7.02465	0.292083	2	0.124173	0.383577	1.41444	HD_0	HD_1	100 - 36.8	1083.67	8.89	997.27	1066.27	1187.47	847.438	581.339	869.675	1012.9	956.542	701.603	963.029	1042.46	1219.14	847.438	530.31	746.899	967.521	844.584	772.655					x
7.02_592.6056m/z		592.606	1	7.02465	0.142117	0	0.816402	0.709745	1.08567	HD_1	HD_3	100 - 2.55	414.806	2.46	400.665	381.493	392.402	351.329	496.715	396.375	308.453	344.777	492.988	386.908	372.974	402.868	351.329	453.114	340.417	294.634	304.422	542.913					x
7.02_591.0991m/z		591.099	1	7.02465	0.07785	10	0.552942	0.590867	1.25423	HD_0	HD_1	100	119.376	14.87	117.098	138.151	102.879	76.1779	118.655	90.7047	118.76	68.9156	132.453	113.078	135.066	105.623	76.1779	108.239	77.8995	113.439	60.8494	145.867					x
7.02_593.1115n	593.112	592.104	1	7.02465	0.184967	0	0.845063	0.721155	1.07596	HD_1	HD_3	100 - 31.1	1217.6	2.35	1171.02	1209.33	1155.38	993.206	1445.01	1214.59	960.954	976.663	1457.32	1130.82	1182.32	1186.2	993.206	1318.16	1043.12	917.902	862.35	1604.91					x			M-H, 2M-H
7.04_554.2629m/z		554.263	1	7.03823	0.0207167	1	0.0325024	0.314068	Infinity	HD_0	HD_3	100 - 26.6	37.4062	30.06	32.2297	50.3061	29.6828	0	11.58	79.4545	0	0	0	31.1231	49.1826	30.4745	0	10.5635	68.2376	0	0	0			x	x	x
7.04_820.1419m/z		820.142	1	7.03823	0.0421333	0	0.551385	0.590443	1.374	HD_0	HD_3	100	39.3689	50.65	59.1088	19.2337	39.7641	8.88367	55.4497	33.5259	18.1392	0	67.8191	57.0793	18.8041	40.8247	8.88367	50.5824	28.7929	17.3266	0	74.6872					x
7.04_925.1483m/z		925.148	1	7.03823	0.0492833	0	0.192632	0.41416	5.72872	HD_1	HD_0	100 - 38	100.914	40.92	9.04558	11.5007	32.3002	38.6876	20.1431	243.912	70.145	30.8613	74.0047	8.735	11.2439	33.1617	38.6876	18.375	209.478	67.0024	27.2491	81.4992			x		x
7.04_525.1029n	525.103	1049.2	1	7.03823	0.2278	1	0.000951112	0.121466	1.41351	HD_0	HD_3	100 - 41 - 10	3320.32	1.77	3290.6	3282.37	3387.99	2474.23	2935.95	2606.71	2471.05	2309.16	2266.78	3177.61	3209.07	3478.36	2474.23	2678.24	2238.71	2360.35	2038.89	2496.33		x		x				M-H, 2M-H
7.05_445.1137m/z		445.114	1	7.05252	0.0492833	24	0.96297	0.76614	1.12903	HD_0	HD_3	100 - 7.37	81.0553	15.86	45.3515	121.866	75.9482	64.6443	74.2175	88.5252	69.8362	55.0002	90.5404	43.7944	119.145	77.9738	64.6443	67.7028	76.0277	66.7075	48.5627	99.7095					x
7.07_745.1394m/z		745.139	1	7.07393	0.120683	4	0.0178928	0.300048	1.59433	HD_0	HD_3	100 - 37.2 - 5.67	1025.54	2.67	947.799	1026.75	1102.06	796.597	781.974	755.634	827.876	566.454	535.392	915.257	1003.82	1131.45	796.597	713.334	648.958	790.786	500.153	589.612		x		x	x
7.08_744.1305m/z		744.13	1	7.08108	0.0571333	0	0.334017	0.484775	1.626	HD_0	HD_3	100	66.2716	30.22	86.2529	46.1952	66.3667	44.8706	72.6379	39.0703	30.7157	20.8404	70.7161	83.2914	45.1636	68.1368	44.8706	66.2618	33.5546	29.3396	18.4012	77.8776					x
7.08_372.0663m/z		372.066	1	7.08108	0.0285667	0	0.159354	0.387484	2.04868	HD_0	HD_3	100	41.641	18.69	41.1666	49.6489	34.1075	33.5865	13.6368	17.87	36.5658	15.8164	8.59504	39.7531	48.5401	35.0172	33.5865	12.4398	15.3472	34.9276	13.9652	9.46547			x		x
7.09_584.1144m/z		584.114	1	7.08822	0.0285667	1	0.000195143	0.0773114	2.12307	HD_0	HD_1	100	50.0871	7.82	52.6944	52.4231	45.1437	26.3241	20.992	23.4594	34.5049	38.75	40.1965	50.8852	51.2524	46.3477	26.3241	19.1493	20.1475	32.959	34.2145	44.2672			x	x	x
7.09_775.1487m/z		775.149	1	7.08822	0.0428333	3	0.086867	0.365564	1.57945	HD_1	HD_0	100 - 19.2	137.047	7.65	102.004	57.371	100.931	140.567	125.251	145.323	105.756	136.268	98.1221	98.5013	56.0898	103.623	140.567	114.257	124.807	101.018	120.319	108.059					x
7.10_676.1139m/z		676.114	1	7.09537	0.184967	0	0.0626677	0.348875	1.33306	HD_0	HD_3	100 - 18.5	719.493	10.03	830.316	630.906	697.258	575.464	683.141	578.214	543.488	480.937	594.76	801.807	616.816	715.855	575.464	623.176	496.585	519.139	424.646	654.992					x
7.10_173.0826m/z		173.083	1	7.09537	0.0999833	7	1	0.768161	1	---	---	100	0	---	0	0	0	0	0	0	0	0	0	0	0	0	0	0	0	0	0	0	x
7.10_451.1370m/z		451.137	1	7.09537	0.0571167	0	0.257714	0.450652	1.34879	HD_1	HD_3	100 - 9.11 - 11	427.324	14.91	260.623	415.941	318.457	412.173	336.304	533.494	310.156	273.272	367.033	251.675	406.652	326.951	412.173	306.784	458.178	296.261	241.287	404.203					x
7.10_416.1675n	416.168	461.166	1	7.09537	0.114267	1	0.11644	0.382832	1.40758	HD_1	HD_3	100 - 21.2 - 3.26	4301.12	11.46	3022.42	3993.26	3165.91	4190.61	3426.84	5285.91	2965.6	2759.47	3441.98	2918.64	3904.08	3250.35	4190.61	3126.04	4539.68	2832.73	2436.49	3790.55		x						M-H, M+FA-H
7.10_676.6164m/z		676.616	1	7.1025	0.23495	0	0.11604	0.382832	1.24078	HD_0	HD_1	100	421.155	8.77	459.38	385.696	418.389	335.123	389.974	293.189	369.083	307.646	374.26	443.607	377.083	429.548	335.123	355.742	251.798	352.548	271.637	412.162					x
7.10_388.2085n	388.209	433.207	1	7.1025	0.0714	5	0.338207	0.484775	1.35416	HD_1	HD_3	100 - 3.91	282.488	14.46	283.448	155.207	240.696	298.527	236.045	312.894	270.399	197.823	157.599	273.716	151.741	247.116	298.527	215.325	268.721	258.285	174.669	173.559					x			M-H, M+FA-H
7.11_479.0828m/z		479.083	1	7.10963	0.11425	62	0.180843	0.406649	1.44724	HD_1	HD_3	100 - 22.4 - 3.28	1847.58	6.43	1185.26	1356.65	1644.51	1783.99	1325.8	2432.95	1348.36	1187.09	1294.42	1144.56	1326.36	1688.38	1783.99	1209.43	2089.48	1287.95	1048.15	1425.51		x
7.11_563.1396m/z		563.14	1	7.10963	0.0214167	11	0.156198	0.383577	2.54286	HD_0	HD_3	100	51.67	1.94	52.8069	51.2871	50.9159	54.5458	16.2143	27.0886	37.3124	17.798	5.84846	50.9938	50.1418	52.2739	54.5458	14.791	23.2644	35.6408	15.7149	6.44073			x		x
7.11_864.1889m/z		864.189	1	7.10963	0.14995	0	0.0172683	0.300048	2.68792	HD_3	HD_1	100 - 52.1	541.012	26.01	347.781	390.721	576.784	300.18	149.468	154.176	572.243	663.483	387.309	335.84	381.995	592.167	300.18	136.348	132.411	546.606	585.826	426.533		x	x	x	x
7.12_668.6125m/z		668.613	1	7.12392	0.0928333	0	0.226364	0.429783	1.23066	HD_1	HD_3	100 - 1.39	335.973	3.28	296.657	309.362	290.107	306.369	378.894	322.655	265.457	220.901	332.651	286.471	302.454	297.844	306.369	345.635	277.105	253.564	195.046	366.339					x
7.13_668.1126m/z		668.113	1	7.13107	0.178667	0	0.155882	0.383577	1.21006	HD_1	HD_3	100 - 25.1	988.696	3.48	915.539	879.011	854.526	975.491	1087.15	903.445	733.143	749.72	968.317	884.104	859.38	877.317	975.491	991.722	775.902	700.297	661.969	1066.38					x
7.14_660.1291m/z		660.129	1	7.1382	0.128533	0	0.407185	0.526531	1.43642	HD_1	HD_3	100 - 19.2	396.689	8.85	320.506	367.597	419.994	623.296	301.506	265.266	278.942	250.461	299.091	309.501	359.388	431.196	623.296	275.04	227.817	266.445	221.146	329.381					x
7.15_451.0882m/z		451.088	1	7.14535	0.0642667	19	0.375835	0.508387	2.31699	HD_3	HD_0	100 - 11.1	259.051	22.13	105.481	139.092	90.8415	249.437	109.333	146.656	507.697	128.569	140.885	101.86	135.986	93.2644	249.437	99.7363	125.952	484.952	113.521	155.153			x		x
7.15_660.6307m/z		660.631	1	7.14535	0.121383	0	0.528884	0.58244	1.3836	HD_1	HD_3	100	222.098	15.84	156.097	214.162	198.313	335.471	148.507	182.315	195.722	134.458	151.385	150.737	209.379	203.602	335.471	135.471	156.577	186.954	118.72	166.716					x
7.15_178.9772m/z		178.977	1	7.15248	0.171517	0	0.810827	0.706006	1.21498	HD_0	HD_3	100	80.7771	13.45	83.7081	89.8794	68.7439	32.5104	105.432	92.4418	76.3907	74.0877	48.9749	80.834	87.8721	70.5774	32.5104	96.1773	79.3914	72.9683	65.4161	53.9346	x
7.16_365.1816m/z		365.182	1	7.15963	0.02855	3	0.0248616	0.300048	1.43453	HD_0	HD_1	100	67.1233	11.84	74.3462	68.4121	58.6116	47.091	52.5331	40.7493	47.928	44.448	56.7092	71.7935	66.8842	60.1749	47.091	47.9218	34.9965	45.7808	39.2456	62.4522				x	x
7.17_849.2022m/z		849.202	1	7.1739	0.0571167	0	0.0436624	0.326623	2.07423	HD_0	HD_1	100 - 33.1	184.017	12.16	147.187	197.563	207.302	117.547	48.712	99.8886	148.477	165.862	129.861	142.133	193.151	212.831	117.547	44.4361	85.7869	141.825	146.448	143.013			x	x	x
7.17_901.2611m/z		901.261	1	7.1739	0.0571167	4	0.833237	0.715533	1.17134	HD_0	HD_3	100 - 27.8	144.281	28.93	98.477	154.21	180.155	91.854	131.984	178.943	115.194	87.741	166.591	95.0959	150.766	184.96	91.854	120.399	153.681	110.034	77.4714	183.461					x
7.18_387.1290m/z		387.129	1	7.18105	0.0929667	8	0.0260081	0.300048	2.99695	HD_3	HD_0	100 - 13.8	501.213	8.32	327.016	99.7017	75.0054	473.069	645.649	360.753	463.991	493.407	546.242	315.788	97.4751	77.0059	473.069	588.975	309.824	443.203	435.657	601.56		x	x	x	x
7.18_639.1926m/z		639.193	1	7.18105	0.0499833	2	0.0259987	0.300048	1.65428	HD_1	HD_3	100 - 17.4	204.637	5.78	116.468	147.485	120.05	147.533	220.891	245.489	120.117	131.94	119.049	112.469	144.192	123.252	147.533	201.502	210.832	114.735	116.497	131.105				x	x
7.18_684.1055m/z		684.105	1	7.18105	0.0571333	0	0.192739	0.41416	1.65142	HD_0	HD_3	100 - 8.1	106.381	8.93	153.13	89.7262	76.2855	77.2142	88.5308	75.2414	48.6602	54.1982	90.394	147.872	87.7224	78.3202	77.2142	80.7596	64.6192	46.4802	47.8546	99.5483					x
7.18_684.6069m/z		684.607	1	7.18105	0.0571333	0	0.119826	0.383577	2.27165	HD_0	HD_3	100	61.6866	10.24	87.1169	47.7937	50.1491	49.9693	57.8526	47.7421	8.72206	22.4789	50.264	84.1258	46.7264	51.4867	49.9693	52.7744	41.0021	8.3313	19.8479	55.3543			x		x
7.20_377.1810m/z		377.181	1	7.19533	0.0287	15	1.47e-06	0.00116861	Infinity	HD_3	HD_0	100	52.8275	47.94	0	0	0	0	0	0	48.5072	29.9393	80.036	0	0	0	0	0	0	46.334	26.435	88.1414			x	x	x
7.20_599.0923m/z		599.092	1	7.20247	0.0501333	0	0.563612	0.594493	1.5153	HD_3	HD_0	100 - 22.5	93.7821	26.61	113.406	20.8892	51.3751	56.2913	85.6674	97.5746	51.5707	70.7065	159.069	109.512	20.4227	52.7454	56.2913	78.1476	83.7995	49.2603	62.4306	175.178					x
7.20_599.5945m/z		599.595	1	7.20247	0.0358333	0	0.336501	0.484775	3.17459	HD_3	HD_0	100	26.2478	2.57	8.10674	8.18886	8.50863	0	17.5218	7.71578	9.24381	15.5249	53.9746	7.8284	8.00598	8.73557	0	15.9837	6.62651	8.82968	13.7078	59.4406			x		x
7.20_771.1968m/z		771.197	1	7.20247	0.0572667	24	0.822139	0.711025	3.07274	HD_3	HD_1	100 - 29.3	206.839	28.69	17.1821	112.153	110.06	51.3039	88.7584	61.8797	13.6396	268.429	338.448	16.5921	109.649	112.996	51.3039	80.9673	53.1439	13.0285	237.011	372.722			x		x
7.20_895.1373m/z		895.137	1	7.20247	0.0644167	0	0.0893756	0.36602	4.10833	HD_3	HD_1	100 - 44.2 - 10.2	177.249	18.21	64.704	67.1001	89.0243	56.9774	8.31897	64.1355	89.9998	177.068	264.68	62.4824	65.6016	91.3987	56.9774	7.58875	55.0812	85.9677	156.343	291.485			x		x
7.21_603.1352m/z		603.135	1	7.20962	0.0572667	3	0.38456	0.513671	1.20794	HD_0	HD_1	100 - 18.8	184.871	8.88	202.765	170.486	181.362	133.103	136.917	189.118	163.853	135.025	196.363	195.803	166.679	186.2	133.103	124.899	162.419	156.512	119.221	216.249					x
7.22_273.0765m/z		273.077	1	7.21688	0.0644	60	0.192902	0.41416	1.63408	HD_3	HD_0	100 - 4.5	208.126	15.29	118.925	149.64	113.534	166.962	102.265	159.037	135.127	205.142	284.108	114.841	146.298	116.562	166.962	93.2879	136.585	129.073	181.131	312.88					x
7.24_585.2188m/z		585.219	1	7.23832	0.07155	1	0.495792	0.572659	1.35808	HD_0	HD_3	100 - 22.6	433.578	15.71	462.986	283.722	554.027	331.13	203.282	450.787	265.973	365.537	326.267	447.089	277.386	568.804	331.13	185.438	387.147	254.057	322.753	359.308					x
7.24_745.1399m/z		745.14	1	7.23832	0.114383	4	0.0524091	0.337377	1.44127	HD_0	HD_3	100 - 33.4 - 2.22	598.365	5.74	560.153	608.253	626.689	597.827	497.905	483.339	527.975	370.202	347.323	540.92	594.67	643.403	597.827	454.2	415.104	504.321	326.871	382.497					x
7.25_391.1028m/z		391.103	1	7.24545	0.0571333	16	0.123971	0.383577	1.83907	HD_0	HD_3	100 - 4	132.904	15.38	166.364	145.884	86.4639	69.7084	104.403	133.372	60.5077	82.5965	73.6971	160.652	142.626	88.77	69.7084	95.239	114.543	57.7969	72.929	81.1605					x
7.25_812.1452m/z		812.145	1	7.2526	0.0571333	0	0.990476	0.768161	1.22425	HD_3	HD_0	100	55.4473	38.46	65.1984	37.8261	32.8484	65.7442	64.408	20.8912	51.2979	20.6019	94.4423	62.9599	36.9814	33.7245	65.7442	58.7543	17.9419	48.9997	18.1905	104.007					x
7.26_812.6477m/z		812.648	1	7.25973	0.0571333	0	0.534964	0.585131	1.67608	HD_3	HD_1	100	46.162	19.42	48.2518	37.9546	33.1268	50.9108	31.7141	0	36.1335	9.51337	92.8391	46.5951	37.107	34.0104	50.9108	28.9303	0	34.5146	8.39988	102.241					x
7.27_600.1009m/z		600.101	1	7.26688	0.0857	0	0.901272	0.745323	1.10399	HD_1	HD_3	100 - 13.5	188.209	4.77	181.107	171.497	164.722	132.763	250.633	181.23	151.523	136.445	223.473	174.888	167.667	169.115	132.763	228.633	155.645	144.735	120.475	246.104					x
7.27_600.6028m/z		600.603	1	7.26688	0.0642667	0	0.879627	0.736765	1.25371	HD_1	HD_3	100	77.7927	23.37	108.585	60.768	38.6724	41.5975	87.6855	104.095	51.2291	56.3908	78.53	104.857	59.4109	39.7038	41.5975	79.9886	89.3996	48.934	49.7905	86.4828					x
7.27_676.6080m/z		676.608	1	7.26688	0.0642667	0	0.555429	0.591175	1.46126	HD_3	HD_0	100	34.8968	44.47	44.944	26.6998	0	41.8771	24.3032	17.8111	19.8298	20.671	64.1895	43.4009	26.1035	0	41.8771	22.1699	15.2967	18.9414	18.2516	70.6901					x
7.27_676.1082m/z		676.108	1	7.27402	0.0642667	0	0.564213	0.594493	1.30207	HD_0	HD_1	100	82.4011	26.75	94.9662	95.2897	56.9475	55.9258	84.7886	49.1392	72.2767	53.4859	94.9971	91.7056	93.1617	58.4663	55.9258	77.346	42.202	69.0386	47.2256	104.618					x
7.30_458.0754m/z		458.075	1	7.29543	0.0642667	0	0.0669297	0.352776	4.45527	HD_1	HD_3	100	19.7289	14.33	19.2013	12.0485	16.5294	16.5105	21.8158	20.8602	5.90386	0	7.38078	18.542	11.7794	16.9702	16.5105	19.9008	17.9153	5.63936	0	8.12823			x		x
7.30_592.6054m/z		592.605	1	7.30258	0.157267	0	0.694945	0.658441	1.12942	HD_1	HD_3	100	290.686	9.7	292.116	293.908	246.436	251.352	347.577	273.13	217.587	204.179	350.365	282.086	287.344	253.009	251.352	317.067	234.571	207.839	180.281	385.846					x
7.30_543.1749m/z		543.175	1	7.30258	0.04285	0	0.139739	0.383577	11.7297	HD_3	HD_1	100 - 7.56	95.8507	70.74	21.4231	0	30.7704	24.5149	0	0	107.025	157.377	23.15	20.6875	0	31.5911	24.5149	0	0	102.23	138.957	25.4944			x		x
7.31_592.1040m/z		592.104	1	7.30972	0.2144	0	0.194181	0.41416	1.27913	HD_0	HD_3	74.1 - 100	1444.92	13.51	1468.4	1238.96	1627.38	1351.77	1428.74	1075.76	1092.15	983.225	1313.45	1417.99	1211.29	1670.79	1351.77	1303.32	923.889	1043.22	868.144	1446.47					x
7.31_660.1303m/z		660.13	1	7.30972	0.0858833	0	0.455036	0.548529	1.461	HD_0	HD_1	100	93.6701	31.38	83.1454	63.1544	134.711	87.34	52.7722	52.2285	103.16	38.8467	53.494	80.2906	61.744	138.303	87.34	48.1399	44.8551	98.5386	34.2999	58.9114					x
7.32_577.1339n	577.134	576.127	1	7.31687	0.2431	0	0.0659248	0.352776	1.71999	HD_3	HD_1	100 - 43.1 - 0.477	1983.15	15.45	1528.38	1872.72	2088.87	1490.73	1011.83	956.443	2224.9	2360.28	1364.26	1475.91	1830.9	2144.59	1490.73	923.013	821.418	2125.23	2084.02	1502.42		x			x			M-H, 2M-H
7.32_479.2496m/z		479.25	1	7.324	0.0499833	1	0.117349	0.383577	2.93177	HD_3	HD_0	100	101.87	27.73	64.7754	8.99145	30.4735	72.6613	42.4409	147.687	83.3221	134.386	87.9005	62.5513	8.79065	31.2863	72.6613	38.7155	126.837	79.5892	118.657	96.8023			x		x
7.34_727.1333m/z		727.133	1	7.33828	0.10015	1	0.0136778	0.300048	1.84678	HD_0	HD_1	85.6 - 100	268.681	12.77	218.468	273.769	313.805	160.477	170.346	105.635	282.291	223.869	281.576	210.967	267.655	322.175	160.477	155.393	90.722	269.644	197.666	310.091				x	x
7.34_711.1345m/z		711.134	1	7.33828	0.0499833	0	0.790516	0.696932	1.2638	HD_3	HD_1	100	55.687	13.96	45.571	57.8674	59.398	48.279	47.9852	35.9253	44.4793	28.5929	93.9888	44.0063	56.5751	60.9822	48.279	43.7732	30.8536	42.4865	25.2463	103.507					x
7.34_712.1501m/z		712.15	1	7.33828	0.04285	1	0.0627427	0.348875	8.5971	HD_3	HD_1	100	47.3582	31.65	7.98049	52.9063	49.9141	0	7.38313	9.14274	60.0341	30.8117	51.2288	7.70648	51.7247	51.2454	0	6.73505	7.85202	57.3445	27.2054	56.4168			x		x
7.34_713.1508m/z		713.151	1	7.33828	0.128717	0	0.714222	0.665198	1.13923	HD_3	HD_1	100 - 40.1 - 10.2 - 0.133	3125.11	6.01	2767.5	3295.55	3157.74	2561.01	2786.34	2882.18	2518.31	2610.35	4246.66	2672.47	3221.95	3241.96	2561.01	2541.76	2475.29	2405.48	2304.82	4676.73
7.35_289.0699m/z		289.07	1	7.34543	0.06445	0	0.0548127	0.341859	1.67859	HD_3	HD_0	100 - 1.16	184.454	15.38	91.7728	112.663	125.223	84.5598	153.806	112.18	156.616	171.548	225.198	88.6218	110.147	128.563	84.5598	140.305	96.3427	149.6	151.469	248.004					x
7.35_508.6022m/z		508.602	1	7.34543	0.0858667	0	0.616096	0.627288	1.26895	HD_0	HD_1	100	96.04	23.59	79.8472	86.3467	121.926	106.447	75.1018	45.5046	118.027	48.2531	64.2397	77.1057	84.4183	125.178	106.447	68.5095	39.0806	112.739	42.6054	70.7454					x
7.35_585.1140n	585.114	584.107	1	7.34543	0.121583	0	0.663441	0.644995	1.11775	HD_3	HD_1	100 - 36.4 - 4.81	1875.28	6.72	1652.99	1885.99	1819.16	1643.51	1927.78	1461.88	1662.31	1665.17	2298.36	1596.23	1843.88	1867.68	1643.51	1758.57	1255.5	1587.84	1470.27	2531.12					x			M-H, 2M-H
7.35_735.1325m/z		735.133	1	7.34543	0.0714167	0	0.629455	0.632263	1.14338	HD_0	HD_1	100	108.036	5.51	93.8282	116.703	113.578	90.716	92.3217	100.427	92.9642	87.0591	140.035	90.6066	114.097	116.607	90.716	84.2178	86.2497	88.7993	76.8693	154.216					x
7.35_1017.2086m/z		1017.21	1	7.34543	0.128717	0	0.837679	0.716538	1.09599	HD_0	HD_3	100 - 56.5 - 17.6 - 0.511	1899.85	17.25	1482.59	2050.95	2166.01	2011.23	1861.16	1425.01	2130.78	1598.86	1470.75	1431.69	2005.14	2223.78	2011.23	1697.79	1223.83	2035.31	1411.72	1619.69					x
7.35_771.1980m/z		771.198	1	7.35257	0.1073	20	0.0293652	0.300048	1.85354	HD_1	HD_0	100 - 36.1 - 9.44	2137.96	14.47	896.289	1081.37	1482.68	1837.17	2121.55	2455.17	1433.31	1729.16	1094.88	865.516	1057.22	1522.23	1837.17	1935.32	2108.56	1369.1	1526.77	1205.76		x		x
7.35_652.1319m/z		652.132	1	7.35257	0.107283	0	0.0479349	0.32756	1.55619	HD_0	HD_1	100 - 16.9	420.655	11.4	349.385	432.913	479.668	345.045	240.134	225.754	305.605	271.399	341.145	337.389	423.244	492.462	345.045	219.056	193.883	291.914	239.634	375.693				x	x
7.35_457.0766n	457.077	913.146	1	7.35257	0.114433	0	0.273226	0.464577	1.22014	HD_1	HD_3	100 - 18.7 - 4.7	2989.92	12.7	3235.53	2509.41	2489.8	2814.28	3446.6	2708.88	2159.45	2413.45	2778.54	3124.44	2453.37	2556.21	2814.28	3144.06	2326.45	2062.7	2130.97	3059.93		x			x			M-H, 2M-H
7.35_594.1439m/z		594.144	1	7.35257	0.114433	0	0.134074	0.383577	2.37147	HD_0	HD_3	100	223.937	28.75	244.048	151.898	275.865	196.147	169.09	65.4118	105.456	56.5969	121.236	235.669	148.506	283.223	196.147	154.248	56.1773	100.732	49.9726	133.514			x		x
7.35_583.1017m/z		583.102	1	7.35257	0.04285	0	0.381759	0.511394	1.39611	HD_3	HD_0	100	71.2475	13.8	25.5267	67.757	59.8154	56.8214	66.6885	46.4692	76.2874	77.5415	59.9134	24.6502	66.2438	61.4108	56.8214	60.8347	39.9089	72.8697	68.4657	65.9809					x
7.35_584.6084m/z		584.608	1	7.35257	0.114433	0	0.46443	0.553762	1.14834	HD_0	HD_1	100 - 3.09	553.922	3.14	535.773	555.542	570.452	497.633	531.915	417.553	440.454	441.911	627.021	517.378	543.135	585.666	497.633	485.224	358.605	420.721	390.188	690.52					x
7.35_456.5713m/z		456.571	1	7.35257	0.10015	0	0.479693	0.562261	1.17998	HD_1	HD_3	100 - 2.22	696.164	10.01	823.82	581.24	569.907	663.969	806.837	617.686	527.498	597.565	644.874	795.534	568.26	585.108	663.969	736.013	530.484	503.865	527.623	710.18					x
7.35_441.0822m/z		441.082	1	7.35257	0.0499833	5	0.337941	0.484775	1.3346	HD_3	HD_1	100 - 5.39	143.283	1.08	118.678	118.925	116.607	98.1542	112.088	111.838	98.1111	142.59	189.148	114.603	116.269	119.717	98.1542	102.249	96.0497	93.7156	125.901	208.303					x
7.35_591.0990m/z		591.099	1	7.35257	0.0499833	10	0.538314	0.586886	1.15885	HD_3	HD_1	100	100.64	7.31	92.0879	106.608	99.1649	76.3958	115.836	68.3028	104.854	81.8982	115.168	88.9261	104.227	101.81	76.3958	105.668	58.6602	100.157	72.3124	126.831					x
7.36_380.0648m/z		380.065	1	7.35972	0.0357	0	0.975258	0.768161	1.02269	HD_0	HD_3	100	49.0741	4.98	67.1337	50.8702	29.2184	45.9126	50.612	49.2758	49.3384	30.6043	64.0138	64.8287	49.7342	29.9977	45.9126	46.1694	42.3193	47.128	27.0222	70.4965					x
7.36_455.0629m/z		455.063	1	7.35972	0.0430167	1	0.64677	0.641001	1.1142	HD_3	HD_0	100	81.9023	7.82	94.0826	70.0154	56.4245	75.7104	74.8561	85.9358	73.27	83.082	89.355	90.8523	68.4518	57.9295	75.7104	68.2853	73.8039	69.9874	73.3577	98.4041					x
7.36_652.6333m/z		652.633	1	7.35972	0.157267	0	0.0350582	0.324897	1.77788	HD_0	HD_1	100	289.668	16.83	216.264	293.303	359.437	192.263	161.96	134.563	206.994	148.911	196.729	208.839	286.753	369.023	192.263	147.743	115.566	197.721	131.481	216.652				x	x
7.36_743.1255m/z		743.125	1	7.35972	0.06445	0	0.440667	0.543027	1.43453	HD_0	HD_1	70.4 - 100 - 83.3	159.739	25.25	198.2	117.775	163.243	65.3642	187.75	80.9451	124.205	104.89	222.164	191.395	115.144	167.597	65.3642	171.269	69.5177	118.641	92.6133	244.663					x
7.37_667.1050m/z		667.105	1	7.36685	0.0644333	1	0.148135	0.383577	1.26228	HD_0	HD_3	100	114.027	6.16	117.629	118.516	105.936	132.041	118.032	90.8211	82.3798	83.2366	105.385	113.59	115.869	108.762	132.041	107.671	77.9995	78.6891	73.4942	116.057					x
7.37_668.1127m/z		668.113	1	7.36685	0.2501	0	0.513682	0.575294	1.10105	HD_1	HD_3	100 - 28.3	2176.99	2.6	2097.41	2166.88	2058.53	2062.57	2465.72	2002.68	1713.53	1995.39	2222.68	2025.4	2118.49	2113.43	2062.57	2249.28	1719.96	1636.76	1761.84	2447.77					x
7.37_668.6136m/z		668.614	1	7.36685	0.13585	0	0.30287	0.477879	1.13686	HD_1	HD_3	100 - 9.64	1172.94	4.31	1177.42	1177.14	1091.55	1157.08	1301.35	1060.4	950.263	945.388	1199.55	1137	1150.85	1120.66	1157.08	1187.12	910.696	907.691	834.735	1321.03					x
7.37_675.1039m/z		675.104	1	7.36685	0.0358833	1	0.897319	0.744111	1.10556	HD_3	HD_1	100	45.7443	15.82	22.3397	56.4574	52.201	52.7528	41.7639	29.6126	47.4627	37.8035	51.9665	21.5727	55.1966	53.5932	52.7528	38.0979	25.432	45.3363	33.3788	57.2292					x
7.37_679.1011m/z		679.101	1	7.36685	0.02875	0	0.154889	0.383577	1.48727	HD_0	HD_3	100	59.5586	13.53	68.8441	54.4329	55.3987	39.0051	59.7627	42.2862	44.4458	27.9039	47.7871	66.4804	53.2173	56.8763	39.0051	54.5168	36.3165	42.4546	24.6379	52.6265					x
7.37_679.6040m/z		679.604	1	7.36685	0.02875	2	0.254946	0.449645	2.38926	HD_0	HD_3	100	22.8258	20	26.7122	10.59	31.1751	15.8676	22.1279	23.5987	0	8.09618	20.5642	25.795	10.3535	32.0066	15.8676	20.1855	20.2672	0	7.14857	22.6468			x		x
7.37_667.6069m/z		667.607	1	7.37398	0.0573	0	0.476073	0.560747	1.44016	HD_0	HD_3	100	60.7375	13.01	65.4166	65.1847	51.6112	56.2316	68.2285	27.1315	29.2992	19.0169	78.2065	63.1706	63.7289	52.9878	56.2316	62.2395	23.3012	27.9866	16.7911	86.1266					x
7.38_896.1455m/z		896.145	1	7.38132	0.0430167	0	0.515054	0.576016	2.34628	HD_0	HD_1	100	33.7517	47.84	64.1681	16.6393	20.4476	11.0728	9.7854	22.2973	34.9662	0	18.5278	61.9649	16.2677	20.9929	11.0728	8.92645	19.1495	33.3996	0	20.4041			x		x
7.38_736.1359m/z		736.136	1	7.38132	0.0787167	0	0.263269	0.45634	1.60157	HD_0	HD_1	100 - 11.4	196.225	9.6	180.88	217.242	190.554	66.0632	161.901	139.598	104.552	147.979	224.985	174.669	212.39	195.637	66.0632	147.69	119.891	99.868	130.659	247.769					x
7.39_736.6380m/z		736.638	1	7.38845	0.107283	0	0.362931	0.501193	1.51009	HD_0	HD_1	100	120.022	15.23	124.42	99.9469	135.698	47.7162	129.931	60.7931	71.0552	58.7646	137.224	120.148	97.7148	139.318	47.7162	118.525	52.2106	67.8718	51.8865	151.121					x
7.39_897.1545m/z		897.155	1	7.38845	0.0430167	5	0.910115	0.748946	1.14958	HD_1	HD_3	100	43.5563	25.85	58.2113	39.0373	21.3239	53.8029	50.3773	26.4888	26.5818	43.3705	43.7147	56.2127	38.1655	21.8927	53.8029	45.9553	22.7493	25.3909	38.2942	48.1418					x
7.39_911.1505m/z		911.15	1	7.38845	0.0930167	10	0.461838	0.551948	1.44153	HD_3	HD_1	100 - 27.3	191.954	34.38	212.671	95.8131	122.652	98.5144	185.061	115.903	169.214	138.121	268.527	205.369	93.6733	125.923	98.5144	168.817	99.5404	161.633	121.955	295.721					x
7.40_449.1077m/z		449.108	1	7.40273	0.0357167	48	0.499694	0.575184	1.33955	HD_1	HD_0	100	91.4494	8.62	68.6018	62.2213	73.9829	85.3051	106.46	82.5828	125.068	48.9289	63.4075	66.2464	60.8318	75.9561	85.3051	97.1153	70.9242	119.465	43.202	69.8289					x
7.40_720.1578m/z		720.158	1	7.40273	0.227983	0	0.0461683	0.326623	1.74168	HD_3	HD_1	100 - 28.4	1349.37	13.58	1084.92	1224.2	1420.99	954.834	747.806	621.616	1567.58	1540.57	939.967	1047.67	1196.86	1458.89	954.834	682.165	533.86	1497.35	1360.26	1035.16		x		x	x
7.40_720.6598m/z		720.66	1	7.40273	0.10015	0	0.18882	0.413367	1.42747	HD_3	HD_1	100 - 2.48	459.241	14.63	369.266	461.259	501.789	371.486	277.907	315.76	544.448	522.522	310.755	356.588	450.958	515.172	371.486	253.512	271.183	520.056	461.363	342.225					x
7.40_865.1969m/z		865.197	1	7.40273	0.478067	1	0.0872784	0.365564	1.48824	HD_3	HD_1	100 - 44.7 - 7.7	5361.31	13.64	4322.58	4967.94	5683.52	4331.27	3192.01	3284.07	5969.04	6126.04	3988.84	4174.17	4856.99	5835.11	4331.27	2911.82	2820.45	5701.62	5409.02	4392.8		x
7.41_676.1082m/z		676.108	1	7.40987	0.114433	0	0.772612	0.689409	1.16292	HD_0	HD_3	100	136.522	12.79	186.289	97.2195	126.057	140.562	139.649	111.218	84.5583	106.297	161.331	179.892	95.0484	129.419	140.562	127.391	95.5172	80.77	93.8559	177.67					x
7.41_676.6123m/z		676.612	1	7.40987	0.0714167	0	0.275784	0.466423	1.97618	HD_0	HD_3	100	43.6359	5.34	75.2147	32.8765	22.8164	33.9883	37.1003	33.7585	27.9804	11.0574	27.2051	72.6322	32.1423	23.425	33.9883	33.8437	28.9927	26.7268	9.76318	29.9601					x
7.41_1049.1965m/z		1049.2	1	7.40987	0.185833	1	0.00633494	0.250977	1.39466	HD_0	HD_3	100 - 34.4	691.018	1.28	698.59	681.291	693.172	551.858	582.299	510.084	533.021	426.489	526.913	674.604	666.076	711.66	551.858	531.185	438.073	509.141	376.571	580.274				x	x
7.42_1018.0877m/z		1018.09	1	7.41702	0.0357	0	0.566256	0.595414	1.52415	HD_1	HD_0	100 - 32	88.8307	23.53	46.9467	73.5245	54.3753	99.143	123.164	44.1852	106.342	10.2039	58.507	45.3348	71.8825	55.8255	99.143	112.353	37.9474	101.578	9.00955	64.432					x
7.42_1001.1759m/z		1001.18	1	7.41702	0.0357167	0	0.985167	0.768161	1.03878	HD_1	HD_0	100 - 15.1	99.1834	8.38	86.8182	102.594	97.0282	123.811	104.082	69.6569	138.293	58.3196	98.0319	83.8374	100.303	99.6161	123.811	94.9461	59.8231	132.098	51.4936	107.96					x
7.42_589.0290m/z		589.029	1	7.41702	0.0714167	2	0.320681	0.481578	1.30384	HD_1	HD_0	100 - 29.4 - 18.8	338.205	9.3	249.023	242.179	286.974	344.442	404.938	265.237	443.932	269.034	288.645	240.473	236.77	294.628	344.442	369.393	227.792	424.044	237.545	317.877					x
7.42_566.0150m/z		566.015	1	7.41702	0.121567	0	0.2152	0.425214	1.3588	HD_1	HD_0	68.7 - 92.7 - 67.6 - 100	1109.43	4.5	775.476	827.408	846.552	1031.77	1340.19	956.334	1412.61	834.542	934.916	748.851	808.93	869.131	1031.77	1222.55	821.324	1349.33	736.863	1029.6					x
7.42_561.0616m/z		561.062	1	7.41702	0.07855	0	0.126928	0.383577	1.20734	HD_3	HD_0	100 - 3.3	341.659	6.29	309.111	264.309	275.538	342.216	362.686	319.757	398.421	334.698	291.858	298.498	258.406	282.887	342.216	330.85	274.615	380.571	295.524	321.415					x
7.42_541.0577m/z		541.058	1	7.41702	0.0714167	0	0.241372	0.440154	1.4029	HD_1	HD_0	100 - 14.6 - 1.01	168.169	18.97	108.235	103.975	147.407	144.519	204.456	155.532	193.871	114.929	131.757	104.518	101.653	151.338	144.519	186.509	133.575	185.186	101.477	145.1					x
7.42_534.0892m/z		534.089	1	7.41702	0.0571333	1	0.387037	0.513914	1.58802	HD_1	HD_0	100 - 39.4	195.799	14.81	103.492	126.925	139.476	207.06	255.694	124.644	259.52	103.765	148.068	99.9383	124.091	143.196	207.06	233.249	107.047	247.893	91.62	163.063					x
7.42_530.0592n	530.059	529.052	1	7.41702	0.10015	0	0.200993	0.418899	1.2773	HD_1	HD_0	100 - 23.6 - 38.6 - 6.83 - 3.7	1111.08	6.88	819.195	854.51	935.88	1074.97	1271.27	986.983	1269.08	898.566	888.185	791.068	835.427	960.842	1074.97	1159.68	847.646	1212.23	793.394	978.132					x			M-H, M+FA-H
7.42_494.0801n	494.08	493.075	1	7.41702	0.185833	0	0.126738	0.383577	1.37788	HD_3	HD_0	100 - 24.5 - 4.58 - 0.0549	7154.47	4.6	4989.73	5131.95	5455.47	6433.45	8746.3	6076.69	9076.83	5911.98	6474.59	4818.41	5017.34	5600.97	6433.45	7978.56	5218.81	8670.18	5220.02	7130.28		x			x			M-H, M+FA-H, 2M-H
7.42_551.0333m/z		551.033	1	7.41702	0.07855	5	0.142095	0.383577	1.37494	HD_1	HD_0	100 - 33.4 - 43.7 - 6.09	354.783	11.77	224.642	265.452	284.015	360.165	412.625	291.561	407.83	300.397	277.539	216.929	259.524	291.591	360.165	376.405	250.4	389.559	265.238	305.646					x
7.42_559.9814m/z		559.981	1	7.42415	0.157283	0	0.0940595	0.366729	1.56528	HD_3	HD_0	100 - 45.2 - 48.1 - 19.5 - 1.37 - 1.47	2050.99	6.69	1222.2	1311.21	1397.49	1665.32	2451.42	1467.7	2586.6	1661.95	1904.41	1180.24	1281.93	1434.76	1665.32	2236.24	1260.5	2470.72	1467.43	2097.27		x			x
7.42_503.0830m/z		503.083	1	7.42415	0.07855	21	0.285277	0.467007	1.38701	HD_1	HD_0	100 - 10.5	274.702	5.4	199.751	186.619	207.79	255.034	342.679	226.394	342.879	194.062	209.188	192.892	182.451	213.332	255.034	312.599	194.433	327.518	171.348	230.372					x
7.42_507.0697m/z		507.07	1	7.42415	0.1073	0	0.316194	0.479948	1.31416	HD_1	HD_0	100 - 26.4	1527.54	9.98	1066.7	1128.97	1291.44	1481.67	1838.77	1262.2	1997.34	1139.59	1329.61	1030.07	1103.76	1325.89	1481.67	1677.36	1084.01	1907.86	1006.21	1464.27		x			x
7.42_510.0734n	510.073	509.066	1	7.42415	0.10015	0	0.387511	0.513914	1.28828	HD_1	HD_0	100 - 25.7 - 4.66	1065.61	11.13	725.99	849.434	906.052	986.229	1305.88	904.725	1389.82	786.838	922.194	701.063	830.464	930.218	986.229	1191.25	777.001	1327.55	694.743	1015.59					x			M-H, M+FA-H
7.42_570.0103m/z		570.01	1	7.42415	0.17155	0	0.120567	0.383577	1.43763	HD_3	HD_0	100 - 39.7 - 9.01 - 5.63 - 0.667	2884.7	2.63	1990	2065.56	1964.16	2598.66	3530.21	2256.89	3697.56	2511.62	2444.92	1921.67	2019.43	2016.55	2598.66	3220.33	1938.28	3531.9	2217.65	2692.52		x			x
7.42_576.9940m/z		576.994	1	7.42415	0.0571333	0	0.345046	0.490014	1.5432	HD_1	HD_0	100 - 14.3	136.741	21.98	66.2019	98.1495	101.474	128.039	179.929	102.254	180.225	77.6843	101.74	63.9288	95.9576	104.18	128.039	164.135	87.8182	172.15	68.5918	112.043					x
7.42_591.9958m/z		591.996	1	7.42415	0.0642667	0	0.199383	0.416969	1.80953	HD_1	HD_0	100 - 37.6 - 10.6	161.585	12.91	101.79	79.078	87.0229	173.259	201.361	110.136	193.518	104.397	76.1694	98.2949	77.312	89.3439	173.259	183.685	94.5879	184.848	92.1782	83.8831					x
7.42_595.9585m/z		595.959	1	7.42415	0.128717	0	0.152225	0.383577	1.39898	HD_3	HD_0	100 - 34.6	814.63	6.76	555.314	564.113	627.483	770.126	998.411	649.624	1014.55	617.927	811.41	536.247	551.515	644.219	770.126	910.772	557.914	969.101	545.602	893.582					x
7.42_597.9564m/z		597.956	1	7.42415	0.0930167	0	0.364684	0.50254	1.40025	HD_1	HD_0	100 - 35.2 - 13.9 - 1.35	662.829	15.04	402.066	473.589	544.441	626.677	840.233	521.576	827.236	434.658	488.667	388.262	463.012	558.962	626.677	766.478	447.943	790.175	383.784	538.155					x
7.42_608.0714m/z		608.071	1	7.42415	0.05	0	0.610873	0.624152	1.79489	HD_1	HD_0	100 - 29.5	87.1903	18.27	44.6218	42.3694	58.7394	93.5542	108.795	59.2213	134.413	17.2286	96.7648	43.0897	41.4232	60.3061	93.5542	99.2455	50.8608	128.391	15.2121	106.564					x
7.42_614.9694m/z		614.969	1	7.42415	0.05	0	0.31921	0.481311	1.43458	HD_1	HD_0	100 - 20.7	118.481	20.8	64.5994	84.3454	98.8242	115.847	151.857	87.7396	153.318	88.2218	90.0267	62.3814	82.4618	101.46	115.847	138.527	75.353	146.449	77.8959	99.1438					x
7.42_446.0833n	446.083	491.061	1	7.42415	0.0928167	27	0.366077	0.503146	1.30394	HD_1	HD_0	100 - 21.5	523.74	6.82	379.156	393.673	432.15	494.25	640.744	436.226	688.954	392.205	431.471	366.137	384.882	443.676	494.25	584.501	374.642	658.088	346.299	475.166					x			M-H, M+FA-H
7.42_631.9352m/z		631.935	1	7.42415	0.0714167	0	0.279684	0.467007	1.4064	HD_1	HD_0	100 - 23.9	306.724	16.41	176.844	236.471	240.959	278.344	393.157	248.671	359.04	212.923	247.913	170.772	231.19	247.385	278.344	358.646	213.565	342.955	188.001	273.019					x
7.42_633.9330m/z		633.933	1	7.42415	0.0714167	0	0.144973	0.383577	1.51602	HD_1	HD_0	100 - 36 - 36.3 - 7.14	504.298	12.51	293.286	328.473	376.181	491.166	594.722	427.007	578.336	315.615	373.471	283.216	321.137	386.214	491.166	542.518	366.725	552.426	278.674	411.292					x
7.42_730.1499m/z		730.15	1	7.42415	0.0571333	0	0.248549	0.448099	1.24176	HD_1	HD_3	100 - 8.17	80.8872	10.58	67.8867	83.9335	78.8012	72.342	89.4614	80.8583	82.7779	58.5758	54.0633	65.5558	82.059	80.9029	72.342	81.6086	69.4431	79.0693	51.7198	59.5383					x
7.42_744.6167m/z		744.617	1	7.42415	0.0928333	0	0.992408	0.768161	1.04863	HD_3	HD_0	100	71.1605	19.25	82.9308	59.7989	60.8523	49.5868	88.6921	66.3961	112.297	38.3767	62.8082	80.0834	58.4634	62.4753	49.5868	80.9068	57.0227	107.266	33.8849	69.1689					x
7.42_941.1772m/z		941.177	1	7.42415	0.0642833	1	0.305565	0.477879	1.67579	HD_1	HD_0	100 - 47.4	359.608	21.96	167.708	210.065	265.998	349.919	442.976	285.929	549.742	178.132	264.29	161.949	205.374	273.093	349.919	404.092	245.563	525.113	157.282	291.055					x
7.42_957.1732m/z		957.173	1	7.42415	0.0499833	0	0.51221	0.575294	2.09254	HD_1	HD_0	100 - 41.5 - 27.3	215.95	22.47	89.4968	90.1313	129.972	240.066	308.202	99.5827	350.333	54.4206	180.358	86.4239	88.1185	133.438	240.066	281.149	85.5241	334.637	48.051	198.623			x		x
7.42_965.1746m/z		965.175	1	7.42415	0.0714167	0	0.501641	0.575184	1.43407	HD_1	HD_0	100 - 48 - 14	951.321	13.03	596.979	632.054	761.086	948.245	1228.92	676.794	1345.02	527.042	729.261	576.482	617.939	781.385	948.245	1121.05	581.248	1284.76	465.354	803.113					x
7.42_996.1045m/z		996.105	1	7.42415	0.0642833	0	0.557581	0.592231	1.59863	HD_1	HD_0	100 - 49.2 - 5.05 - 4.11	450.62	10.49	255.741	275.947	313.951	482.172	610.269	259.42	693.989	197.984	340.303	246.96	269.785	322.325	482.172	556.7	222.797	662.897	174.811	374.766					x
7.42_612.9693m/z		612.969	1	7.42415	0.05	0	0.102787	0.374848	1.68589	HD_1	HD_0	100 - 28	139.869	6.32	76.9319	86.4524	85.5084	121.394	177.755	120.457	167.333	87.8468	98.0855	74.2905	84.5217	87.7891	121.394	162.152	103.452	159.837	77.5648	108.019					x
7.42_487.0876m/z		487.088	1	7.42415	0.135667	8	0.0257421	0.300048	1.40213	HD_3	HD_0	100 - 20.5 - 3.66	994.913	9.03	725.152	639.133	764.429	793.077	997.269	828.895	1121.27	897.034	966.434	700.254	624.859	784.818	793.077	909.73	711.877	1071.04	792.041	1064.31		x		x	x
7.42_557.9874m/z		557.987	1	7.42415	0.0499833	0	0.322344	0.482192	1.29407	HD_3	HD_0	89.4 - 100	157.069	13.28	81.5752	146.736	135.817	129.02	174.909	137.805	181.153	144.755	145.299	78.7744	143.459	139.439	129.02	159.555	118.351	173.037	127.813	160.013					x
7.42_471.1583m/z		471.158	1	7.42415	0.0499833	2	0.564157	0.594493	1.64254	HD_1	HD_0	100	752.328	14.27	433.604	408.395	532.084	807.746	992.481	456.756	1207.8	272.935	474.651	418.717	399.275	546.276	807.746	905.363	392.274	1153.69	240.989	522.719					x
7.42_124.0162m/z		124.016	1	7.42415	0.0856833	0	0.301445	0.477879	1.33436	HD_1	HD_0	100	373.629	4.75	265.635	282.542	291.845	366.032	449.399	305.457	447.916	260.616	302.737	256.515	276.232	299.629	366.032	409.952	262.334	427.849	230.112	333.396					x
7.42_125.0241m/z		125.024	1	7.42415	0.121583	9	0.303879	0.477879	1.33542	HD_1	HD_0	100 - 3.1	721.847	7.03	513.969	523.615	584.035	681.736	882.939	600.866	903.937	499.621	666.742	496.322	511.921	599.612	681.736	805.436	516.039	863.44	441.143	734.264					x
7.42_139.0399m/z		139.04	1	7.42415	0.0642833	11	0.385894	0.513914	1.3189	HD_1	HD_0	100	159.335	13.43	102.86	134.435	125.132	157.377	188.889	131.74	199.444	107.603	131.472	99.3282	131.433	128.47	157.377	172.309	113.141	190.509	95.0084	144.787					x
7.42_161.0245m/z		161.024	1	7.42415	0.114433	6	0.316614	0.479948	1.32115	HD_1	HD_0	100 - 7.96	1168.96	6.45	835.259	872.002	947.153	1089.2	1434.96	982.718	1454.31	831.159	1023.82	806.581	852.528	972.415	1089.2	1309	843.983	1389.16	733.877	1127.5					x
7.42_485.0724m/z		485.072	1	7.42415	0.157267	2	0.0898516	0.36602	1.46165	HD_3	HD_0	100 - 25	1233.67	5.7	808.322	825.034	898.736	1113.7	1503.59	996.747	1550.02	985.193	1165.8	780.569	806.609	922.706	1113.7	1371.6	856.031	1480.58	869.882	1283.86		x			x
7.42_177.0530m/z		177.053	1	7.42415	0.0214167	0	0.692319	0.658441	1.50902	HD_1	HD_0	100	27.4843	20.14	14.2405	18.9301	21.4694	33.666	34.9766	13.8103	42.0652	14.3755	15.2658	13.7516	18.5073	22.042	33.666	31.9064	11.8606	40.1806	12.6929	16.8117					x
7.42_183.0303m/z		183.03	1	7.42415	0.1787	20	0.310769	0.479921	1.30897	HD_1	HD_0	100 - 8.35 - 1.19	7844.75	5.16	5719.89	5930.07	6329.19	7474.2	9409.3	6650.77	9582.24	5727.01	6339.43	5523.5	5797.64	6498	7474.2	8583.36	5711.85	9152.94	5056.7	6981.43		x			x
7.42_219.0651m/z		219.065	1	7.42415	0.0285667	0	0.918552	0.75203	1.13308	HD_1	HD_0	100	36.0356	18.18	27.1644	38.2828	29.9622	40.0564	46.458	21.5924	51.4067	15.6802	32.2585	26.2317	37.4278	30.7613	40.0564	42.38	18.5441	49.1036	13.8449	35.5254					x
7.42_221.8426m/z		221.843	1	7.42415	0.121567	0	0.888298	0.73953	1.04528	HD_0	HD_3	100	149.78	8.81	140.6	164.906	143.834	129.129	146.919	164.064	124.256	169.875	135.745	135.772	161.223	147.67	129.129	134.022	140.902	118.689	149.992	149.492	x
7.42_243.0653m/z		243.065	1	7.42415	0.0499833	18	0.456209	0.548529	1.30921	HD_3	HD_0	100	89.6156	2.46	66.6177	68.804	69.929	81.4892	105.714	62.5885	121.083	69.7955	77.9681	64.3304	67.2674	71.7941	81.4892	96.435	53.7526	115.658	61.6263	85.864					x
7.42_168.0064m/z		168.006	1	7.42415	0.164417	1	0.25663	0.450652	1.28088	HD_1	HD_0	100 - 32.8	1293.11	4.04	975.574	998.32	1054.75	1246.16	1529.24	1103.94	1525.44	987.3	1125.27	942.078	976.025	1082.88	1246.16	1395.01	948.089	1457.1	871.742	1239.22	x
7.42_285.0403m/z		285.04	1	7.42415	0.0642667	33	0.513416	0.575294	1.33419	HD_1	HD_0	100 - 1.98	139.493	3.64	108.309	104.648	100.702	153.624	174.82	90.0356	154.92	93.7293	115.595	104.59	102.311	103.388	153.624	159.475	77.3249	147.979	82.7588	127.301					x
7.42_287.0563m/z		287.056	1	7.42415	0.214417	40	0.0450251	0.326623	1.76666	HD_3	HD_0	100 - 15.9 - 3	7967.96	6.44	4257.21	4446.32	4827.04	5523.96	9051.71	5435.82	9679.44	6365.85	7858.59	4111.04	4347.03	4955.78	5523.96	8257.16	4668.42	9245.79	5620.76	8654.43		x		x	x
7.42_305.0668m/z		305.067	1	7.42415	0.121583	29	0.332403	0.484775	1.32148	HD_1	HD_0	100 - 16 - 1.87	2580.43	6.28	1851.09	1918.05	2088.93	2507.61	3107.22	2126.46	3146.5	1822.99	2055.03	1787.53	1875.21	2144.64	2507.61	2834.48	1826.26	3005.53	1609.62	2263.15		x			x
7.42_319.0459m/z		319.046	1	7.42415	0.0642833	23	0.122461	0.383577	1.39932	HD_1	HD_0	100 - 1.6	172.634	3.12	125.523	118.923	125.665	170.055	213.158	134.69	187.763	141.761	141.227	121.213	116.267	129.017	170.055	194.447	115.675	179.351	125.168	155.53					x
7.42_333.0617m/z		333.062	1	7.42415	0.0499833	62	0.863828	0.730091	1.16741	HD_3	HD_0	100	96.3821	4.4	80.1981	86.746	80.7371	86.0555	116.234	80.611	141.744	58.4657	88.9364	77.4446	84.8087	82.8905	86.0555	106.032	69.2308	135.394	51.6226	97.9431					x
7.42_377.1816m/z		377.182	1	7.42415	0.0642667	17	0.264927	0.456341	5.3222	HD_3	HD_0	100	143.273	34.02	24.2305	44.6305	11.8985	54.5601	0	72.0574	128.045	103.963	197.811	23.3986	43.6338	12.2159	54.5601	0	61.8848	122.308	91.7943	217.844			x		x
7.42_453.0465m/z		453.047	1	7.42415	0.0642833	0	0.256703	0.450652	1.43821	HD_1	HD_0	100 - 18 - 26.6 - 48.1	315.027	11.73	234.451	189.378	233.296	312.99	368.063	264.028	395.765	190.606	288.729	226.401	185.148	239.518	312.99	335.755	226.754	378.034	168.297	317.969					x
7.42_469.0775m/z		469.078	1	7.42415	0.200117	1	0.102404	0.374848	1.46252	HD_3	HD_0	100 - 27.5	4213.9	4.09	2769.63	2869.6	3004.54	3451.93	4963.69	3296.06	5275.79	3510.1	3855.79	2674.53	2805.51	3084.68	3451.93	4527.98	2830.74	5039.43	3099.26	4246.27		x			x
7.42_472.1012n	472.101	471.094	1	7.42415	0.214417	2	0.151455	0.383577	1.44115	HD_3	HD_0	100 - 24.8 - 5.56 - 0.863 - 0.144	89824.6	5.84	59807.3	60676.6	66501.4	78668	109236	71305.9	117492	70405.1	81576.8	57753.8	59321.5	68275.1	78668	99647.8	61239.3	112228	62164.6	89838.2		x				HMDB0038363	(-)-Epigallocatechin 3-(3-methyl-gallate)	M-H, 2M-H	C23H20O11	44.3	23.9	1.43342	99.2253		http://nonlinear.com/redirect/outbound?p=hmdb&param=HMDB0038363
7.42_269.0454m/z		269.045	1	7.42415	0.0928167	29	0.242766	0.440178	1.39535	HD_1	HD_0	100 - 8.26	457.553	3.71	313.884	334.221	335.634	444.445	550.819	377.395	539.119	295.121	377.835	303.107	326.757	344.586	444.445	502.469	324.116	514.966	260.579	416.099					x
7.43_714.1549m/z		714.155	1	7.4313	0.0499833	0	0.0294678	0.300048	Infinity	HD_0	HD_1	100	25.2533	19.81	19.862	29.7462	26.1516	0	0	0	0	8.01101	45.5299	19.1801	29.0819	26.8492	0	0	0	0	7.07336	50.1407			x	x	x
7.43_637.9944m/z		637.994	1	7.4313	0.0499833	0	0.267976	0.45817	1.41645	HD_1	HD_0	100 - 30	74.3877	14.72	43.7238	58.2512	55.5766	81.81	82.0007	59.3525	93.2981	47.0552	71.3217	42.2226	56.9503	57.0589	81.81	74.8028	50.9734	89.1182	41.5476	78.5445					x
7.43_524.0938m/z		524.094	1	7.4313	0.0642667	1	0.404889	0.52593	1.36837	HD_0	HD_1	100	76.168	19.45	89.5846	60.2637	78.6559	33.6243	65.3656	68	56.3436	48.2378	80.136	86.5087	58.9178	80.7538	33.6243	59.6279	58.4001	53.8193	42.5919	88.2515					x
7.43_309.0381m/z		309.038	1	7.4313	0.05	1	0.648886	0.641484	1.24363	HD_3	HD_0	100	91.6841	2.76	72.1045	73.0597	76.0055	95.6349	98.591	57.8551	118.503	66.139	90.4107	69.6288	71.4281	78.0327	95.6349	89.9368	49.6874	113.194	58.3978	99.5667					x
7.43_303.0503m/z		303.05	1	7.4313	0.0357	41	0.789646	0.696932	1.24876	HD_1	HD_0	100	53.1856	6.39	39.723	42.9131	45.1359	63.3536	61.4362	34.7669	73.2008	26.1169	43.2851	38.3591	41.9547	46.3397	63.3536	56.0434	29.8587	69.9214	23.0601	47.6686					x
7.43_458.0813m/z		458.081	1	7.4313	0.0714167	0	0.66701	0.645437	1.40211	HD_3	HD_0	100 - 60.9	76.713	19.2	46.331	51.313	66.4936	45.5393	103.192	70.6315	89.1537	39.3089	101.676	44.7402	50.1671	68.2671	45.5393	94.1335	60.6601	85.1595	34.708	111.973					x
7.44_273.0399m/z		273.04	1	7.43843	0.0285667	12	0.310148	0.479921	1.786	HD_3	HD_0	100	35.4265	31.41	18.0978	26.7512	14.6579	42.7096	40.3199	15.7854	47.7095	22.1553	36.4146	17.4764	26.1538	15.0489	42.7096	36.7807	13.5569	45.572	19.5622	40.1024					x
7.44_467.0621m/z		467.062	1	7.43843	0.04285	1	0.454781	0.548529	1.3459	HD_3	HD_0	100 - 9.21	108.61	18.05	76.4053	96.9256	68.7586	109.551	123.273	70.8965	146.425	80.6055	98.7989	73.7819	94.761	70.5925	109.551	112.452	60.8878	139.865	71.171	108.804					x
7.44_615.0983m/z		615.098	1	7.43843	0.0642667	2	0.0853534	0.365564	3.19635	HD_1	HD_0	100 - 17.6 - 1.28	242.532	24.9	33.6323	177.6	16.401	239.607	304.342	183.647	339.528	121.268	155.936	32.4775	173.634	16.8385	239.607	277.627	157.72	324.317	107.075	171.728			x		x
7.44_517.1056n	517.106	1033.2	1	7.43843	0.185833	1	0.0431876	0.326623	1.18179	HD_0	HD_3	100 - 44 - 11.9 - 0.558	4280.95	2.61	4197.9	4236.71	4408.25	3444.26	3963.4	3760.63	3440.7	3429.68	3996.88	4053.77	4142.1	4525.82	3444.26	3615.5	3229.72	3286.56	3028.25	4401.64		x		x				M-H, 2M-H
7.45_516.6000m/z		516.6	1	7.44558	0.128717	0	0.0968985	0.366729	1.28639	HD_0	HD_3	100 - 0.732	491.916	3.4	506.241	495.994	473.513	351.159	445.193	453.953	336.882	360.779	449.542	488.86	484.917	486.142	351.159	406.115	389.867	321.789	318.551	495.068					x
7.45_516.0964n	516.096	1031.19	1	7.44558	0.0714167	0	0.641343	0.639614	1.22178	HD_0	HD_1	100 - 42.3	311.536	5.06	323.706	268.268	342.636	240.105	261.993	262.862	329.09	163.135	350.358	312.591	262.276	351.775	240.105	238.996	225.753	314.346	144.041	385.839					x			M-H, 2M-H
7.45_134.8950m/z		134.895	1	7.45272	0.0999667	0	0.0696226	0.352776	1.35763	HD_1	HD_0	100	75.0666	5.94	42.6177	59.541	63.7184	71.341	73.8571	80.0019	61.5504	65.431	56.8106	41.1544	58.2113	65.4179	71.341	67.374	68.7076	58.7929	57.7726	62.5639	x
7.46_435.0598m/z		435.06	1	7.45987	0.0357	0	0.216405	0.425364	Infinity	HD_3	HD_1	100	48.7432	118.82	14.8898	0	0	0	0	0	0	33.4635	112.766	14.3786	0	0	0	0	0	0	29.5468	124.186			x		x
7.47_660.1290m/z		660.129	1	7.47413	0.0571333	0	0.169081	0.396955	1.80743	HD_0	HD_3	100	98.1441	31.87	62.0532	117.451	114.928	51.1404	40.3633	74.9792	84.4517	43.5218	34.9278	59.9227	114.828	117.993	51.1404	36.8202	64.394	80.6682	38.4278	38.465					x
7.48_411.1324m/z		411.132	1	7.48128	0.0642667	0	0.0396035	0.326623	23.2923	HD_3	HD_1	100 - 4.72	215.65	36.54	29.1732	0	5.61803	27.7753	0	0	146.71	198.695	301.546	28.1715	0	5.76787	27.7753	0	0	140.137	175.439	332.084		x	x	x	x
7.49_433.2434m/z		433.243	1	7.48842	0.0357	1	0.00125567	0.130674	Infinity	HD_3	HD_0	100	38.4139	125.69	0	0	0	0	0	0	94.0758	7.82938	13.3364	0	0	0	0	0	0	89.8611	6.91299	14.687			x	x	x
7.50_1153.2593m/z		1153.26	1	7.49557	0.127833	1	0.0552878	0.341859	2.02628	HD_3	HD_1	100 - 47.2	478.136	15.16	368.719	449.406	500.986	292.715	224.673	190.515	572.679	587.735	273.996	356.059	439.37	514.348	292.715	204.951	163.619	547.022	518.943	301.744			x		x
7.50_440.5763m/z		440.576	1	7.5027	0.1064	0	0.925638	0.753789	1.03264	HD_3	HD_1	100	202.181	8.8	187.618	194.4	221.074	208.175	210.918	168.275	180.71	198.065	227.767	181.176	190.058	226.97	208.175	192.404	144.519	172.614	174.883	250.833					x
7.50_576.6283m/z		576.628	1	7.5027	0.192117	0	0.168703	0.396657	1.97319	HD_3	HD_1	100	281.773	28.07	181.527	223.959	313.302	219.799	99.6316	108.972	335.265	357.051	153.003	175.294	218.957	321.659	219.799	90.8861	93.588	320.244	315.26	168.498					x
7.50_729.1463m/z		729.146	1	7.5027	0.0499833	2	0.799526	0.700399	1.54423	HD_0	HD_1	100 - 33.5	91.5427	11.7	29.6929	127.465	117.471	63.0027	51.2753	63.5637	55.8583	75.1269	95.4993	28.6734	124.618	120.604	63.0027	46.7744	54.5901	53.3557	66.3337	105.171					x
7.50_441.0817n	441.082	881.157	1	7.5027	0.19925	0	0.775251	0.690586	1.0553	HD_3	HD_0	100 - 46.9 - 14 - 3.01 - 0.11	14108.4	7.54	12218	13797.9	14091.5	13952.3	14963	12663.2	12881.4	13650	15793.9	11798.5	13489.7	14467.4	13952.3	13649.5	10875.5	12304.3	12052.3	17393.3	x							M-H, 2M-H
7.50_903.1387m/z		903.139	1	7.5027	0.0921167	0	0.784376	0.695976	1.07085	HD_3	HD_1	100 - 45.9 - 6.22	685.843	9.69	591.512	640.284	716.428	663.335	692.607	565.453	623.569	629.562	804.399	571.202	625.985	735.536	663.335	631.811	485.626	595.632	555.875	885.861					x
7.50_917.1323m/z		917.132	1	7.5027	0.0849833	0	0.912855	0.749672	1.06076	HD_3	HD_1	100 - 47 - 52.5 - 8.36	522.372	9.98	427.438	487.424	587.841	512.459	528.446	436.448	452.073	479.362	635.681	412.762	476.538	603.519	512.459	482.059	374.833	431.82	423.255	700.057					x
7.51_407.0768m/z		407.077	1	7.50985	0.0635667	0	0.959008	0.765305	1.09702	HD_3	HD_0	100 - 11.2	196.35	17.78	159.634	161.615	215.707	219.607	182.73	151.995	157.534	149.639	281.877	154.153	158.005	221.46	219.607	166.69	130.538	150.477	132.124	310.423					x
7.51_559.1212m/z		559.121	1	7.50985	0.0635667	1	0.826871	0.712537	1.52503	HD_3	HD_1	100 - 25.9	102.29	35.38	47.2023	115.11	120.867	91.7426	44.4023	65.0769	43.134	56.8089	206.927	45.5816	112.539	124.091	91.7426	40.5047	55.8897	41.2015	50.1597	227.883					x
7.51_736.1346m/z		736.135	1	7.50985	0.07785	0	0.376256	0.508387	1.45842	HD_0	HD_1	100 - 3.62	127.35	15.32	110.812	148.872	122.366	60.639	129.122	72.1999	108.977	68.8021	158.439	107.007	145.548	125.629	60.639	117.788	62.0071	104.095	60.7492	174.485					x
7.51_736.6371m/z		736.637	1	7.50985	0.0707	0	0.384726	0.513671	2.13374	HD_0	HD_1	100	76.4689	1.98	75.7116	78.208	75.4871	9.00735	37.4177	61.0888	17.0193	11.1898	126.617	73.1121	76.4614	77.5005	9.00735	34.1332	52.4646	16.2568	9.88013	139.44			x		x
7.51_804.1450m/z		804.145	1	7.50985	0.07785	0	0.282939	0.467007	1.64066	HD_3	HD_1	100 - 29	239.223	15.27	164.182	208.945	221.935	170.416	167.751	99.2604	229.307	141.538	346.824	158.545	204.279	227.854	170.416	153.026	85.2473	219.034	124.971	381.947					x
7.51_804.6481m/z		804.648	1	7.50985	0.085	0	0.555535	0.591175	1.28679	HD_0	HD_1	100	150.617	10.92	133.306	166.028	152.517	169.27	109.269	72.6068	129.826	94.3383	202.834	128.729	162.32	156.585	169.27	99.6771	62.3566	124.01	83.2965	223.375					x
7.51_880.1502n	880.15	879.143	1	7.50985	0.106417	0	0.337279	0.484775	1.2237	HD_1	HD_0	100 - 51.8	753.159	5.39	586.595	608.135	651.7	642.786	640.288	976.403	717.007	669.26	777.874	566.455	594.554	669.082	642.786	584.084	838.56	684.884	590.927	856.65					x			M-H, M+FA-H
7.51_895.1364m/z		895.136	1	7.50985	0.07785	0	0.796242	0.698681	1.05712	HD_3	HD_1	100 - 49.3 - 60.3 - 8.65	561.637	6.98	489.197	542.837	577.023	586.706	575.375	431.791	538.482	539.516	606.911	472.4	530.714	592.413	586.706	524.869	370.833	514.358	476.369	668.374					x
7.52_909.1865m/z		909.186	1	7.52413	0.0492833	6	0.277295	0.467007	2.4844	HD_1	HD_0	100 - 25.4	118.865	6.3	43.1565	61.0125	39.3651	110.516	125.009	121.071	110.949	90.0293	12.4645	41.6747	59.65	40.415	110.516	114.036	103.979	105.979	79.4919	13.7268			x		x
7.56_789.1307m/z		789.131	1	7.55913	0.0635667	0	0.162976	0.393705	5.94749	HD_3	HD_0	100 - 33.6	121.254	14.81	15.5691	0	45.5932	33.1011	35.5378	43.686	39.2876	105.462	219.012	15.0345	0	46.8093	33.1011	32.4184	37.5186	37.5274	93.1187	241.191			x		x
7.57_345.1557m/z		345.156	1	7.56627	0.0499833	4	0.282527	0.467007	4.14762	HD_0	HD_1	100	95.9745	69.63	145.911	16.5634	125.449	47.3756	6.08678	15.9566	21.8507	64.1577	115.042	140.901	16.1935	128.795	47.3756	5.55249	13.7039	20.8717	56.6484	126.693			x		x
7.57_1033.2023m/z		1033.2	1	7.56627	0.0564333	1	0.0382605	0.325978	1.54767	HD_0	HD_3	100 - 26.8	137.366	2.92	133.41	137.27	141.417	93.2978	93.8163	112.254	75.566	72.4386	118.265	128.829	134.205	145.189	93.2978	85.5812	96.4068	72.1805	63.96	130.242				x	x
7.59_352.8532m/z		352.853	1	7.5877	0.0714	0	0.93266	0.755633	1.92781	HD_1	HD_3	100	7.86065	88.73	13.5844	0	0	23.582	0	0	6.9045	5.32799	0	13.118	0	0	23.582	0	0	6.59517	4.70438	0	x
7.59_178.9775m/z		178.978	1	7.59483	0.370633	0	0.996614	0.768161	1.08344	HD_3	HD_0	100	167.176	15.7	172.221	163.94	126.742	125.791	167.511	179.179	181.194	229.286	91.0489	166.308	160.279	130.123	125.791	152.807	153.883	173.077	202.449	100.27	x
7.61_539.1773m/z		539.177	1	7.60912	0.0642667	6	0.257659	0.450652	2.15791	HD_3	HD_0	100 - 18	194.013	14.7	9.52829	214.647	45.5477	209.527	288.448	58.22	180.601	174.662	226.775	9.20114	209.853	46.7625	209.527	263.128	50.0008	172.51	154.219	249.74			x		x
7.61_615.0990m/z		615.099	1	7.60912	0.0499833	2	0.0874848	0.365564	4.20469	HD_1	HD_0	100 - 10.6	83.5434	26.25	0	59.6073	0	96.235	96.1732	58.2219	111.838	45.9484	19.6137	0	58.2761	0	96.235	87.7313	50.0025	106.827	40.5704	21.5999			x		x
7.62_745.1405m/z		745.141	1	7.61627	0.128533	4	0.170044	0.398037	1.1648	HD_1	HD_3	100 - 37.4 - 8.79	1623.58	1.91	1550.24	1363.57	1343.16	1606.74	1659.43	1604.57	1234.46	1316.84	1630.29	1497.01	1333.12	1378.99	1606.74	1513.77	1378.04	1179.16	1162.71	1795.39
7.62_441.0828m/z		441.083	1	7.6234	0.0428333	5	0.051404	0.335229	5.31633	HD_0	HD_3	100	25.5797	24.7	17.5079	28.3756	30.8555	11.279	18.3196	17.6752	14.4346	0	0	16.9068	27.7419	31.6785	11.279	16.7115	15.1799	13.7879	0	0	x
7.62_300.9990m/z		300.999	1	7.6234	0.18495	1	0.421875	0.533136	Infinity	HD_3	HD_0	100 - 9.64	0.0633522	173.21	0	0	0	0	0	0	0.190057	0	0	0	0	0	0	0	0	0.181542	0	0	x
7.63_509.2241m/z		509.224	1	7.63053	0.0571167	3	0.156363	0.383577	1.89039	HD_3	HD_1	100	137.203	12.09	81.0714	87.4821	68.6799	126.951	54.2932	36.4932	93.3539	156.854	161.4	78.2879	85.5284	70.5117	126.951	49.5274	31.3413	89.1715	138.495	177.746					x
7.63_676.1074m/z		676.107	1	7.63053	0.0714	0	0.543235	0.588683	1.21812	HD_0	HD_1	100 - 14.2	139.212	10.36	169.221	131.382	117.032	105.509	160.181	77.1615	120.713	106.063	130.598	163.411	128.448	120.154	105.509	146.121	66.2683	115.305	93.649	143.823					x
7.63_676.6098m/z		676.61	1	7.63053	0.0571167	0	0.438458	0.542413	1.36397	HD_1	HD_3	100	62.4367	25.57	78.0159	58.8362	46.9702	42.5426	76.4036	68.3639	32.043	28.3024	76.9822	75.3373	57.5223	48.223	42.5426	69.697	58.7127	30.6074	24.9898	84.7783					x
7.63_911.1609m/z		911.161	1	7.63053	0.0714167	0	0.998665	0.768161	1.03209	HD_3	HD_1	100 - 41.1 - 48.8 - 4.43	373.135	17.9	432.263	355.013	303.01	323.744	446.96	313.899	441.222	224.474	453.708	417.421	347.084	311.092	323.744	407.727	269.585	421.455	198.201	499.655					x
7.64_652.6336m/z		652.634	1	7.63768	0.1564	0	0.97859	0.768161	1.00478	HD_1	HD_3	100	170.849	22.08	84.1684	193.609	233.022	223.154	188.037	101.357	211.393	138.123	160.595	81.2785	189.285	239.237	223.154	171.531	87.0479	201.922	121.957	176.859					x
7.64_1185.2164m/z		1185.22	1	7.63768	0.04285	0	0.486376	0.566741	1.53563	HD_0	HD_3	100 - 36.5	83.8034	32.15	113.781	61.6052	76.0242	39.2629	108.485	37.2992	32.3345	24.0105	107.373	109.874	60.2294	78.0519	39.2629	98.9619	32.0335	30.8859	21.2002	118.247					x
7.64_1169.2195m/z		1169.22	1	7.63768	0.0499833	3	0.318386	0.480526	1.60185	HD_0	HD_1	100 - 47.3	141.174	8.57	127.454	145.746	150.323	79.975	101.574	82.8469	88.0611	55.9419	188.144	123.077	142.491	154.332	79.975	92.6576	71.151	84.1159	49.3942	207.198					x
7.64_652.1313m/z		652.131	1	7.63768	0.0928333	0	0.886446	0.73953	1.11058	HD_3	HD_0	100 - 14	262.502	23.68	148.695	260.857	299.544	320.927	260.74	159.692	333.581	218.236	235.689	143.59	255.032	307.533	320.927	237.852	137.147	318.636	192.693	259.557					x
7.64_584.1070m/z		584.107	1	7.63768	0.07855	0	0.0883434	0.365564	1.28578	HD_3	HD_1	100 - 7.44	246.94	6.69	218.943	261.11	255.181	180.344	190.008	205.81	218.651	220.744	301.424	211.426	255.279	261.987	180.344	173.329	176.755	208.855	194.907	331.95					x
7.64_465.1035m/z		465.103	1	7.63768	0.0499833	47	0.820522	0.711025	1.28499	HD_3	HD_1	100 - 5.7	160.789	10.33	99.4522	173.203	124.801	130.424	110.399	134.562	80.5898	200.76	201.017	96.0375	169.335	128.129	130.424	100.709	115.565	76.9793	177.262	221.374					x
7.64_411.1325m/z		411.133	1	7.63768	0.07855	0	0.188971	0.413367	2.33231	HD_3	HD_0	100 - 10.7 - 3.17	585.618	20.39	309.51	229.79	213.968	486.23	179.144	227.434	632.412	858.36	266.082	298.883	224.659	219.675	486.23	163.419	195.326	604.079	757.893	293.029		x	x		x
7.64_609.0892m/z		609.089	1	7.63768	0.0856833	5	0.196599	0.415541	1.41474	HD_1	HD_0	100 - 30.9 - 0.808	736.671	6.35	439.678	500.005	622.446	768.108	682.876	759.03	611.65	719.461	374.344	424.582	488.838	639.048	768.108	622.934	651.874	584.247	635.252	412.254					x
7.64_457.0772m/z		457.077	1	7.64482	0.0714167	5	0.79695	0.698915	1.06091	HD_1	HD_0	100	156.275	5.9	155.854	138.487	147.568	143.059	152.304	173.462	131.352	172.967	158.351	150.503	135.394	151.503	143.059	138.935	148.974	125.467	152.723	174.387					x
7.64_592.1038m/z		592.104	1	7.64482	0.1571	0	0.590378	0.611491	1.12825	HD_0	HD_3	100 - 27.1	1106.93	2.61	1130.76	1074.76	1115.28	880.714	1246.64	1068.94	880.13	839.717	1223.48	1091.93	1050.76	1145.03	880.714	1137.21	918.03	840.699	741.433	1347.38					x
7.64_592.6056m/z		592.606	1	7.64482	0.121383	0	0.415366	0.530543	1.1872	HD_1	HD_3	100 - 2.14	539.151	1.47	529.157	543.848	541.524	434.931	627.656	554.865	415.148	353.924	593.333	510.988	531.703	555.967	434.931	572.561	476.532	396.549	312.499	653.42					x
7.64_660.1274m/z		660.127	1	7.64482	0.142817	0	0.333468	0.484775	1.21932	HD_0	HD_1	100 - 21.8	684.748	6.31	635.233	703.182	715.83	523.72	567.081	593.945	416.933	581.223	731.705	613.423	687.478	734.922	523.72	517.303	510.095	398.254	513.194	805.805					x
7.64_728.6401m/z		728.64	1	7.64482	0.228517	0	0.297588	0.477879	1.29465	HD_0	HD_1	100	445.172	13.06	390.803	438.258	506.454	362.6	416.673	252.294	393.662	361.814	557.186	377.385	428.47	519.962	362.6	380.098	216.677	376.026	319.465	613.612					x
7.65_477.0668m/z		477.067	1	7.65197	0.0357	32	0.159007	0.387484	3.09662	HD_3	HD_1	100 - 13.9	86.3756	18.4	40.2096	28.7253	30.8084	41.3187	22.1828	20.1791	29.3909	159.43	70.3053	38.8291	28.0838	31.6301	41.3187	20.2356	17.3303	28.0742	140.77	77.4252			x		x
7.65_591.5979m/z		591.598	1	7.65197	0.05	0	0.694915	0.658441	1.65425	HD_3	HD_1	100	31.1841	27.6	29.1335	32.8879	18.5839	0	43.6055	12.9471	0	20.4174	73.1348	28.1332	32.1534	19.0796	0	39.7778	11.1193	0	18.0276	80.5412					x
7.66_591.0964m/z		591.096	1	7.6591	0.0642667	5	0.44734	0.547841	1.28837	HD_3	HD_1	100	116.481	6.21	104.247	98.5271	133.542	94.2869	92.968	83.9751	88.7061	95.6941	165.044	100.668	96.3267	137.104	94.2869	84.8074	72.12	84.7319	84.4937	181.758					x
7.67_523.0878m/z		523.088	1	7.66625	0.0499833	1	0.311867	0.479921	1.48059	HD_3	HD_1	100	82.9016	21.34	59.613	43.7581	67.6643	38.889	59.8424	69.2453	52.1989	90.3999	106.106	57.5662	42.7809	69.469	38.889	54.5895	59.4696	49.8604	79.8191	116.852					x
7.67_523.5887m/z		523.589	1	7.66625	0.0428333	0	0.972954	0.768161	1.90314	HD_3	HD_1	100	22.7052	86.6	24.8435	0	24.816	0	14.6959	21.0952	0	29.0846	39.0311	23.9905	0	25.4779	0	13.4059	18.1171	0	25.6804	42.9838					x
7.68_577.1518m/z		577.152	1	7.68053	0.11425	1	0.124658	0.383577	1.56435	HD_0	HD_3	100 - 16.9	563.048	13.07	550.644	404.94	733.56	439.935	397.817	265.191	403.864	310.304	365.605	531.737	395.897	753.125	439.935	362.897	227.753	385.771	273.984	402.63
7.68_888.6495m/z		888.65	1	7.68053	0.0571167	16	0.333669	0.484775	1.72947	HD_0	HD_3	100	72.2992	24.57	67.9254	91.8399	57.1324	65.8559	71.799	41.9358	41.9981	9.02207	74.3929	65.5932	89.7889	58.6562	65.8559	65.4966	36.0155	40.1166	7.96609	81.9267					x
7.69_501.1972m/z		501.197	1	7.68767	0.0714167	2	0.212058	0.423748	3.19876	HD_3	HD_0	100 - 17.6	417.064	43.83	60.3255	220.497	110.327	483.828	392.74	182.239	597.933	547.695	105.565	58.2543	215.573	113.269	483.828	358.266	156.512	571.145	483.59	116.256			x		x
7.69_609.1454m/z		609.145	1	7.6948	0.11425	35	0.000621508	0.109435	1.76407	HD_1	HD_0	100 - 29.4 - 6.57	3779.34	4.66	2059.37	2253.09	2114.73	4093.97	3261.13	3982.91	2573.17	2706.18	2327.68	1988.66	2202.77	2171.13	4093.97	2974.88	3420.62	2457.89	2389.43	2563.4		x		x		HMDB0003249	Rutin	M-H	C27H30O16	47.4	40.7	-1.11116	97.4774		http://nonlinear.com/redirect/outbound?p=hmdb&param=HMDB0003249
7.70_888.1472m/z		888.147	1	7.70195	0.0571167	1	0.808254	0.70454	1.13363	HD_0	HD_1	100 - 16.6	90.1235	16.5	86.4729	106.48	77.418	103.681	91.5317	43.2857	57.5299	50.5272	132.156	83.5039	104.102	79.4828	103.681	83.4972	37.1748	54.9525	44.6132	145.539					x
7.72_471.0932m/z		471.093	1	7.71623	0.0785333	3	0.0228846	0.300048	2.75228	HD_3	HD_0	100 - 9.49	173.683	3.88	64.2143	60.2952	64.8053	99.3583	181.672	101.679	225.168	103.415	192.465	62.0096	58.9487	66.5337	99.3583	165.725	87.3246	215.08	91.3106	211.956			x	x	x
7.72_576.6210m/z		576.621	1	7.71623	0.135667	0	0.0476782	0.32756	1.52516	HD_3	HD_1	100	159.537	11.16	116.454	130.534	145.669	128.107	104.986	80.7167	145.864	182.365	150.381	112.456	127.619	149.555	128.107	95.7704	69.3216	139.329	161.02	165.61				x	x
7.72_584.1069m/z		584.107	1	7.71623	0.0642667	0	0.370635	0.506848	1.22939	HD_0	HD_1	100 - 2.65	152.438	11.97	131.371	162.455	163.487	131.319	142.455	98.2097	136.922	110.352	159.608	126.86	158.827	167.847	131.319	129.95	84.345	130.788	97.4357	175.772					x
7.72_728.1388m/z		728.139	1	7.71623	0.23565	0	0.0805912	0.357557	1.29242	HD_0	HD_1	100	649.461	5.32	612.333	655.354	680.697	491.842	569.565	446.14	581.27	577.745	788.879	591.309	640.718	698.852	491.842	519.569	383.156	555.228	510.123	868.77					x
7.72_755.2026m/z		755.203	1	7.71623	0.0928167	20	0.207726	0.422576	11.1091	HD_3	HD_0	100 - 33.9 - 7.33	681.741	44.38	54.0204	91.5202	38.563	39.8274	726.496	129.346	91.6023	555.154	1398.47	52.1656	89.4764	39.5916	39.8274	662.725	111.086	87.4984	490.176	1540.09		x	x
7.72_533.1297m/z		533.13	1	7.72337	0.0714167	4	0.341431	0.487452	1.44621	HD_0	HD_3	100 - 17.5	298.326	25.41	214.734	362.58	317.664	211.629	299.843	138.271	160.756	272.472	185.615	207.361	354.483	326.136	211.629	273.523	118.751	153.554	240.58	204.413					x
7.72_576.1199m/z		576.12	1	7.72337	0.16425	0	0.194847	0.414466	1.3974	HD_3	HD_1	100	345.162	9.32	231.459	333.475	305.774	306.343	262.177	172.491	367.067	360.196	308.224	223.512	326.028	313.929	306.343	239.163	148.139	350.622	318.037	339.438					x
7.72_866.2010m/z		866.201	1	7.72337	0.0856833	0	0.105722	0.378194	2.06919	HD_3	HD_1	100 - 3.34	188.506	5.94	142.652	147.367	159.876	123.097	38.4468	111.759	201.312	228.21	135.994	137.754	144.076	164.14	123.097	35.072	95.9816	192.293	201.499	149.767			x		x
7.72_911.1649m/z		911.165	1	7.72337	0.0571333	2	0.135634	0.383577	3.35954	HD_3	HD_0	100 - 19.1	98.2086	49.77	56.4007	13.9837	17.3137	27.3172	88.2497	38.5401	130.187	41.9418	122.497	54.4642	13.6714	17.7755	27.3172	80.5032	33.0992	124.354	37.0327	134.903			x		x
7.72_1153.2466m/z		1153.25	1	7.72337	0.0785333	0	0.0067086	0.253124	2.49388	HD_3	HD_1	100 - 35.8	307.372	2.12	180.477	259.814	264.419	176.463	94.751	98.5386	310.729	299.869	311.519	174.281	254.011	271.471	176.463	86.4339	84.6274	296.808	264.771	343.067			x	x	x
7.74_743.1594m/z		743.159	1	7.7448	0.0928333	1	0.0275906	0.300048	1.69608	HD_3	HD_0	100 - 45.7	734.049	7.28	466.025	403.387	428.96	461.64	649.889	411.518	867.275	606.777	728.094	450.025	394.378	440.401	461.64	592.842	353.422	828.42	535.757	801.828		x		x	x
7.74_434.2506n	434.251	479.249	1	7.7448	0.0857	0	0.40772	0.526531	1.55728	HD_3	HD_0	100 - 15.2	657.524	1.73	423.977	554.251	288.45	564.147	273.357	937.405	645.857	668.581	658.133	409.42	541.873	296.143	564.147	249.362	805.067	616.922	590.327	724.782					x			M-H, M+FA-H
7.75_511.2390m/z		511.239	1	7.75193	0.0571167	1	0.556214	0.591175	1.35872	HD_0	HD_3	100	111.022	11.65	124.925	99.3471	108.793	174.504	19.0469	108.728	146.911	98.2203	0	120.635	97.1284	111.694	174.504	17.375	93.3782	140.33	86.7241	0					x
7.75_729.1443m/z		729.144	1	7.75193	0.142817	2	0.133891	0.383577	1.20373	HD_0	HD_3	100 - 23.4 - 4.19	675.477	7.18	658.298	623.299	744.835	626.496	685.329	595.458	630.681	491.563	561.212	635.696	609.379	764.701	626.496	625.172	511.395	602.426	434.028	618.047					x
7.75_509.2240m/z		509.224	1	7.75193	0.0714	3	0.189479	0.413367	2.67482	HD_1	HD_0	100 - 11.4	288.716	23.67	142.068	92.7149	89.0319	282.23	89.9261	493.992	187.792	303.643	242.996	137.19	90.6443	91.4065	282.23	82.0325	424.253	179.378	268.103	267.605			x		x
7.76_229.0496m/z		229.05	1	7.75907	0.0714	10	1	0.768161	1	---	---	100	0	---	0	0	0	0	0	0	0	0	0	0	0	0	0	0	0	0	0	0	x
7.77_659.6087m/z		659.609	1	7.76622	0.0571167	0	0.315515	0.479948	1.58223	HD_3	HD_0	100	64.6543	4.06	26.9186	33.5888	62.081	51.1259	59.1755	18.7593	61.6689	65.676	66.618	25.9943	32.8387	63.7368	51.1259	53.9812	16.111	58.906	57.989	73.3645					x
7.77_659.1066m/z		659.107	1	7.77335	0.0571167	0	0.43691	0.541767	1.28969	HD_3	HD_1	100	99.4066	5.48	92.5001	93.2616	101.96	79.7418	104.443	47.0486	75.5892	93.7002	128.93	89.3242	91.1788	104.679	79.7418	95.2751	40.4066	72.2027	82.7331	141.987					x
7.77_660.1129m/z		660.113	1	7.77335	0.16425	0	0.781561	0.695034	1.07994	HD_3	HD_0	100 - 30 - 0.451	2012.69	5.78	1739.89	1915.07	1936.18	2205.09	2205.72	1543.06	1917.81	1918.87	2201.38	1680.15	1872.3	1987.82	2205.09	2012.11	1325.22	1831.89	1694.28	2424.32					x
7.77_660.6146m/z		660.615	1	7.77335	0.14995	0	0.885455	0.73953	1.06784	HD_3	HD_0	100 - 10.1	1194.32	6.13	1039.29	1160.11	1155.93	1295.24	1332.54	835.845	1094.84	1154.36	1333.75	1003.6	1134.2	1186.76	1295.24	1215.57	717.845	1045.79	1019.25	1468.83					x
7.77_667.6092m/z		667.609	1	7.77335	0.0642667	0	0.439727	0.543027	1.41247	HD_3	HD_1	100	51.8898	9.64	54.8705	45.9978	47.4279	46.6224	45.3013	18.287	43.1859	35.9107	76.5727	52.9865	44.9706	48.6928	46.6224	41.3248	15.7054	41.2511	31.7076	84.3273					x
7.77_671.1045m/z		671.105	1	7.77335	0.0571333	4	0.664187	0.644995	1.38988	HD_3	HD_0	100 - 4.98	86.0631	5.02	61.6643	58.9506	65.1494	120.826	76.8727	43.1828	99.2557	52.4667	106.467	59.5471	57.6341	66.887	120.826	70.1249	37.0865	94.8089	46.3257	117.249					x
7.77_671.6046m/z		671.605	1	7.77335	0.0499833	0	0.559202	0.592576	1.31825	HD_0	HD_1	100	38.2375	16.24	38.8314	31.751	44.1301	56.5618	30.4571	0	33.6281	10.5526	66.2165	37.4981	31.0419	45.3072	56.5618	27.7836	0	32.1215	9.31747	72.9223					x
7.78_667.1073m/z		667.107	1	7.7805	0.0642667	1	0.66725	0.645437	1.10567	HD_3	HD_1	100	112.952	9.68	88.8112	93.6595	126.433	112.94	100.014	93.5159	96.664	113.643	128.548	85.7619	91.5678	129.806	112.94	91.2346	80.3139	92.3334	100.341	141.567					x
7.80_517.1054n	517.105	1033.2	1	7.80192	0.164233	1	0.317562	0.479948	1.254	HD_0	HD_3	100 - 33 - 2.04	819.819	7.78	751.32	830.718	877.419	1058.28	764.486	624.998	726.855	533.893	700.543	725.523	812.166	900.821	1058.28	697.38	536.764	694.291	471.404	771.488					x			M-H, 2M-H
7.80_804.6577m/z		804.658	1	7.80192	0.0785667	0	0.471816	0.557981	2.1683	HD_0	HD_3	100	51.8978	47.26	27.5218	76.5737	51.5978	99.8826	11.8642	20.5883	14.0918	13.2608	44.4516	26.5768	74.8637	52.974	99.8826	10.8228	17.6818	13.4605	11.7087	48.9533			x		x
7.80_668.6175m/z		668.618	1	7.80192	0.14995	2	0.0265574	0.300048	1.23188	HD_0	HD_3	100	449.936	5.96	424.51	447.324	477.975	386.33	432.99	382.362	363.05	338.686	393.995	409.934	437.335	490.723	386.33	394.982	328.382	346.785	299.045	433.895				x	x
7.80_1039.1907m/z		1039.19	1	7.80192	0.05	2	0.516209	0.576494	1.25104	HD_0	HD_3	100 - 34	155.861	18.02	109.72	174.397	183.466	151.783	131.192	105.239	109.81	108.747	155.2	105.953	170.502	188.36	151.783	119.676	90.3817	104.89	96.0183	170.917					x
7.80_508.6026m/z		508.603	1	7.80192	0.0999833	0	0.14198	0.383577	1.18694	HD_0	HD_1	100 - 2.65	600.519	3.54	533.843	635.04	632.675	516.052	516.497	485.267	521.439	521.838	631.92	515.514	620.858	649.55	516.052	471.16	416.76	498.078	460.76	695.915					x
7.80_432.0776m/z		432.078	1	7.80192	0.04285	0	0.49048	0.569847	1.43234	HD_0	HD_1	100	61.0165	24.57	36.7467	76.9596	69.343	58.5143	22.8287	46.4545	43.6679	50.6234	69.6027	35.485	75.2409	71.1925	58.5143	20.8248	39.8963	41.7115	44.6982	76.6514					x
7.80_516.6002m/z		516.6	1	7.80192	0.04285	0	0.303088	0.477879	1.34508	HD_0	HD_3	100	50.294	14.08	55.3241	53.3618	42.1962	34.0832	54.6027	37.2103	31.3875	31.2882	49.4974	53.4246	52.1701	43.3216	34.0832	49.8098	31.9572	29.9813	27.6261	54.5101					x
7.81_516.0976n	516.098	1031.19	1	7.80907	0.0571333	0	0.506933	0.575184	1.21976	HD_0	HD_1	100 - 40.4	264.772	6.56	250.925	284.246	259.146	260.407	197.495	193.307	248.826	141.663	282.975	242.31	277.898	266.058	260.407	180.159	166.017	237.678	125.082	311.632					x			M-H, 2M-H
7.81_1015.1930m/z		1015.19	1	7.80907	0.0571333	3	0.278016	0.467007	1.288	HD_0	HD_1	100 - 51.7	254.478	13.39	202.829	305.881	254.724	237.75	178.457	176.519	206.169	199.351	253.345	195.865	299.05	261.518	237.75	162.792	151.599	196.933	176.018	279.001					x
7.81_804.1546m/z		804.155	1	7.80907	0.05	0	0.888474	0.73953	1.05797	HD_0	HD_1	100 - 9.07	67.4998	32.69	53.8118	95.6104	53.0772	81.4849	69.1209	40.7983	24.3665	52.3706	115.186	51.9642	93.4752	54.4929	81.4849	63.0536	35.0386	23.2749	46.2409	126.851					x
7.81_509.1082n	509.108	1017.21	1	7.80907	0.142817	0	0.11147	0.380646	1.16676	HD_0	HD_1	100 - 54.2 - 17 - 4.55	6840.16	3.59	6178.5	7223.91	7118.08	6105.56	5737.13	5744.9	5919.5	5763.55	6816.54	5966.37	7062.58	7307.93	6105.56	5233.53	4933.87	5654.3	5088.96	7506.86		x						M-H, 2M-H
7.81_668.1154m/z		668.115	1	7.80907	0.185667	0	0.228211	0.432078	1.14868	HD_0	HD_3	100 - 23	835.186	7.83	787.743	808.025	909.789	761.163	900.801	823.648	752.916	624.978	803.355	760.696	789.98	934.055	761.163	821.73	707.37	719.185	551.828	884.712					x
7.81_577.1349m/z		577.135	1	7.80907	0.1214	17	0.0699968	0.352776	1.38541	HD_3	HD_1	100 - 28.9 - 3.52	1583.88	6.56	1452.92	1493.66	1643.62	1306.35	949.444	1173.99	1611.72	1866.95	1272.98	1403.03	1460.3	1687.46	1306.35	866.103	1008.25	1539.51	1648.43	1401.9		x			x
7.81_425.0880m/z		425.088	1	7.80907	0.0857	1	0.0188332	0.300048	1.33924	HD_3	HD_1	100 - 8.39	291.183	5.67	260.603	291.003	270.225	235.49	189.975	226.806	297.932	315.513	260.104	251.656	284.504	277.433	235.49	173.299	194.787	284.584	278.584	286.445	x
7.81_796.6596m/z		796.66	1	7.80907	0.0642667	0	0.165603	0.395594	2.65236	HD_3	HD_1	100	51.2159	44.05	22.7006	49.362	60.6549	39.8477	8.3458	9.73512	63.6796	22.0902	67.878	21.9211	48.2596	62.2726	39.8477	7.61322	8.36077	60.8266	19.5046	74.752			x		x
7.82_796.1581m/z		796.158	1	7.8162	0.0499833	0	0.437919	0.54217	1.83072	HD_3	HD_1	100 - 12.6	62.5794	35.34	26.2837	45.7274	55.9624	62.9984	39.5503	0	46.0585	43.3257	98.354	25.3813	44.7062	57.455	62.9984	36.0786	0	43.995	38.2547	108.314					x
7.82_407.0769m/z		407.077	1	7.82335	0.0499833	0	0.0667671	0.352776	1.5567	HD_3	HD_1	100	119.219	6.93	84.2716	113.652	125.434	89.5286	55.0097	85.2158	110.413	126.805	120.441	81.3781	111.114	128.78	89.5286	50.181	73.1855	105.466	111.963	132.638					x
7.82_434.2505n	434.25	479.25	1	7.82335	0.0642667	0	0.34655	0.490014	1.818	HD_1	HD_0	100 - 8.82	406.622	14.61	251.497	300.101	119.394	417.297	166.92	635.649	315.323	423.539	382.052	242.862	293.399	122.579	417.297	152.268	545.911	301.196	373.966	420.743					x			M-H, M+FA-H
7.82_575.1189m/z		575.119	1	7.82335	0.04285	43	0.169501	0.397352	1.66772	HD_0	HD_1	100	73.9101	9.86	71.4647	68.1605	82.105	62.8399	46.7101	23.4039	85.1872	55.0534	51.6572	69.011	66.6383	84.2948	62.8399	42.61	20.0999	81.3707	48.6097	56.8886					x
7.83_745.1403m/z		745.14	1	7.83048	0.0999667	4	0.594705	0.613567	1.09741	HD_0	HD_3	100 - 37.8 - 5.93	991.182	3.84	1034.84	965.151	973.554	820.924	1100.3	1045.17	791.881	859.648	1058.07	999.309	943.597	999.52	820.924	1003.72	897.617	756.404	759.031	1165.22
7.84_603.9229m/z		603.923	1	7.83763	0.0999667	0	0.600219	0.616938	1.08947	HD_1	HD_0	100 - 55.7 - 40.7	752.382	7.07	712.569	724.594	634.617	641.624	810.805	804.717	703.753	761.995	630.262	688.103	708.412	651.543	641.624	739.633	691.111	672.225	672.808	694.089					x
7.84_606.9669m/z		606.967	1	7.83763	0.07855	0	0.815479	0.709667	1.08795	HD_3	HD_0	100 - 22.1 - 2.68	215.441	12.64	226.074	212.507	155.492	184.597	255.667	186.608	186.975	241.226	218.121	218.312	207.761	159.639	184.597	233.225	160.264	178.598	212.992	240.21					x
7.84_622.9306m/z		622.931	1	7.84477	0.0928333	0	0.281315	0.467007	1.11051	HD_1	HD_3	100 - 26.1 - 16.8	1187.45	3.63	1052.71	1115.48	1044.5	1041.01	1261.85	1259.49	975.976	1120.53	1111.33	1016.57	1090.57	1072.36	1041.01	1151.09	1081.68	932.251	989.381	1223.88					x
7.84_920.6194m/z		920.619	1	7.84477	0.0642667	0	0.220525	0.425969	1.19619	HD_1	HD_3	100 - 48.7	268.4	8.63	204.466	259.596	233.875	253.432	295.07	256.697	237.645	188.358	247.134	197.445	253.799	240.113	253.432	269.169	220.458	226.998	166.311	272.161					x
7.84_441.1477m/z		441.148	1	7.84477	0.0999667	0	0.201665	0.419398	1.10367	HD_1	HD_3	100 - 29.4	11568.9	5.14	11016.7	11077.7	10094.1	10588.9	12114.1	12003.8	10014.7	11086.6	10345.4	10638.4	10830.3	10363.3	10588.9	11050.7	10309.1	9566.03	9788.96	11393.1		x			x
7.84_433.1723m/z		433.172	1	7.84477	0.07855	4	0.765204	0.687933	1.2085	HD_3	HD_0	100 - 11.2	295.489	30.98	325.111	148.779	259.634	265.273	109.148	365.614	243.991	241.292	401.182	313.948	145.457	266.558	265.273	99.567	313.998	233.06	213.05	441.81					x
7.84_510.0653m/z		510.065	1	7.84477	0.07855	0	0.236222	0.440154	1.23426	HD_1	HD_3	100	130.084	2.93	103.174	137.062	120.331	126.731	129.293	134.229	82.6379	119.953	113.594	99.6315	134.001	123.541	126.731	117.944	115.279	78.9356	105.913	125.098					x
7.85_578.0614m/z		578.061	1	7.8519	0.0999667	0	0.105528	0.378194	1.08752	HD_1	HD_3	100 - 33.1 - 13.5	2276.21	2.01	2144.31	2193.66	1987.11	2144.61	2362.28	2321.73	2047.7	2130.96	2100.4	2070.68	2144.67	2040.11	2144.61	2154.92	1993.96	1955.96	1881.55	2313.11					x
7.85_456.0692n	456.069	455.062	1	7.8519	0.171383	0	0.114639	0.380646	1.11048	HD_1	HD_0	100 - 26.6	4972.15	4.91	4402.5	4724.77	4305.11	4581.66	5168.15	5166.63	4214.13	4609.59	4635.4	4251.34	4619.25	4419.93	4581.66	4714.5	4437.23	4025.33	4070.06	5104.83		x			x			M-H, M+FA-H
7.85_458.0840n	458.084	457.077	1	7.8519	0.142817	5	0.212975	0.423748	1.11652	HD_1	HD_0	100 - 26.8 - 14.8 - 0.903	3158.08	6.01	2702.36	3043.79	2739.37	2940.48	3288.72	3245.06	2515.27	2914.26	3058.52	2609.57	2975.81	2812.43	2940.48	3000.04	2786.94	2402.58	2573.16	3368.26					x			M-H, 2M-H
[truncated: 512 more rows]
