# Supplementary material for: Metabolomic Analysis Provides Insights into Bud Paradormancy in Camellia sinensis cv. Huangdan
Source: Int J Mol Sci. 2025 May 26;26(11):5094. doi: 10.3390/ijms26115094 (PMC12154020; doi:10.3390/ijms26115094)
Supplement: Supplementary file 1 [file ijms-26-05094-s001.zip › Supplementary data 2.xlsx]

## Sheet: Sheet1
Supplementary Data 2. UPLC-QTOF MS metabolomic data collected in positive ion mode.															Normalised abundance									Raw abundance
															HD_0			HD_1			HD_3			HD_0			HD_1			HD_3			Tags
Compound	Neutral mass (Da)	m/z	Charge	Retention time (min)	Chromatographic peak width (min)	Identifications	Anova (p)	q Value	Max Fold Change	Highest Mean	Lowest Mean	Isotope Distribution	Maximum Abundance	Minimum CV%	HD_0-1p	HD_0-2p	HD_0-3p	HD_1-1p	HD_1-2p	HD_1-3p	HD_3-1p	HD_3-2p	HD_3-3p	HD_0-1p	HD_0-2p	HD_0-3p	HD_1-1p	HD_1-2p	HD_1-3p	HD_3-1p	HD_3-2p	HD_3-3p	blank	VIP>1	Max fold change >= 2	Anova p-value <= 0.05	Same RT	Accepted Compound ID	Accepted Description	Adducts	Formula	Score	Fragmentation Score	Mass Error (ppm)	Isotope Similarity	Retention Time Error (mins)	Compound Link
1.00_100.9316m/z		100.932	1	1.00353	0.0285667	0	0.211815	0.69092	3.69551	HD_3	HD_1	100	4.6219	24.42	5.1542	0	0	0	0	3.75204	5.55152	4.94838	3.36581	5.08146	0	0	0	0	3.42561	5.54171	4.62872	3.56587	x				x
1.00_381.0792m/z		381.079	1	1.00353	0.0357	18	0.384193	0.803123	1.17191	HD_0	HD_1	100 - 32.6 - 19.8	621.327	4.04	528.372	706.41	629.199	533.315	507.35	549.882	461.918	657.859	512.762	520.915	697.284	647.456	533.315	481.99	502.042	461.101	615.362	543.241					x
1.00_379.7857m/z		379.786	1	1.00353	0.0214167	0	0.371293	0.794747	1.8791	HD_0	HD_1	100 - 18.9 - 27.2	16.3736	13.02	14.0908	16.719	18.3109	12.7234	0	13.4172	10.5902	15.8707	10.8484	13.8919	16.5031	18.8422	12.7234	0	12.2499	10.5715	14.8455	11.4932	x				x
1.00_378.0245m/z		378.024	1	1.00353	0.0214167	0	0.132766	0.616576	1.21931	HD_0	HD_1	78.4 - 100 - 28.9	164.344	4.12	172.097	161.354	159.581	159.585	123.726	121.041	146.537	158.901	132.743	169.668	159.269	164.211	159.585	117.542	110.51	146.278	148.636	140.633	x				x
1.00_375.7902m/z		375.79	1	1.00353	0.0142833	0	1	1	1	---	---	100 - 55.6	0	---	0	0	0	0	0	0	0	0	0	0	0	0	0	0	0	0	0	0	x				x
1.00_368.0826m/z		368.083	1	1.00353	0.0214167	0	0.526869	0.871689	1.3135	HD_0	HD_3	100 - 32.6	38.3891	19.44	34.9188	33.2952	46.9533	36.9005	19.8345	43.4017	25.016	26.4841	36.1798	34.426	32.8651	48.3157	36.9005	18.8431	39.6257	24.9718	24.7733	38.3304					x
1.00_366.0249m/z		366.025	1	1.00353	0.0214167	0	0.322286	0.770584	1.82423	HD_0	HD_1	100 - 26.6	32.7862	37.72	37.447	44.2034	16.7083	21.7057	9.20963	23.0028	10.551	21.1556	23.666	36.9185	43.6323	17.1931	21.7057	8.74928	21.0015	10.5323	19.789	25.0727					x
1.00_365.1057m/z		365.106	1	1.00353	0.128533	28	0.210991	0.69092	1.1812	HD_0	HD_1	100 - 13.9 - 3.95	4864.81	8.36	4318.84	5389.33	4886.26	3909.2	3775.87	4670.51	4048.55	4741.09	4210.86	4257.89	5319.7	5028.04	3909.2	3587.13	4264.17	4041.39	4434.83	4461.16		x				HMDB0000258	Sucrose	M+Na	C12H22O11	39.9	1.53	0.690627	98.7741		http://nonlinear.com/redirect/outbound?p=hmdb&param=HMDB0000258
1.00_363.7901m/z		363.79	1	1.00353	0.04285	0	0.524755	0.870531	1.19523	HD_3	HD_1	100 - 15.4 - 14.1	59.1094	18	46.4972	60.0202	43.0421	61.5342	40.1852	46.6441	54.3876	74.0216	48.9191	45.841	59.2448	44.291	61.5342	38.1765	42.586	54.2914	69.2399	51.8269	x				x
1.00_362.0967m/z		362.097	1	1.00353	0.0142833	1	0.0350595	0.436198	1.38359	HD_0	HD_3	100 - 30.6	116.271	8.46	97.8875	122.549	128.376	88.9145	97.9774	105.367	74.9951	87.4075	89.7051	96.506	120.966	132.101	88.9145	93.0799	96.2002	74.8625	81.7612	95.0372				x	x
1.00_361.7946m/z		361.795	1	1.00353	0.0357	0	0.421875	0.806488	Infinity	HD_0	HD_1	100 - 48.2	3.16615	173.21	0	9.49844	0	0	0	0	0	0	0	0	9.37573	0	0	0	0	0	0	0	x				x
1.00_358.8106m/z		358.811	1	1.00353	0.0142833	0	1	1	1	---	---	98.7 - 100	0	---	0	0	0	0	0	0	0	0	0	0	0	0	0	0	0	0	0	0	x				x
1.00_353.7616m/z		353.762	1	1.00353	0.0214167	0	1	1	1	---	---	100 - 17	0	---	0	0	0	0	0	0	0	0	0	0	0	0	0	0	0	0	0	0	x				x
1.00_352.0457m/z		352.046	1	1.00353	0.0214167	0	0.0108074	0.296122	1.27361	HD_0	HD_3	100 - 62.6	123.326	4.21	129.008	122.131	118.841	124.371	109.796	120.23	107.197	89.9936	93.3065	127.187	120.553	122.289	124.371	104.308	109.77	107.007	84.1802	98.8527				x	x
1.00_336.0147m/z		336.015	1	1.00353	0.0285667	0	0.0047015	0.198186	1.5922	HD_0	HD_1	90.7 - 100 - 34.3 - 26.8	256.455	3.03	262.65	247.72	258.997	147.512	145.405	190.294	141.136	183.38	171.764	258.943	244.52	266.512	147.512	138.137	173.738	140.886	171.534	181.974				x	x
1.00_324.0138m/z		324.014	1	1.00353	0.0142833	0	0.995316	1	1.01986	HD_1	HD_3	87.9 - 100	34.3298	12.66	29.5657	34.1932	38.1604	25.8389	36.8207	40.3298	29.438	40.2888	31.2567	29.1484	33.7515	39.2677	25.8389	34.9802	36.8211	29.386	37.6863	33.1146					x
1.00_323.0160m/z		323.016	1	1.00353	0.0285667	0	0.151196	0.635648	1.94087	HD_0	HD_3	100	47.962	19.89	42.1662	58.9714	42.7484	45.9367	29.8535	45.0701	9.65397	36.5831	27.8978	41.5711	58.2096	43.9888	45.9367	28.3613	41.149	9.6369	34.2199	29.556	x				x
1.00_318.7928m/z		318.793	1	1.00353	0.07855	0	0.490719	0.856415	1.43829	HD_1	HD_0	100 - 23.1	15.7456	27.65	0	19.1296	13.7127	14.0954	21.3057	11.8357	11.4552	18.9887	12.9113	0	18.8824	14.1105	14.0954	20.2407	10.806	11.435	17.7621	13.6788	x				x
1.00_313.9083m/z		313.908	1	1.00353	0.0142833	0	0.486983	0.853063	1.33366	HD_3	HD_1	100 - 57.8	33.0022	21.49	40.6833	21.9286	24.0444	34.121	19.7958	20.3199	34.4813	39.2391	25.2862	40.1091	21.6453	24.7421	34.121	18.8063	18.5521	34.4204	36.7043	26.7892	x				x
1.00_306.8921m/z		306.892	1	1.00353	0.0499833	0	1	1	1	---	---	100	0	---	0	0	0	0	0	0	0	0	0	0	0	0	0	0	0	0	0	0	x				x
1.00_306.0039m/z		306.004	1	1.00353	0.0285667	0	0.152198	0.635648	1.30978	HD_0	HD_1	100 - 74 - 22.2 - 14.9	373.938	6.46	361.141	401.807	358.866	298.389	218.126	339.977	261.331	349.742	288.69	356.045	396.616	369.279	298.389	207.223	310.399	260.869	327.149	305.85					x
1.00_291.9888m/z		291.989	1	1.00353	0.04285	0	0.589348	0.897119	1.14592	HD_0	HD_1	58.3 - 100 - 52.1 - 86.3	633.013	4.55	639.593	657.952	601.493	597.141	397.217	662.857	514.012	687.16	548.575	630.566	649.452	618.946	597.141	377.362	605.189	513.103	642.771	581.183	x				x
1.00_394.0355m/z		394.035	1	1.00353	0.0142833	1	0.0211601	0.358632	1.54221	HD_0	HD_3	100 - 87	80.8373	2.85	82.2534	82.0826	78.1758	57.0207	56.9034	82.546	56.4681	53.2653	47.5157	81.0925	81.0222	80.4441	57.0207	54.0591	75.3644	56.3683	49.8245	50.3401				x	x
1.00_396.0351m/z		396.035	1	1.00353	0.0357	0	0.00140032	0.0905211	1.6191	HD_0	HD_1	100	374.447	7.79	393.592	333.632	396.115	228.991	205.277	259.54	228.6	250.74	215.037	388.038	329.322	407.609	228.991	195.016	236.96	228.195	234.543	227.819				x	x
1.00_397.0421m/z		397.042	1	1.00353	0.0357	0	0.144636	0.633174	1.23828	HD_0	HD_3	100 - 18.4 - 19.4 - 2.49 - 3.09	532.126	3.83	538.113	548.838	509.427	409.248	376.893	515.387	403.283	508.234	377.673	530.519	541.747	524.208	409.248	358.054	470.548	402.57	475.403	400.122					x
1.00_404.7931m/z		404.793	1	1.00353	0.04285	0	1	1	1	---	---	100 - 25.4	0	---	0	0	0	0	0	0	0	0	0	0	0	0	0	0	0	0	0	0	x				x
1.00_369.0761n	369.076	739.157	1	1.00353	0.0214167	1	0.0619925	0.527932	1.33617	HD_0	HD_1	100 - 31.8 - 24.6	408	1.77	373.655	425.708	424.638	285.739	247.606	382.704	309.897	315.597	304.627	368.381	420.209	436.96	285.739	235.229	349.408	309.349	295.21	322.734					x			M+H, M+Na, 2M+H
1.00_558.0878m/z		558.088	1	1.00353	0.0214167	1	0.0199186	0.352804	2.05285	HD_0	HD_1	100 - 35.1 - 6.06	268.084	14.86	292.415	222.117	289.72	132.328	89.1586	170.288	121.596	183.229	139.721	288.288	219.247	298.127	132.328	84.702	155.473	121.381	171.392	148.026			x	x	x
1.00_541.1413m/z		541.141	1	1.00353	0.0142833	1	0.107133	0.60081	1.70585	HD_0	HD_1	100 - 97.2 - 90.6	174.513	12.94	150.108	194.652	178.78	82.0004	67.6559	157.253	110.583	152.57	117.934	147.99	192.137	183.967	82.0004	64.2741	143.572	110.388	142.714	124.944					x
1.00_528.0784m/z		528.078	1	1.00353	0.0285667	0	0.154154	0.635648	1.32449	HD_0	HD_3	100 - 59.1 - 4.76 - 8.53	224.835	6.27	231.655	237.82	205.029	202.47	178.578	190.602	180.055	205.254	123.946	228.386	234.747	210.979	202.47	169.652	174.02	179.737	191.995	131.314					x
1.00_526.0621m/z		526.062	1	1.00353	0.0214167	0	0.312946	0.768764	1.40453	HD_0	HD_3	100 - 30.7	97.7095	10.52	81.9465	90.8222	120.36	83.5138	69.3382	70.6253	109.676	47.1192	51.9068	80.79	89.6488	123.852	83.5138	65.8723	64.4809	109.482	44.0754	54.9922					x
1.00_512.8222m/z		512.822	1	1.00353	0.0357	0	1	1	1	---	---	55 - 100 - 10.5	0	---	0	0	0	0	0	0	0	0	0	0	0	0	0	0	0	0	0	0	x				x
1.00_498.0640m/z		498.064	1	1.00353	0.0142833	0	0.162102	0.647464	1.56141	HD_0	HD_1	96.1 - 100	44.402	11.52	38.5934	48.2348	46.3777	22.6071	19.868	42.836	27.849	32.6588	41.8982	38.0488	47.6116	47.7234	22.6071	18.8749	39.1092	27.7998	30.5491	44.3887					x
1.00_496.7116m/z		496.712	1	1.00353	0.0214167	0	0.65017	0.919201	3.31464	HD_0	HD_1	100	8.93079	87.92	0	14.748	12.0444	8.08304	0	0	0	11.3872	0	0	14.5575	12.3938	8.08304	0	0	0	10.6516	0	x				x
1.00_448.7827n	448.783	471.796	1	1.00353	0.0285667	0	0.327013	0.77577	1.36939	HD_3	HD_1	100 - 13.3 - 1.41	189.339	19.82	136.032	190.559	138.695	190.715	120.216	103.863	175.146	238.014	154.856	134.112	188.097	142.719	190.715	114.207	94.8271	174.836	222.639	164.06	x				x			M+H, M+Na
1.00_467.8086m/z		467.809	1	1.00353	0.0142833	0	0.542285	0.878341	1.84159	HD_3	HD_0	100 - 20.4	14.6923	19.67	10.3056	13.6286	0	14.5193	0	10.3543	15.5419	17.0629	11.4721	10.1602	13.4525	0	14.5193	0	9.45345	15.5145	15.9607	12.154	x				x
1.00_289.0007m/z		289.001	1	1.00353	0.0214167	0	0.472027	0.842763	1.16646	HD_0	HD_1	100 - 50.1 - 45.7	116.23	6.21	127.857	110.234	110.599	108.066	70.8817	119.983	103.229	115.759	114.513	126.052	108.81	113.809	108.066	67.3386	109.545	103.046	108.281	121.32					x
1.00_465.1993m/z		465.199	1	1.00353	0.0285667	0	0.843423	0.977618	1.10775	HD_1	HD_3	100 - 23.7	356.942	22.89	430.972	314.796	267.811	290.471	332.183	448.172	489.524	251.816	225.326	424.89	310.729	275.582	290.471	315.579	409.181	488.659	235.549	238.72					x
1.00_451.7895m/z		451.789	1	1.00353	0.0285667	0	0.524551	0.870531	1.23527	HD_3	HD_1	100 - 7.72	110.512	17.52	82.7478	114.528	89.4719	115.979	74.5055	77.9067	97.3332	142.282	91.9203	81.5799	113.049	92.068	115.979	70.7813	71.1288	97.1611	133.09	97.3841	x				x
1.00_451.0201m/z		451.02	1	1.00353	0.0214167	0	0.142424	0.633174	1.31642	HD_0	HD_3	100 - 9.96	188.257	8.12	160.247	229.318	175.205	144.293	123.145	174.174	137.545	156.337	135.138	157.986	226.355	180.288	144.293	116.989	159.02	137.302	146.238	143.17					x
1.00_449.0203m/z		449.02	1	1.00353	0.0214167	7	0.267031	0.733949	1.24433	HD_0	HD_1	100 - 18.5	193.516	6.49	182.719	207.3	190.528	166.108	114.277	186.17	169.757	185.967	156.148	180.141	204.622	196.056	166.108	108.565	169.973	169.457	173.954	165.43					x
1.00_442.0526m/z		442.053	1	1.00353	0.0142833	0	0.138543	0.626437	1.68696	HD_0	HD_1	97 - 100	53.9532	2.48	54.9921	52.4403	54.4272	24.4326	18.2468	53.268	48.9675	37.3277	42.6381	54.216	51.7628	56.0065	24.4326	17.3347	48.6336	48.8809	34.9164	45.1725					x
1.00_438.0434m/z		438.043	1	1.00353	0.0214167	0	0.0947075	0.586237	1.45765	HD_0	HD_1	100 - 63	105.663	9.28	104.844	115.848	96.2962	70.7613	63.0779	83.6256	63.408	105.997	72.5406	103.364	114.352	99.0903	70.7613	59.9249	76.3501	63.2959	99.1497	76.8524					x
1.00_427.0742m/z		427.074	1	1.00353	0.0214167	0	0.348639	0.786071	1.23375	HD_0	HD_3	100 - 20.1	78.0419	5.35	61.2101	87.6074	85.3081	67.0619	74.1821	68.6228	52.5783	76.3793	60.8106	60.3462	86.4756	87.7834	67.0619	70.474	62.6526	52.4854	71.4453	64.4252					x
1.00_424.0306m/z		424.031	1	1.00353	0.0214167	0	0.491995	0.857276	1.17031	HD_0	HD_3	100 - 49.8	62.0164	4.26	67.9004	63.3915	54.7572	56.1499	60.8681	60.0277	37.377	65.8741	55.7236	66.9422	62.5725	56.346	56.1499	57.8256	54.8053	37.311	61.6187	59.0358					x
1.00_420.7882m/z		420.788	1	1.00353	0.0214167	0	1	1	1	---	---	100 - 71.6 - 87.1	0	---	0	0	0	0	0	0	0	0	0	0	0	0	0	0	0	0	0	0	x				x
1.00_408.7874m/z		408.787	1	1.00353	0.04285	0	0.562611	0.885753	1.21496	HD_3	HD_1	100 - 13.7 - 15.5	53.062	11.81	50.1705	55.1956	43.5114	60.0714	42.5761	28.3741	48.9077	65.7632	44.5152	49.4624	54.4825	44.7739	60.0714	40.4479	25.9055	48.8212	61.515	47.1612	x				x
1.00_406.7927m/z		406.793	1	1.00353	0.0285667	0	0.421875	0.806488	Infinity	HD_3	HD_0	100 - 43.1	3.62875	173.21	0	0	0	0	0	0	10.8862	0	0	0	0	0	0	0	0	10.867	0	0	x				x
1.00_453.7852m/z		453.785	1	1.00353	0.0357	0	0.406457	0.806488	1.27366	HD_3	HD_1	100 - 13.9 - 3.94	680.288	18.76	521.271	745.87	584.56	677.147	449.006	476.209	635.961	848.074	556.828	513.914	736.234	601.521	677.147	426.562	434.779	634.837	793.29	589.926	x				x
1.00_286.8945m/z		286.895	1	1.00353	0.0357	0	0.84037	0.976718	1.43169	HD_1	HD_3	63.1 - 100	24.8196	57.32	39.5782	22.536	10.4487	45.3976	9.429	19.6323	28.3206	8.9694	14.7175	39.0196	22.2448	10.7519	45.3976	8.95769	17.9243	28.2706	8.38999	15.5923	x				x
1.00_303.8846m/z		303.885	1	1.00353	0.0357	0	0.683022	0.929902	1.18632	HD_3	HD_0	100 - 18 - 3.94	114.169	18.09	125.032	87.952	75.7297	130.48	96.0298	97.3349	130.624	130.835	81.0498	123.268	86.8157	77.927	130.48	91.2297	88.8667	130.393	122.383	85.8675	x				x
1.00_280.8681m/z		280.868	1	1.00353	0.0642667	0	0.993067	1	1.04164	HD_1	HD_0	100 - 43.6	57.8844	16.46	63.0403	58.3032	45.3686	76.3255	43.1956	54.1321	65.8291	61.4797	42.7055	62.1506	57.55	46.685	76.3255	41.0364	49.4226	65.7127	57.5082	45.244	x				x
1.00_209.9612m/z		209.961	1	1.00353	0.0214167	0	0.887676	0.996137	1.04858	HD_0	HD_3	100 - 36.6 - 30.8 - 5.95	118.144	7.32	132.584	121.179	100.668	121.374	106.95	122.117	106.057	138.846	93.1065	130.713	119.613	103.589	121.374	101.604	111.492	105.87	129.877	98.6408	x				x
1.00_282.9923m/z		282.992	1	1.00353	0.0214167	0	0.807053	0.96744	1.05234	HD_3	HD_1	100 - 16.2	72.3192	1.48	72.7167	70.7123	71.132	73.7779	65.3729	67.0157	69.3552	84.2198	63.3826	71.6904	69.7987	73.1959	73.7779	62.1051	61.1853	69.2325	78.7793	67.1501	x				x
1.00_199.9768m/z		199.977	1	1.00353	0.0285667	0	0.490562	0.856415	1.26069	HD_0	HD_1	100 - 43.4 - 25	170.423	13.92	144.08	190.099	177.089	148.826	87.4023	169.319	110.537	177.341	147.177	142.047	187.644	182.227	148.826	83.0335	154.588	110.342	165.886	155.926	x				x
1.00_197.9610m/z		197.961	1	1.00353	0.0214167	0	0.179774	0.660951	1.19664	HD_0	HD_3	100 - 62	111.087	4.26	112.728	115.242	105.29	89.6887	86.6637	118.526	94.5618	95.6255	88.3098	111.137	113.753	108.345	89.6887	82.3318	108.214	94.3946	89.4483	93.559					x
1.00_186.9681m/z		186.968	1	1.00353	0.0285667	0	0.622099	0.909061	1.09579	HD_0	HD_3	100 - 30.7 - 29.4	147.505	1.21	161.219	153.904	127.393	138.799	138.499	135.779	123.294	160.32	120.218	158.944	151.915	131.09	138.799	131.576	123.966	123.076	149.964	127.364	x				x
1.00_182.9626m/z		182.963	1	1.00353	0.35705	0	0.380007	0.800148	1.08946	HD_1	HD_3	100 - 48 - 5.76 - 0.651	1126.5	3.51	1154.14	1066.69	1025.96	1162.6	1084.27	1132.64	1071.76	1114.06	916.168	1137.86	1052.91	1055.73	1162.6	1030.07	1034.1	1069.87	1042.1	970.626	x				x
1.00_175.1136m/z		175.114	1	1.00353	0.0285667	0	0.599785	0.904506	1.42373	HD_3	HD_1	100 - 9.84	51.6887	39.2	54.0776	67.1955	28.4544	43.3684	49.7432	15.804	28.4662	60.8508	65.7492	53.3144	66.3274	29.28	43.3684	47.2567	14.4291	28.4159	56.92	69.6573					x
1.00_173.9619m/z		173.962	1	1.00353	0.0285667	0	0.122847	0.609234	1.26865	HD_0	HD_1	100 - 71.1	130.042	6.92	128.904	139.557	121.664	106.02	84.9534	116.538	102.239	123.481	93.3363	127.085	137.754	125.194	106.02	80.707	106.399	102.058	115.504	98.8842	x				x
1.00_172.9774m/z		172.977	1	1.00353	0.04285	0	0.983062	1	1.0291	HD_1	HD_0	100 - 3.8	82.4073	14.31	88.5771	84.6068	67.0465	101.994	74.8278	70.4004	86.9039	90.8408	63.0466	87.3271	83.5138	68.9919	101.994	71.0875	64.2756	86.7503	84.9727	66.7942	x				x
1.00_169.9739m/z		169.974	1	1.00353	0.0571333	0	0.41355	0.806488	1.16458	HD_0	HD_3	100 - 16.5 - 13.1	155.911	7.88	180.058	151.469	136.205	160.162	152.617	136.989	152.759	140.845	108.027	177.516	149.513	140.157	160.162	144.988	125.071	152.488	131.747	114.448	x				x
1.00_215.9715m/z		215.972	1	1.00353	0.0214167	0	0.214242	0.693063	1.17354	HD_0	HD_1	99.4 - 100 - 19.8	164.746	0.44	164.202	165.565	164.47	127.132	134.425	159.592	125.605	168.437	129.396	161.884	163.426	169.242	127.132	127.706	145.708	125.383	157.556	137.087	x				x
1.00_168.9665m/z		168.967	1	1.00353	0.0285667	0	0.014309	0.337614	1.27951	HD_0	HD_3	100	42.8303	3.52	40.1141	44.0568	44.3201	29.2991	34.3253	37.287	33.1329	34.7846	32.5044	39.548	43.4876	45.6061	29.2991	32.6095	34.043	33.0743	32.5376	34.4365				x	x
1.00_160.0978m/z		160.098	1	1.00353	0.0142833	0	0.266395	0.733949	1.38835	HD_3	HD_0	60.7 - 100	41.5513	4.92	24.8702	38.0729	26.8428	37.6618	38.6329	35.0983	35.4907	56.7276	32.4357	24.5192	37.581	27.6217	37.6618	36.7018	32.0448	35.4279	53.0631	34.3637	x				x
1.00_157.9710m/z		157.971	1	1.00353	0.107117	0	0.94059	1	1.06215	HD_3	HD_0	100	34.0512	16.14	40.4988	32.1293	23.5483	38.4448	27.863	35.6685	35.9013	43.2189	23.0335	39.9273	31.7142	24.2315	38.4448	26.4702	32.5653	35.8378	40.4271	24.4027	x				x
1.00_157.0978m/z		157.098	1	1.00353	0.0285667	0	0.322888	0.770584	1.56972	HD_3	HD_0	100	73.036	21.34	57.7981	39.0805	42.7054	75.4567	49.7221	75.3419	40.4192	97.9227	80.7661	56.9824	38.5756	43.9446	75.4567	47.2367	68.7871	40.3477	91.5971	85.5669					x
1.00_152.9661m/z		152.966	1	1.00353	0.0214167	0	0.422024	0.806488	1.68979	HD_3	HD_1	100 - 94	19.7875	20.4	15.7205	11.9505	18.1286	24.305	10.8251	0	24.3506	23.2327	11.7792	15.4986	11.7961	18.6546	24.305	10.284	0	24.3075	21.7319	12.4794	x				x
1.00_150.0779m/z		150.078	1	1.00353	0.0214167	4	0.0607167	0.52478	2.69917	HD_1	HD_0	100	68.2933	26.6	10.1189	30.0393	35.7466	46.4997	79.8744	78.5059	53.7492	65.9511	38.0539	9.97614	29.6512	36.7838	46.4997	75.8818	71.6758	53.6542	61.6908	40.3159			x		x
1.00_144.9635m/z		144.963	1	1.00353	0.149967	0	0.647099	0.918395	1.0596	HD_1	HD_3	100 - 36.8	340.569	1.59	374.507	326.124	312.859	346.708	336.519	338.478	342.934	338.52	282.788	369.221	321.911	321.937	346.708	319.698	309.031	342.327	316.652	299.597	x				x
1.00_131.9508m/z		131.951	1	1.00353	0.0214167	0	0.807337	0.96744	1.10316	HD_1	HD_0	100 - 52.3 - 3.49	131.068	10.89	130.185	121.508	104.74	162.483	111.51	119.211	128.559	140.821	92.4944	128.348	119.938	107.78	162.483	105.936	108.839	128.332	131.724	97.9924	x				x
1.00_124.0394m/z		124.039	1	1.00353	0.0214167	0	0.874734	0.991236	1.06109	HD_3	HD_1	100	71.7198	11.98	79.7891	64.0038	66.8595	48.5375	58.4099	95.8246	59.2494	80.0631	75.8467	78.6631	63.1769	68.7994	48.5375	55.4903	87.4878	59.1447	74.8912	80.3551	x				x
1.00_117.9356m/z		117.936	1	1.00353	0.0214167	0	0.932781	1	1.06894	HD_3	HD_1	100 - 16.6	52.2791	12.61	69.8564	36.9118	42.2993	55.0278	42.6923	49.0019	60.8639	56.5828	39.3904	68.8705	36.4349	43.5267	55.0278	40.5583	44.7388	60.7563	52.9277	41.7318	x				x
1.00_105.9359m/z		105.936	1	1.00353	0.0285667	0	0.659911	0.920969	1.18138	HD_1	HD_0	100	24.7882	9.15	30.522	21.3149	11.1107	23.3256	27.4006	23.6385	18.6045	26.8776	18.3288	30.0912	21.0395	11.4331	23.3256	26.031	21.582	18.5716	25.1414	19.4182	x				x
1.00_165.0544m/z		165.054	1	1.00353	0.0499833	0	0.773891	0.962024	1.06645	HD_3	HD_0	100	92.5112	4.93	80.2529	88.9148	91.0721	90.1058	83.376	91.522	87.2287	108.729	81.5763	79.1202	87.7661	93.7146	90.1058	79.2084	83.5595	87.0745	101.705	86.4252	x				x
1.00_216.1173m/z		216.117	1	1.00353	0.0142833	0	0.1141	0.60081	2.16785	HD_1	HD_0	100 - 17.4	47.1856	26.63	20.1087	13.8977	31.2918	41.1958	38.7336	61.6274	53.5313	37.6006	20.2469	19.8249	13.7182	32.1998	41.1958	36.7974	56.2658	53.4367	35.1716	21.4504			x		x
1.00_204.0871m/z		204.087	1	1.00353	0.0142833	3	0.0936422	0.586237	1.58458	HD_3	HD_0	100 - 38.2	60.3039	11.79	27.1533	51.6904	35.3264	66.7461	57.1972	53.1987	48.0975	78.7966	54.0177	26.7701	51.0226	36.3514	66.7461	54.3382	48.5704	48.0125	73.7065	57.2285					x
1.00_224.1285m/z		224.128	1	1.00353	0.0856833	0	0.917352	1	1.04204	HD_0	HD_1	100 - 12.3 - 1.68	3380.59	9.01	3071.31	3680.3	3390.14	3363.1	2846.91	3522.62	2892.88	3972.47	3173.48	3027.96	3632.76	3488.51	3363.1	2704.61	3216.15	2887.77	3715.85	3362.12	x				x
1.00_275.9936m/z		275.994	1	1.00353	0.0999667	0	0.0832168	0.571909	1.18118	HD_0	HD_3	100 - 20.6 - 4.12 - 1.59	2340.51	7.52	2357.87	2507.19	2156.47	1930.27	1843	2185.63	2032.93	2121.84	1789.74	2324.59	2474.8	2219.04	1930.27	1750.88	1995.48	2029.34	1984.77	1896.12		x			x
1.00_275.8891m/z		275.889	1	1.00353	0.04285	0	0.898182	1	1.16572	HD_0	HD_1	100 - 80.3 - 49.2 - 15.8	99.3313	15.4	125.147	106.864	65.9828	90.8976	70.2064	94.5265	123.452	108.495	45.2801	123.381	105.483	67.8974	90.8976	66.6971	86.3027	123.234	101.486	47.9716	x				x
1.00_273.9976m/z		273.998	1	1.00353	0.0285667	0	0.669445	0.924071	1.10764	HD_0	HD_1	100 - 30.3	147.341	8.48	150.949	161.52	129.554	136.915	101.583	160.568	122.152	142.494	141.554	148.819	159.434	133.313	136.915	96.5049	146.599	121.936	133.289	149.968					x
1.00_272.8791m/z		272.879	1	1.00353	1.85518	0	0.785646	0.964259	1.04819	HD_1	HD_3	100 - 63.3 - 0.189	3833.18	3.59	4246.39	3824.25	3407.04	3957.65	3856.42	3685.48	3981.21	3830.99	3158.69	4186.46	3774.85	3505.9	3957.65	3663.65	3364.84	3974.18	3583.51	3346.45	x				x
1.00_264.8728m/z		264.873	1	1.00353	0.0856833	0	0.854815	0.979269	1.16095	HD_0	HD_1	100 - 13.2	26.8515	30.35	38.9522	21.6571	19.9451	30.1176	16.0783	23.1906	28.177	34.6283	17.5548	38.4025	21.3773	20.5238	30.1176	15.2746	21.173	28.1272	32.3913	18.5983	x				x
1.00_239.8687n	239.869	262.858	1	1.00353	0.0357	0	0.904928	1	1.06474	HD_1	HD_0	100 - 30	156.162	13.4	176.407	141.196	122.398	177.427	155.463	135.596	173.874	167.124	107.241	173.917	139.372	125.949	177.427	147.692	123.799	173.567	156.329	113.616	x				x			M+Na, 2M+H
1.00_222.1129m/z		222.113	1	1.00353	0.149967	0	0.805595	0.96744	1.03716	HD_1	HD_3	100 - 6.01	872.96	3.86	860.38	805.256	862.808	899.319	829.217	890.346	815.669	962.05	747.32	848.237	794.853	887.843	899.319	787.768	812.886	814.227	899.903	791.741	x				x
1.00_258.8855m/z		258.885	1	1.00353	0.04285	0	0.561662	0.885753	1.13999	HD_1	HD_3	100 - 39.9 - 34.9 - 4.84	277.999	9.82	289.354	247.752	202.4	309.377	264.893	259.727	267.902	275.709	187.971	285.271	244.552	208.273	309.377	251.652	237.13	267.428	257.899	199.144	x				x
1.00_256.8900m/z		256.89	1	1.00353	0.0285667	0	0.971524	1	1.5947	HD_1	HD_0	100 - 31.1	7.8724	86.62	9.58083	5.22898	0	9.15415	0	14.4631	10.4505	0	10.2339	9.44561	5.16142	0	9.15415	0	13.2048	10.432	0	10.8422	x				x
1.00_248.8676m/z		248.868	1	1.00353	0.684983	0	0.660596	0.920969	1.1565	HD_1	HD_3	100 - 29.8 - 26.2	407.056	6.45	481.712	326.336	311.501	432.343	408.878	379.947	433.179	380.329	242.408	474.913	322.12	320.54	432.343	388.44	346.892	432.413	355.76	256.817	x				x
1.00_260.1065m/z		260.107	1	1.00353	0.0285667	0	0.0207373	0.357007	1.89455	HD_1	HD_0	100 - 13.2	265.948	10.89	130.345	104.098	186.682	234.301	272.368	291.173	291.397	288.724	191.845	128.505	102.753	192.099	234.301	258.753	265.841	290.882	270.073	203.249				x	x
1.00_245.9828m/z		245.983	1	1.00353	0.0285667	0	0.49949	0.859501	1.29369	HD_0	HD_1	100 - 28	127.719	5.44	121.096	134.946	127.116	123.249	44.1184	128.806	97.8319	123.095	112.253	119.387	133.203	130.804	123.249	41.9131	117.599	97.6589	115.144	118.926					x
1.00_244.8691m/z		244.869	1	1.00353	1.06315	0	0.884054	0.994787	1.21068	HD_0	HD_3	100 - 85.1	510.941	30.76	808.509	426.941	297.372	598.427	475.815	314.513	604.891	424.336	236.855	797.098	421.425	306.001	598.427	452.031	287.15	603.822	396.925	250.934	x				x
1.00_239.9713m/z		239.971	1	1.00353	0.0142833	0	0.316341	0.769342	1.41379	HD_0	HD_1	86.7 - 100 - 7.35	45.9772	22.96	34.511	59.1923	44.2282	40.2753	31.9101	25.3763	37.4569	41.3029	22.5959	34.024	58.4276	45.5115	40.2753	30.315	23.1686	37.3906	38.6348	23.939					x
1.00_239.8890m/z		239.889	1	1.00353	0.16425	0	0.745624	0.952003	1.18597	HD_1	HD_3	100 - 34.5	78.3842	27.6	89.9944	68.1598	43.5609	103.355	65.455	66.3422	81.2162	72.0627	45	88.7243	67.2792	44.8248	103.355	62.1832	60.5704	81.0726	67.4076	47.6749	x				x
1.00_236.1469m/z		236.147	1	1.00353	0.0571333	0	0.685967	0.929902	1.14934	HD_0	HD_1	100 - 11.2 - 12.7	507.924	6.68	499.021	479.31	545.44	464.548	371.061	490.174	508.203	651.647	348.924	491.979	473.117	561.266	464.548	352.513	447.528	507.305	609.552	369.664	x				x
1.00_235.8705m/z		235.87	1	1.00353	0.04285	0	0.790533	0.965196	1.80536	HD_0	HD_1	100 - 44.1 - 19.6	28.0262	34.85	63.9649	20.1138	0	24.451	18.0174	4.1032	29.9365	14.676	21.2711	63.0621	19.8539	0	24.451	17.1168	3.74622	29.8836	13.728	22.5355	x				x
1.00_234.9900m/z		234.99	1	1.00353	0.0214167	2	0.195405	0.676307	1.29785	HD_0	HD_3	100	56.6272	11.63	55.8937	68.084	45.9038	44.8385	39.2346	49.589	41.4056	52.3795	37.1089	55.1048	67.2045	47.2357	44.8385	37.2735	45.2747	41.3324	48.9959	39.3147					x
1.00_234.8618m/z		234.862	1	1.00353	0.0285667	0	0.143428	0.633174	2.68836	HD_0	HD_1	100	14.0014	21.06	12.1196	12.4841	17.4005	12.5567	3.06775	0	16.2208	12.6477	9.1803	11.9485	12.3229	17.9054	12.5567	2.9144	0	16.1921	11.8307	9.72598	x				x
1.00_233.9825m/z		233.982	1	1.00353	0.0214167	0	0.507269	0.862732	1.11089	HD_0	HD_1	100	66.9447	4.92	63.3148	69.7414	67.7778	61.3944	51.0237	68.3679	67.9385	65.6861	55.0415	62.4213	68.8404	69.7445	61.3944	48.4733	62.4199	67.8184	61.4429	58.3132					x
1.00_246.8627m/z		246.863	1	1.00353	1.60527	0	0.653579	0.919201	1.13784	HD_0	HD_3	100 - 23.4	2485.21	11.65	3005.49	2379.09	2071.05	2637.25	2514.85	2099.89	2598.35	2293.27	1660.84	2963.08	2348.36	2131.14	2637.25	2389.14	1917.2	2593.75	2145.13	1759.56	x				x
1.00_227.9715m/z		227.972	1	1.00353	0.0214167	0	0.804294	0.96744	1.14113	HD_1	HD_3	100 - 37.4	63.6581	10.1	57.3021	66.9049	55.7057	74.713	43.6436	72.6176	41.9378	71.5328	53.8846	56.4934	66.0406	57.3221	74.713	41.462	66.2998	41.8637	66.9119	57.0875					x
1.01_433.0190m/z		433.019	1	1.01067	0.0357	0	0.532278	0.873521	1.09019	HD_0	HD_3	100 - 22.1	277.458	7.25	263.349	303.57	265.456	251.752	246.186	301.097	248.652	275.167	239.693	259.633	299.648	273.158	251.752	233.88	274.901	248.212	257.392	253.94					x
1.01_435.0182m/z		435.018	1	1.01067	0.0285667	0	0.50563	0.862097	1.12794	HD_0	HD_3	100 - 14	186.74	5.82	179.193	205.553	175.473	177.898	161.947	180.636	162.242	200.151	134.28	176.664	202.898	180.565	177.898	153.852	164.92	161.955	187.221	142.262					x
1.01_437.0134m/z		437.013	1	1.01067	0.0214167	8	0.094098	0.586237	1.32093	HD_0	HD_3	100	76.7238	6.96	80.9112	78.5477	70.7124	65.2059	55.5801	62.7595	60.8734	68.3967	44.9796	79.7693	77.5329	72.7642	65.2059	52.8019	57.2994	60.7658	63.9784	47.6532					x
1.01_335.0950m/z		335.095	1	1.01067	0.0214333	10	0.161318	0.647464	1.52183	HD_0	HD_3	100	47.2364	5.53	45.7999	45.6553	50.254	25.3996	37.7256	51.4377	27.3746	27.0146	38.7284	45.1536	45.0654	51.7122	25.3996	35.8399	46.9626	27.3262	25.2695	41.0305					x
1.01_497.1472m/z		497.147	1	1.01067	0.0285667	3	0.308346	0.764077	1.40943	HD_0	HD_3	100	107.888	17.39	75.1553	114.463	134.047	60.1659	72.0569	107.254	72.338	91.4531	65.851	74.0947	112.985	137.936	60.1659	68.4551	97.9225	72.2101	85.5454	69.7652					x
1.01_527.1575m/z		527.158	1	1.01067	0.0285667	29	0.0371149	0.438098	2.45073	HD_0	HD_1	100 - 14.9	497.377	29.28	485.976	357.802	648.352	169.08	154.35	285.42	125.92	289.936	238.168	479.118	353.179	667.164	169.08	146.635	260.589	125.697	271.207	252.325		x	x	x	x
1.01_495.1299m/z		495.13	1	1.01067	0.0214333	1	0.17875	0.660294	2.03874	HD_0	HD_3	100	52.8659	34.04	35.9299	46.8434	75.8243	18.5562	35.1276	45.5549	30.7681	15.7437	31.2802	35.4228	46.2382	78.0244	18.5562	33.3717	41.5916	30.7137	14.7267	33.1395			x		x
1.01_321.1153m/z		321.115	1	1.01067	0.0285667	1	0.00211587	0.110428	1.43649	HD_0	HD_3	100 - 8.55	176.843	1.02	175.788	178.933	175.809	160.986	136.526	171.479	121.365	120.397	127.562	173.307	176.622	180.91	160.986	129.701	156.56	121.151	112.62	135.144				x	x
1.01_187.1256m/z		187.126	1	1.01067	0.0357	0	0.730845	0.94764	1.12154	HD_1	HD_0	100 - 16.9	52.2791	3.3	44.8462	47.6441	47.3506	43.9505	50.2489	62.638	39.0513	61.338	56.0611	44.2133	47.0285	48.7245	43.9505	47.7372	57.1884	38.9822	57.3757	59.3934	x				x
1.01_218.8675m/z		218.868	1	1.01067	0.0571333	0	0.444125	0.826159	1.26663	HD_1	HD_3	100 - 10.4 - 5.76	105.028	17.58	101.903	93.4089	71.1245	123.756	104.498	86.8305	96.1227	96.4941	56.1409	100.465	92.2021	73.1882	123.756	99.2742	79.2763	95.9528	90.2608	59.4779	x				x
1.01_206.1377m/z		206.138	1	1.01067	0.0214333	1	0.377265	0.799182	5.78993	HD_3	HD_1	100	31.3397	52.17	19.3829	32.0177	10.5753	0	15.0629	1.17551	0.17105	27.9602	65.8879	19.1094	31.6041	10.8822	0	14.31	1.07324	0.170747	26.154	69.8043			x		x
1.01_193.9304m/z		193.93	1	1.01067	0.0357	0	0.362784	0.793379	1.32905	HD_1	HD_0	100 - 14.8	85.2803	13.54	73.0041	55.6373	63.8576	58.872	100.404	96.5655	81.6874	92.5373	63.7626	71.9738	54.9186	65.7105	58.872	95.3848	88.1642	81.5429	86.5595	67.5526	x				x
1.01_233.8755m/z		233.876	1	1.01067	0.0285667	0	1	1	1	---	---	100	0	---	0	0	0	0	0	0	0	0	0	0	0	0	0	0	0	0	0	0	x				x
1.01_178.1230m/z		178.123	1	1.01067	0.0214167	0	0.49363	0.858763	1.16016	HD_3	HD_1	100	67.3273	13.8	50.2304	69.7951	60.5495	65.8445	48.5275	59.7265	59.5717	77.6229	64.7872	49.5215	68.8934	62.3064	65.8445	46.1018	54.5303	59.4664	72.6086	68.6382	x				x
1.01_95.9737m/z		95.9737	1	1.01067	0.835133	0	0.263952	0.731766	1.42857	HD_0	HD_3	100	14.3034	12.65	15.3271	15.981	11.602	11.7261	14.9377	12.6225	11.3044	13.1202	5.61237	15.1108	15.7745	11.9386	11.7261	14.191	11.5244	11.2844	12.2726	5.94598	x				x
1.01_56.9420m/z		56.942	1	1.01067	0.0571333	0	0.628428	0.909189	Infinity	HD_0	HD_1	100	1.05778	173.21	3.17333	0	0	0	0	0	0	2.6338	0	3.12854	0	0	0	0	0	0	2.46366	0	x				x
1.01_55.9348m/z		55.9348	1	1.01067	0.0642667	0	0.479139	0.84729	1.93626	HD_0	HD_3	100	6.22225	51.49	7.76183	8.36585	2.53907	0	4.74969	7.54679	9.64064	0	0	7.65229	8.25777	2.61275	0	4.51227	6.89021	9.6236	0	0	x				x
1.02_410.0946m/z		410.095	1	1.01782	0.0285667	0	0.442974	0.82568	1.21167	HD_1	HD_3	100 - 37.5	79.5749	7.92	56.6129	97.8252	79.3226	73.4242	79.2879	86.0126	66.8604	74.1292	56.031	55.8139	96.5614	81.6242	73.4242	75.3246	78.5294	66.7422	69.3406	59.3616					x
1.02_359.2401m/z		359.24	1	1.01782	0.0642667	0	0.333119	0.780372	1.10424	HD_1	HD_0	100	130.451	4.52	103.276	122.409	128.722	134.467	123.685	133.2	120.528	134.502	123.788	101.819	120.828	132.457	134.467	117.502	121.612	120.314	125.814	131.146	x				x
1.02_289.9003m/z		289.9	1	1.01782	0.0856833	0	0.891417	0.99897	1.05528	HD_0	HD_1	100	2.79941	87.16	5.34826	3.04997	0	3.71704	0	4.24128	0	8.11487	0	5.27278	3.01057	0	3.71704	0	3.87228	0	7.59067	0	x				x
1.02_144.1023m/z		144.102	1	1.01782	0.0357167	3	0.35612	0.788127	1.34519	HD_0	HD_1	100	66.037	19.4	52.0666	77.2447	68.7997	34.2801	55.1983	57.7948	52.9004	39.8349	65.9169	51.3318	76.2467	70.7959	34.2801	52.4392	52.7667	52.8069	37.2616	69.8351					x
1.02_135.0443m/z		135.044	1	1.01782	0.0928333	0	0.105802	0.599789	1.11356	HD_1	HD_0	100	150.156	4.05	139.009	140.432	125.09	152.794	141.527	156.147	145.296	136.123	135.094	137.047	138.618	128.719	152.794	134.453	142.562	145.039	127.33	143.124	x				x
1.02_163.0399m/z		163.04	1	1.01782	0.0499833	0	0.531909	0.873521	1.06609	HD_3	HD_0	100 - 1.78	222.082	3.9	203.863	217.682	203.398	230.465	212.914	220.846	222.413	246.731	197.101	200.986	214.87	209.3	230.465	202.271	201.633	222.02	230.792	208.817	x				x
1.02_84.9393m/z		84.9394	1	1.02495	0.378467	0	0.73911	0.949104	1.06486	HD_1	HD_0	100 - 29.5	291.992	5.83	309.794	266.701	246.127	298.456	304.828	272.692	301.972	294.943	235.307	305.422	263.256	253.269	298.456	289.591	248.968	301.438	275.891	249.293	x				x
1.02_102.9517m/z		102.952	1	1.02495	0.11425	0	0.246618	0.720986	1.2202	HD_1	HD_0	100 - 71.6	121.976	4.66	115.346	96.8992	87.648	122.598	127.321	116.011	127.011	117.98	90.6345	113.718	95.6474	90.1912	122.598	120.957	105.918	126.787	110.359	96.0219	x				x
1.02_104.9625m/z		104.962	1	1.02495	0.0499833	0	0.0899864	0.586237	Infinity	HD_3	HD_0	100	3.04056	18.03	0	0	0	0	0	5.75484	3.66163	2.62373	2.83631	0	0	0	0	0	5.25416	3.65516	2.45424	3.0049	x				x
1.02_114.0916m/z		114.092	1	1.02495	0.114267	0	0.421959	0.806488	1.06162	HD_1	HD_0	100	122.083	5.02	119.445	117.073	108.472	114.261	122.448	129.541	116.728	121.377	107.975	117.759	115.56	111.62	114.261	116.327	118.271	116.521	113.537	114.393	x				x
1.02_130.0869m/z		130.087	1	1.02495	0.0357	0	0.362345	0.793379	3.32733	HD_3	HD_1	100	30.5975	59.92	29.1981	13.3779	9.55938	22.4868	5.10066	0	6.03658	15.4245	70.3316	28.786	13.2051	9.83675	22.4868	4.8457	0	6.02591	14.4281	74.5121			x		x
1.02_236.8336m/z		236.834	1	1.02495	0.0928333	0	0.444794	0.826729	Infinity	HD_3	HD_1	100 - 7.25	0.0320937	173.21	0.00675466	0	0	0	0	0	0	0.096281	0	0.00665933	0	0	0	0	0	0	0.0900614	0	x				x
1.03_354.2851m/z		354.285	1	1.0321	0.0642667	0	0.621129	0.90844	1.09423	HD_1	HD_0	100	110.507	3.58	110.565	108.86	83.5468	110.869	106.382	114.27	98.2111	119.711	90.3983	109.004	107.453	85.971	110.869	101.064	104.329	98.0374	111.978	95.7717	x				x
1.03_88.0755m/z		88.0755	1	1.0321	0.0142833	5	0.754323	0.954683	3.75342	HD_3	HD_1	100 - 40.2	4.9838	95.81	4.72227	8.27182	0	3.98341	0	0	0	14.9514	0	4.65562	8.16495	0	3.98341	0	0	0	13.9856	0			x		x
1.03_282.2219m/z		282.222	1	1.0321	0.0499833	0	0.203485	0.68411	1.20731	HD_1	HD_3	100	87.6576	7.5	72.7699	80.3869	87.5857	80.8023	103.133	79.0378	70.8129	78.7219	68.2825	71.7429	79.3484	90.127	80.8023	97.9774	72.1615	70.6877	73.6366	72.3412	x				x
1.04_253.1619m/z		253.162	1	1.03923	0.0571333	0	0.640588	0.917358	1.85609	HD_0	HD_3	100	6.50545	9.41	3.45417	6.91328	9.1489	0	10.6332	4.50176	3.62706	3.75613	3.13157	3.40542	6.82397	9.41437	0	10.1017	4.11011	3.62064	3.51349	3.31771					x
1.04_247.0427m/z		247.043	1	1.03923	0.142817	0	0.270175	0.734425	1.25267	HD_1	HD_0	100 - 0.368	523.978	6.55	402.002	498.232	354.632	484.527	546.756	540.652	389.372	516.703	596.369	396.328	491.796	364.922	484.527	519.426	493.615	388.683	483.325	631.817					x
1.04_149.0239m/z		149.024	1	1.03923	1.91232	0	0.417974	0.806488	1.05488	HD_1	HD_0	100 - 5.25	15291.6	0.96	14457.3	14651.2	14379.8	14558.5	15326	15990.3	14437.4	15826.5	13953.1	14253.2	14461.9	14797	14558.5	14559.9	14599.1	14411.8	14804.1	14782.5	x				x
1.05_219.0561m/z		219.056	1	1.04638	0.328483	0	0.868904	0.987883	1.04217	HD_3	HD_0	100	780.591	5.63	695.7	800.963	750.358	806.325	756.008	721.095	713.24	891.811	736.721	685.882	790.615	772.131	806.325	718.219	658.36	711.979	834.201	780.512	x				x
1.05_239.1468m/z		239.147	1	1.04638	0.0285667	0	0.222308	0.700803	Infinity	HD_3	HD_0	100	3.79043	86.79	0	0	0	3.72964	0	4.02583	7.57132	0	3.79996	0	0	0	3.72964	0	3.67558	7.55794	0	4.02583			x		x
1.05_282.9870m/z		282.987	1	1.05352	0.0214333	0	0.975029	1	1.45968	HD_0	HD_1	100	4.33234	88.4	7.81301	0	5.184	0	5.44399	3.46005	6.38947	0	5.03837	7.70274	0	5.33442	0	5.17186	3.15903	6.37817	0	5.33786	x				x
1.07_131.9306m/z		131.931	1	1.0678	0.0714167	0	0.0819198	0.568264	1.17636	HD_1	HD_0	100 - 0.908	252.234	1.29	228.781	207.535	206.941	255.544	252.12	249.038	226.111	253.877	203.159	225.552	204.854	212.946	255.544	239.518	227.371	225.712	237.477	215.235	x				x
1.07_161.0963m/z		161.096	1	1.0678	0.249933	0	0.708877	0.939076	1.05258	HD_1	HD_0	100	289.541	4.86	292.148	282.009	251.075	277.147	304.84	286.634	306.104	298.278	254.903	288.025	278.365	258.36	277.147	289.603	261.697	305.563	279.009	270.055	x				x
1.07_177.1278m/z		177.128	1	1.0678	0.0499833	0	0.729181	0.947273	1.44892	HD_0	HD_3	100 - 62.4	27.0586	46.52	25.3168	40.4254	15.4337	8.57455	34.9058	31.7044	31.7671	14.8221	9.43592	24.9595	39.9031	15.8816	8.57455	33.161	28.9461	31.7109	13.8646	9.9968	x				x
1.09_229.1549m/z		229.155	1	1.08922	0.142817	2	0.0193657	0.352804	1.42334	HD_1	HD_0	100 - 8.01	914.357	4.97	633.863	582.632	710.706	862.361	946.513	934.197	729.476	958.92	744.147	624.918	575.105	731.327	862.361	899.201	852.922	728.186	896.975	788.38		x		x	x
1.09_229.2353m/z		229.235	1	1.08922	0.128533	0	0.730604	0.94764	1.40863	HD_1	HD_0	100	15.7174	22.62	9.71893	9.68219	14.0727	11.6173	17.5311	18.0037	5.93372	30.941	9.85655	9.58177	9.55711	14.481	11.6173	16.6548	16.4374	5.92323	28.9422	10.4424					x
1.10_105.9350m/z		105.935	1	1.09637	0.0285667	0	0.114205	0.60081	1.58009	HD_0	HD_1	100 - 39.5	6.04033	12.44	6.33478	4.36614	7.42008	3.08874	4.98802	3.39158	4.8872	5.87445	4.6749	6.24538	4.30974	7.63538	3.08874	4.73869	3.09651	4.87856	5.49497	4.95278	x				x
1.10_290.8882m/z		290.888	1	1.09637	0.2285	0	0.603367	0.904829	1.20149	HD_1	HD_3	100 - 81.9	189.104	13.13	237.374	130.69	158.157	205.883	200.84	160.59	181.792	163.372	127.009	234.024	129.002	162.746	205.883	190.8	146.618	181.47	152.819	134.559	x				x
1.11_183.9146m/z		183.915	1	1.11065	0.0285667	0	0.435403	0.818061	1.22705	HD_0	HD_1	100 - 26.8	23.2533	18.73	21.6858	19.8485	28.2256	15.3803	23.9521	17.5191	23.6978	16.6904	18.3269	21.3797	19.592	29.0446	15.3803	22.7549	15.9949	23.6559	15.6122	19.4162	x				x
1.12_191.9391m/z		191.939	1	1.11778	0.0499833	0	0.66024	0.920969	1.19496	HD_1	HD_3	100 - 12.1	42.2568	20.02	33.1741	48.596	32.2476	33.3129	43.33	50.1276	34.7596	46.7727	24.5557	32.7059	47.9682	33.1833	33.3129	41.1641	45.7665	34.6981	43.7513	26.0153	x				x
1.12_139.9622m/z		139.962	1	1.11778	0.0285667	0	0.421875	0.806488	Infinity	HD_3	HD_0	100	0.00279763	173.21	0	0	0	0	0	0	0	0	0.00839288	0	0	0	0	0	0	0	0	0.00889176	x				x
1.13_193.9303m/z		193.93	1	1.13207	0.171383	0	0.686298	0.929902	1.10288	HD_1	HD_0	100 - 8.66	333.005	8.69	331.206	280.552	294.064	277.715	374.954	346.345	294.495	362.435	282.255	326.531	276.928	302.597	277.715	356.212	316.213	293.975	339.022	299.032	x				x
1.15_70.9432m/z		70.9432	1	1.14635	0.0214167	0	1	1	1	---	---	100	0	---	0	0	0	0	0	0	0	0	0	0	0	0	0	0	0	0	0	0	x				x
1.15_84.0451m/z		84.0451	1	1.1535	0.0856833	0	0.67719	0.928634	1.25854	HD_0	HD_3	100	81.9184	27.2	62.6611	112.528	70.5666	80.7456	82.0488	46.4224	45.188	70.988	79.0942	61.7767	111.074	72.6141	80.7456	77.9476	42.3837	45.1081	66.4023	83.7956					x
1.15_157.0978m/z		157.098	1	1.1535	0.0214333	0	0.787713	0.964259	1.24764	HD_0	HD_1	100	31.1697	32.8	22.135	42.2663	29.1078	32.7864	31.0709	11.0915	10.9401	37.4003	31.0616	21.8226	41.7202	29.9524	32.7864	29.5178	10.1265	10.9208	34.9843	32.9079					x
1.15_158.0820m/z		158.082	1	1.1535	0.3142	0	0.929483	1	1.06705	HD_0	HD_3	100 - 9.06 - 0.315	14169.1	15.82	12482.4	17817.6	12207.4	16173.9	15451	10668	10905.9	14898.6	14031.9	12306.2	17587.4	12561.6	16173.9	14678.7	9739.88	10886.6	13936.1	14866	x				x
1.15_175.1085m/z		175.109	1	1.1535	0.185667	5	0.967757	1	1.05757	HD_0	HD_3	100 - 6.63	1623.1	23.05	1316.34	2086.47	1466.48	1986.32	1679.28	1084.62	1130.52	1787.47	1686.25	1297.76	2059.52	1509.03	1986.32	1595.34	990.257	1128.52	1672	1786.48					x
1.16_129.1029m/z		129.103	1	1.16063	0.114267	0	0.835944	0.97433	1.1312	HD_1	HD_3	100	167.995	23.8	127.046	212.452	150.508	194.94	186.986	122.06	102.725	170.656	172.152	125.253	209.708	154.875	194.94	177.639	111.441	102.543	159.632	182.385					x
1.16_130.0869m/z		130.087	1	1.16063	0.1214	0	0.912517	1	1.09029	HD_0	HD_3	100	223.97	23.9	182.081	290.556	199.275	245.757	234.969	146.271	149.271	240.314	226.685	179.511	286.802	205.057	245.757	223.224	133.545	149.007	224.79	240.159					x
1.16_202.8960m/z		202.896	1	1.16063	0.0142833	0	0.649053	0.919201	1.83723	HD_1	HD_0	100 - 87.4	2.74578	39.04	4.48357	0	0	8.23733	0	0	3.67024	2.45696	1.6581	4.42029	0	0	8.23733	0	0	3.66375	2.29825	1.75665	x				x
1.17_130.0499m/z		130.05	1	1.16778	0.114267	8	0.925433	1	1.08584	HD_0	HD_3	100	189.847	28.23	148.502	252.194	168.844	222.045	203.236	102.798	117.849	203.156	203.511	146.406	248.935	173.743	222.045	193.077	93.8545	117.641	190.033	215.607					x
1.17_208.9439m/z		208.944	1	1.16778	0.185667	0	0.267347	0.733949	1.11945	HD_1	HD_0	100 - 50.7	243.955	6.04	222.895	227.89	202.99	224.853	268.168	238.845	262.436	237.932	219.768	219.749	224.946	208.88	224.853	254.763	218.066	261.972	222.562	232.831	x				x
1.17_202.0147m/z		202.015	1	1.17492	0.0214167	1	0.867152	0.986915	1.11972	HD_0	HD_3	100 - 18.9	36.274	25.8	29.2642	46.9004	32.6573	40.7462	37.4005	20.81	35.6961	39.3917	22.0987	28.8512	46.2945	33.6049	40.7462	35.531	18.9995	35.6329	36.8471	23.4123					x
1.18_147.9680m/z		147.968	1	1.18205	0.107117	0	0.421875	0.806488	Infinity	HD_0	HD_1	100	0.823171	173.21	2.46951	0	0	0	0	0	0	0	0	2.43466	0	0	0	0	0	0	0	0	x				x
1.19_256.8876m/z		256.888	1	1.1892	0.19995	0	0.953417	1	1.03279	HD_1	HD_0	100 - 54.9	171.513	14.14	191.318	167.868	139.018	165.489	198.207	150.845	204.425	189.525	106.516	188.618	165.699	143.052	165.489	188.299	137.721	204.063	177.282	112.847	x				x
1.19_300.8745m/z		300.874	1	1.1892	0.0214333	0	0.699551	0.932141	3.66417	HD_1	HD_3	100	4.90656	103.93	9.87799	0	0	10.1786	4.54106	0	0	4.01719	0	9.73858	0	0	10.1786	4.31407	0	0	3.75769	0			x		x
1.20_408.7871m/z		408.787	1	1.19633	0.913883	0	0.725136	0.945517	1.12507	HD_0	HD_3	100 - 17	996.046	10.67	1233.48	951.577	803.076	1087.76	981.79	878.099	1151.05	890.473	614.438	1216.08	939.283	826.378	1087.76	932.715	801.704	1149.02	832.95	650.961	x				x
1.20_92.9007m/z		92.9007	1	1.20348	0.0571333	0	1	1	1	---	---	100	0	---	0	0	0	0	0	0	0	0	0	0	0	0	0	0	0	0	0	0	x				x
1.20_303.8841m/z		303.884	1	1.20348	0.307067	0	0.816046	0.971524	1.09108	HD_0	HD_3	100 - 17.6	563.785	7.68	694.217	533.085	464.054	585.288	548.256	501.707	584.739	548.783	416.649	684.419	526.198	477.519	585.288	520.851	458.059	583.705	513.333	441.415	x				x
1.22_236.9384m/z		236.938	1	1.21777	0.0285667	0	0.392212	0.806488	1.3322	HD_1	HD_3	100 - 42.1	20.0767	8.83	18.8425	9.3224	19.3963	16.5762	23.7097	19.9443	16.5748	14.0504	14.5859	18.5765	9.20196	19.9591	16.5762	22.5246	18.2092	16.5455	13.1427	15.4529	x				x
1.22_275.8893m/z		275.889	1	1.2249	0.371333	0	0.748067	0.952003	1.07749	HD_1	HD_3	100 - 88 - 12.2	1575.15	2.38	1807.13	1481	1325.51	1614.75	1570.44	1540.27	1670.16	1503.64	1211.84	1781.63	1461.87	1363.97	1614.75	1491.94	1406.26	1667.21	1406.5	1283.87	x				x
1.23_183.9198m/z		183.92	1	1.23205	0.0285667	0	0.088878	0.586237	1.40481	HD_1	HD_3	100 - 45.1 - 25.7	63.5909	8.51	59.3296	49.7137	51.9995	61.7775	59.3168	69.6784	54.9442	47.0843	33.7711	58.4923	49.0715	53.5083	61.7775	56.3518	63.6164	54.847	44.0427	35.7785	x				x
1.23_207.8763m/z		207.876	1	1.23205	0.04285	0	1	1	1	---	---	100	0	---	0	0	0	0	0	0	0	0	0	0	0	0	0	0	0	0	0	0	x				x
1.23_105.9366m/z		105.937	1	1.23205	0.0571333	0	0.816462	0.971599	1.65012	HD_1	HD_0	100 - 37.5	11.5195	24.8	6.82455	8.78521	5.33328	20.2494	10.638	3.67099	12.7114	7.65321	5.21958	6.72823	8.67171	5.48803	20.2494	10.1063	3.35161	12.689	7.15883	5.52983	x				x
1.24_252.8720m/z		252.872	1	1.23918	0.449167	0	0.845465	0.977618	1.06118	HD_0	HD_3	100 - 40.2 - 86.2	1158.09	5.91	1384.3	1104.56	985.417	1202.85	1180.06	1075.14	1255.57	1143.52	874.883	1364.76	1090.29	1014.01	1202.85	1121.07	981.603	1253.35	1069.65	926.886	x				x
1.24_280.8689m/z		280.869	1	1.23918	0.342767	0	0.934813	1	1.05297	HD_0	HD_3	100 - 34.3	451.623	11.83	566.984	432.313	355.573	471.458	477.488	383.614	519.977	472.468	294.269	558.982	426.728	365.89	471.458	453.621	350.239	519.058	441.947	311.76	x				x
1.25_183.9157m/z		183.916	1	1.24633	0.0142667	0	0.702197	0.933236	1.41143	HD_1	HD_3	100 - 61.6	17.0521	11.15	17.8684	14.5154	17.5724	24.5533	20.6689	5.93398	13.8558	11.939	10.4493	17.6162	14.3279	18.0823	24.5533	19.6358	5.41772	13.8313	11.1678	11.0704	x				x
1.25_513.8174m/z		513.817	1	1.24633	0.342767	0	0.99869	1	1.24275	HD_1	HD_0	100 - 16.3	11.454	119.69	21.8275	5.82269	0	28.7035	5.65868	0	22.5321	6.5273	0	21.5194	5.74747	0	28.7035	5.37582	0	22.4922	6.10565	0	x				x
1.25_300.8742m/z		300.874	1	1.25347	0.0499833	0	0.0640413	0.533083	5.32381	HD_0	HD_3	100	9.45635	43.44	15.3715	8.93834	4.05921	10.313	4.07127	10.1125	0	5.32871	0	15.1546	8.82286	4.17699	10.313	3.86776	9.23274	0	4.98448	0	x				x
1.26_235.8706m/z		235.871	1	1.2606	0.39275	0	0.845872	0.977618	1.06573	HD_1	HD_3	100 - 22.8 - 17.1	898.769	9.02	1082.04	872.53	738.863	979.071	900.194	817.041	1004.3	841.307	684.405	1066.77	861.258	760.301	979.071	855.197	745.958	1002.53	786.961	725.087	x				x
1.27_114.0915m/z		114.091	1	1.26775	0.0928333	0	0.819389	0.972347	1.03921	HD_3	HD_1	100	78.3803	6.19	82.2509	72.5296	75.782	67.2337	77.5352	81.4997	78.3247	83.2591	73.5572	81.09	71.5926	77.9809	67.2337	73.6596	74.4092	78.1863	77.8807	77.9295	x				x
1.27_293.8557m/z		293.856	1	1.26775	0.3499	0	0.897859	1	1.05081	HD_0	HD_3	100 - 25.3 - 38.4	844.452	6.38	993.104	810.76	729.491	859.85	861.893	769.091	910.986	857.547	642.329	979.088	800.286	750.658	859.85	818.81	702.18	909.376	802.151	680.509	x				x
1.29_189.8654m/z		189.865	1	1.28917	0.04285	0	1	1	1	---	---	100	0	---	0	0	0	0	0	0	0	0	0	0	0	0	0	0	0	0	0	0	x				x
1.32_160.0866m/z		160.087	1	1.31773	0.0642667	0	0.426817	0.810558	1.20413	HD_1	HD_3	100 - 39.3	32.27	11.99	33.9945	26.7084	26.8428	27.8246	34.8944	34.0909	25.4032	21.1145	33.8805	33.5147	26.3633	27.6217	27.8246	33.1502	31.125	25.3582	19.7505	35.8944	x				x
1.32_130.0871m/z		130.087	1	1.31773	0.0571167	0	0.927291	1	1.06884	HD_0	HD_3	100	64.9017	14.71	76.1484	70.9497	47.6071	49.4255	92.3552	42.6755	69.2565	61.4737	51.4346	75.0737	70.0331	48.9884	49.4255	87.7388	38.9627	69.1341	57.5026	54.4919					x
1.32_183.9173m/z		183.917	1	1.31773	0.0357	0	0.514666	0.866029	1.46497	HD_1	HD_3	100 - 41.6	40.8533	4.66	41.9011	35.2093	17.9744	44.3817	24.4934	53.6847	29.2306	26.6371	27.7927	41.3097	34.7544	18.4959	44.3817	23.2691	49.0141	29.1789	24.9164	29.4447	x				x
1.32_129.1030m/z		129.103	1	1.31773	0.0571167	0	0.922747	1	1.04005	HD_3	HD_0	100	44.7686	8.83	46.6547	50.2678	32.2109	38.9116	69.7151	23.2199	40.8326	44.7376	48.7357	45.9963	49.6184	33.1455	38.9116	66.2304	21.1998	40.7604	41.8476	51.6326					x
1.32_130.0500m/z		130.05	1	1.31773	0.0571167	8	0.965292	1	1.10824	HD_1	HD_3	100	56.1986	10.91	61.9949	63.7349	33.0475	40.2915	81.0584	47.2459	54.6679	44.386	53.0758	61.1199	62.9115	34.0064	40.2915	77.0067	43.1355	54.5713	41.5188	56.2307					x
1.32_70.9421m/z		70.9421	1	1.32488	0.0357	0	0.745203	0.952003	2.97831	HD_0	HD_1	100	0.0161466	88.04	0	0	0.0484398	0	0	0.0162642	0	0.0257844	0.0208537	0	0	0.0498454	0	0	0.0148492	0	0.0241188	0.0220933	x				x
1.33_167.0568m/z		167.057	1	1.33202	0.0928333	4	0.00874265	0.262223	107.399	HD_3	HD_0	100	96.1282	59.82	0	2.68517	0	77.3238	35.6259	25.2585	7.95216	88.2774	192.155	0	2.65048	0	77.3238	33.8451	23.061	7.9381	82.5748	203.577			x	x	x
1.33_190.9329m/z		190.933	1	1.33202	0.1214	0	0.60377	0.904829	1.13831	HD_0	HD_3	100 - 89.5	106.776	2.13	107.997	108.178	104.154	74.0784	116.652	108.259	92.4566	106.799	82.1512	106.473	106.78	107.176	74.0784	110.821	98.8406	92.2932	99.8996	87.0343	x				x
1.33_290.8858m/z		290.886	1	1.33202	0.0928333	0	0.687634	0.929902	1.15987	HD_1	HD_3	100	28.6838	11.12	36.4423	16.418	22.6565	29.9097	23.7836	32.3579	27.3241	21.8477	25.0187	35.9279	16.2059	23.3139	29.9097	22.5948	29.5428	27.2758	20.4363	26.5058	x				x
1.34_194.9402m/z		194.94	1	1.33915	0.0428333	0	0.401005	0.806488	Infinity	HD_3	HD_1	100	6.37355	98.45	5.0685	9.66992	0	0	0	0	0	19.1206	0	4.99696	9.545	0	0	0	0	0	17.8855	0			x		x
1.34_208.9439m/z		208.944	1	1.33915	0.214217	0	0.561456	0.885753	1.09729	HD_1	HD_0	100 - 19.4	343.417	7.15	370.32	293.482	275.102	328	329.706	372.543	338.908	339.622	298.9	365.093	289.69	283.084	328	313.226	340.132	338.309	317.683	316.666	x				x
1.34_231.8991m/z		231.899	1	1.33915	0.0428333	0	0.568916	0.885753	1.3076	HD_1	HD_3	100 - 2.63	40.4102	17.85	46.7356	37.0005	20.5312	48.2463	34.0505	38.9338	34.4699	37.8852	20.357	46.0761	36.5225	21.1269	48.2463	32.3485	35.5465	34.409	35.4379	21.567	x				x
1.35_106.9053m/z		106.905	1	1.3463	0.142817	0	0.167708	0.653247	1.09299	HD_1	HD_0	100 - 1.28	187.528	3.03	177.052	170.978	166.692	180.476	179.802	202.307	177.524	181.948	165.444	174.553	168.769	171.528	180.476	170.814	184.706	177.21	170.195	175.278	x				x
1.35_114.0913m/z		114.091	1	1.35343	0.0214167	4	0.0180864	0.352804	1.24177	HD_1	HD_3	100	23.4266	4.35	22.5289	20.9345	19.0518	22.663	23.0334	24.5834	18.2952	20.2093	18.0919	22.211	20.664	19.6046	22.663	21.8821	22.4446	18.2628	18.9038	19.1673				x	x
1.36_177.1277m/z		177.128	1	1.36058	0.1571	0	0.237137	0.70919	1.14182	HD_1	HD_0	100 - 78.1	195.52	5.1	191.616	175.763	146.327	206.527	187.085	192.949	184.156	208.602	182.652	188.911	173.493	150.573	206.527	177.733	176.162	183.83	195.127	193.509	x				x
1.36_219.0563m/z		219.056	1	1.36058	0.0285667	0	0.751103	0.954051	1.06252	HD_0	HD_3	100	68.7692	3.53	60.5081	78.7761	67.0234	63.9615	68.3708	64.9006	61.6574	70.9057	61.6057	59.6541	77.7583	68.9682	63.9615	64.9532	59.2542	61.5484	66.3253	65.2676	x				x
1.37_245.9341m/z		245.934	1	1.37487	0.0642667	0	0.111975	0.60081	1.53451	HD_0	HD_3	100 - 17.5	60.5386	14.15	66.7817	64.0585	50.7758	51.3772	69.2245	56.6758	45.4028	48.6917	24.2601	65.8392	63.2309	52.2491	51.3772	65.7643	51.745	45.3225	45.5463	25.7022	x				x
1.37_161.0968m/z		161.097	1	1.37487	0.0214333	0	0.497338	0.859259	1.10682	HD_0	HD_1	100	32.2813	6.14	31.4455	34.5441	30.8545	25.3272	30.7319	31.4387	30.1703	33.4358	25.5658	31.0017	34.0978	31.7498	25.3272	29.1958	28.7036	30.117	31.2759	27.0855	x				x
1.37_195.0890m/z		195.089	1	1.37487	0.0357167	0	0.165108	0.651711	1.21849	HD_1	HD_0	100 - 2.31	66.769	5.22	47.5763	65.7656	51.048	63.1052	67.1642	70.0376	63.587	67.5219	56.2754	46.9049	64.916	52.5292	63.1052	63.807	63.9443	63.4745	63.1601	59.6204	x				x
1.39_217.8602m/z		217.86	1	1.38915	1.83377	0	0.75521	0.954683	1.10189	HD_0	HD_3	100 - 69.5 - 4.37	4960.85	8.23	6023.33	4808.76	4050.46	5182.44	5008.79	4417.8	5228.08	4775.02	3503.32	5938.32	4746.64	4167.98	5182.44	4758.42	4033.45	5218.84	4466.56	3711.56	x				x
1.42_304.8896m/z		304.89	1	1.4177	0.0499833	0	1	1	1	---	---	100	0	---	0	0	0	0	0	0	0	0	0	0	0	0	0	0	0	0	0	0	x				x
1.42_161.0967m/z		161.097	1	1.42485	0.0642833	0	0.8876	0.996137	1.02989	HD_1	HD_3	100	68.9441	2.78	69.6902	72.6662	58.4968	62.5976	74.0747	70.1601	65.4809	66.3072	69.0406	68.7067	71.7274	60.1942	62.5976	70.372	64.0561	65.3651	62.0238	73.1444	x				x
1.42_260.1064m/z		260.106	1	1.42485	0.04285	0	0.00599878	0.218774	2.27268	HD_1	HD_0	100 - 7.22	117.274	16.88	50.8393	38.0747	65.8908	102.26	109.854	139.708	133.514	117.491	87.9088	50.1218	37.5828	67.8027	102.26	104.362	127.554	133.277	109.901	93.1342			x	x	x
1.42_528.0785m/z		528.078	1	1.42485	0.0285667	0	0.173718	0.656804	1.75592	HD_0	HD_3	100 - 23.3	59.1347	7.6	64.19	57.621	55.5932	31.707	40.4694	82.3288	45.8098	26.8159	28.4065	63.284	56.8766	57.2063	31.707	38.4465	75.1662	45.7288	25.0837	30.095					x
1.43_165.0551m/z		165.055	1	1.43198	0.0571333	0	0.974644	1	1.02344	HD_1	HD_3	100	72.8416	3.09	74.4631	71.1439	70.2418	67.6344	65.2896	85.6007	70.7186	74.9668	67.835	73.4122	70.2248	72.28	67.6344	62.0261	78.1534	70.5936	70.1241	71.8672	x				x
1.43_402.1190m/z		402.119	1	1.43198	0.04285	0	0.827747	0.97433	1.38991	HD_0	HD_3	100 - 28.3	168.378	35.11	124.084	283.588	97.4637	199.842	159.732	59.4917	73.6001	155.563	134.267	122.333	279.924	100.292	199.842	151.748	54.3159	73.47	145.514	142.248					x
1.43_358.1302m/z		358.13	1	1.43198	0.0285667	2	0.778504	0.964246	1.46986	HD_0	HD_3	100	42.9247	37.71	25.0991	73.7701	29.9049	41.554	51.075	7.66236	17.5774	39.4796	30.5529	24.7448	72.8171	30.7726	41.554	48.522	6.99573	17.5463	36.9293	32.369					x
1.43_352.0457m/z		352.046	1	1.43198	0.0214167	0	0.388769	0.804589	1.93854	HD_0	HD_1	100 - 73.3	19.8599	33.6	20.7111	12.8013	26.0674	0	7.69645	23.0379	21.014	16.6461	5.57702	20.4188	12.6359	26.8238	0	7.31174	21.0336	20.9768	15.5708	5.90852					x
1.43_175.1087m/z		175.109	1	1.43198	0.0928333	78	0.930493	1	1.06836	HD_0	HD_3	100 - 9.1	1397.23	13.99	1248.11	1767.96	1175.63	1494.21	1444.58	1100.16	1109.71	1470.3	1343.46	1230.49	1745.12	1209.74	1494.21	1372.37	1004.45	1107.75	1375.32	1423.31
1.43_158.0821m/z		158.082	1	1.43198	0.0928333	0	0.925749	1	1.07107	HD_0	HD_3	100 - 8.11 - 0.984	9955.55	14.86	8813.24	12616	8437.42	10630.9	10567.7	7795.76	7777.51	10477.5	9629.8	8688.86	12453	8682.24	10630.9	10039.5	7117.53	7763.76	9800.7	10202.2					x
1.43_224.1285m/z		224.128	1	1.43198	0.120683	0	0.835838	0.97433	1.02952	HD_1	HD_0	100 - 9.61 - 1.37	3380.2	2.85	3179.46	3361.31	3309.07	3190.77	3338.53	3611.31	3278.91	3710.35	3147.04	3134.59	3317.88	3405.08	3190.77	3171.65	3297.13	3273.11	3470.67	3334.1	x				x
1.43_129.0797n	129.08	130.087	1	1.43198	0.0571333	0	0.78262	0.964259	1.09619	HD_3	HD_1	100 - 1.27	264.214	8.75	233.124	324.294	215.89	268.547	263.746	190.796	237.999	281.721	272.923	229.834	320.105	222.154	268.547	250.562	174.197	237.579	263.522	289.146					x			M+H, M+Na
1.43_130.0502m/z		130.05	1	1.43198	0.0571333	8	0.983201	1	1.02763	HD_0	HD_3	100 - 0.478	182.313	12.04	170.911	220.271	155.759	201.845	181.933	156.797	155.658	198.344	178.233	168.499	217.425	160.278	201.845	172.839	143.156	155.382	185.531	188.827					x
1.43_157.0980m/z		157.098	1	1.43198	0.05	0	0.772699	0.961298	1.09207	HD_0	HD_1	100	122.347	11.26	108.788	150.789	107.464	105.343	127.95	102.803	98.6441	117.336	122.922	107.252	148.841	110.582	105.343	121.554	93.8594	98.4697	109.756	130.228					x
1.43_129.1029m/z		129.103	1	1.43198	0.05	0	0.561551	0.885753	1.20228	HD_0	HD_3	100	175.921	8.9	154.44	229.587	143.737	134.255	187.139	139.195	132.665	147.699	158.604	152.261	226.621	147.907	134.255	177.785	127.085	132.431	138.158	168.032					x
1.43_85.0290m/z		85.029	1	1.43198	0.04285	0	0.652127	0.919201	1.15733	HD_0	HD_1	100	51.439	19.05	44.7539	62.9219	46.6413	42.7816	53.8295	36.7277	36.0931	51.7817	50.889	44.1223	62.109	47.9946	42.7816	51.1388	33.5324	36.0293	48.4367	53.9139					x
1.43_84.0452m/z		84.0452	1	1.43198	0.05	0	0.795563	0.96744	1.10618	HD_0	HD_1	100	99.0102	11.89	90.573	123.476	82.9818	84.3726	110.405	73.7418	78.7366	98.174	96.8164	89.2947	121.881	85.3895	84.3726	104.886	67.3263	78.5974	91.8322	102.571					x
1.44_112.0760m/z		112.076	1	1.43913	0.0357167	9	0.694432	0.93106	1.15411	HD_0	HD_3	100	32.1833	12.43	24.5803	40.4605	31.5092	30.6285	29.1943	24.0235	20.5437	32.5311	30.583	24.2334	39.9377	32.4235	30.6285	27.735	21.9334	20.5073	30.4296	32.4008					x
1.44_219.0556m/z		219.056	1	1.43913	0.0642667	0	0.551578	0.881563	1.06831	HD_3	HD_1	100 - 12.6	154.682	3.32	131.344	152.314	153.875	144.968	149.515	139.892	141.486	169.482	153.079	129.49	150.346	158.34	144.968	142.041	127.721	141.236	158.534	162.178	x				x
1.45_92.9009m/z		92.9009	1	1.45342	0.0214333	0	1	1	1	---	---	100	0	---	0	0	0	0	0	0	0	0	0	0	0	0	0	0	0	0	0	0	x				x
1.46_183.9165m/z		183.916	1	1.46055	0.0357	0	0.518409	0.868218	1.34776	HD_1	HD_3	77.8 - 100	23.3397	15.75	24.0103	22.7621	17.6309	26.5592	18.9841	24.4759	28.3025	3.16337	20.4864	23.6714	22.468	18.1425	26.5592	18.0352	22.3465	28.2525	2.95902	21.7042	x				x
1.48_208.9437m/z		208.944	1	1.48198	0.0921333	0	0.658538	0.920969	1.08162	HD_0	HD_3	100 - 10.2	130.926	2.35	149.952	125.453	117.374	117.532	144.891	122.378	121.819	117.892	123.427	147.835	123.832	120.779	117.532	137.649	111.732	121.603	110.277	130.763	x				x
1.49_190.9328m/z		190.933	1	1.48912	0.0849833	0	0.404327	0.806488	1.27006	HD_1	HD_3	100 - 77.4	73.632	16.39	78.5804	53.0069	59.7522	80.2565	80.9376	59.7019	63.8916	42.5868	67.4474	77.4714	52.3221	61.4859	80.2565	76.8919	54.5078	63.7787	39.8358	71.4565	x				x
1.51_163.9406m/z		163.941	1	1.50983	0.0492833	0	0.583884	0.895435	1.54651	HD_1	HD_0	100	24.6857	39.05	24.0431	8.14954	15.694	32.4384	27.7275	13.8914	30.2389	29.223	9.9265	23.7037	8.04425	16.1494	32.4384	26.3415	12.6828	30.1854	27.3353	10.5165	x				x
1.51_139.9634m/z		139.963	1	1.50983	0.0564167	0	0.453313	0.832679	Infinity	HD_3	HD_0	100	0.0100929	170.53	0	0	0	0	0.00375024	0	0	0.0299663	0.000312312	0	0	0	0	0.00356278	0	0	0.0280305	0.000330876	x				x
1.51_100.9314m/z		100.931	1	1.50983	0.04215	0	0.421875	0.806488	Infinity	HD_3	HD_0	100	0.61259	173.21	0	0	0	0	0	0	1.83777	0	0	0	0	0	0	0	0	1.83452	0	0	x				x
1.51_117.9355m/z		117.936	1	1.50983	0.078	0	0.820786	0.972347	1.05405	HD_0	HD_3	100 - 2.72	205.255	5.05	229.081	201.904	184.78	210.868	205.298	191.045	220.344	203.016	160.83	225.848	199.295	190.142	210.868	195.036	174.424	219.954	189.902	170.39	x				x
1.52_303.8842m/z		303.884	1	1.51698	0.135133	0	0.757102	0.955525	1.11476	HD_0	HD_3	100 - 16.9	267.696	11.67	321.858	259.437	221.792	259.717	273.636	217.554	288.405	245.866	186.141	317.316	256.085	228.228	259.717	259.958	198.627	287.895	229.983	197.205	x				x
1.53_219.0558m/z		219.056	1	1.53127	0.0644167	0	0.978182	1	1.01251	HD_3	HD_0	100 - 4.88	135.214	6.49	125.34	143.828	131.461	141.727	136.162	124.645	123.67	138.997	142.975	123.571	141.97	135.276	141.727	129.356	113.801	123.451	130.018	151.474	x				x
1.54_245.9364m/z		245.936	1	1.5384	0.0707	0	0.167677	0.653247	1.2673	HD_0	HD_1	100 - 13.1	64.6067	5.57	61.9867	63.1226	68.7108	52.2175	41.4731	59.2489	68.0517	54.4422	52.095	61.1119	62.3071	70.7045	52.2175	39.4001	54.0942	67.9314	50.9253	55.1915					x
1.55_189.8656m/z		189.866	1	1.54553	0.0428333	0	0.605005	0.904914	Infinity	HD_0	HD_1	100	1.3287	173.21	3.98609	0	0	0	0	0	0	1.76001	0	3.92983	0	0	0	0	0	0	1.64632	0	x				x
1.59_329.0691m/z		329.069	1	1.58855	0.0644167	0	1	1	1	---	---	100	0	---	0	0	0	0	0	0	0	0	0	0	0	0	0	0	0	0	0	0	x				x
1.60_114.0919m/z		114.092	1	1.60282	0.0214167	0	0.152377	0.635648	1.16866	HD_0	HD_1	100	20.6998	6.48	21.3503	21.5916	19.1574	16.1447	18.4559	18.5365	17.9624	16.6822	20.7395	21.049	21.3127	19.7133	16.1447	17.5334	16.9238	17.9307	15.6046	21.9723	x				x
1.62_183.9185m/z		183.919	1	1.62425	0.164383	0	0.912814	1	1.03282	HD_1	HD_3	100 - 42.4 - 47.9 - 0.511	350.832	4.92	380.144	319.926	326.93	369.928	336.295	346.275	368.499	377.605	272.948	374.779	315.793	336.416	369.928	319.485	316.149	367.848	353.213	289.172	x				x
1.63_293.8558m/z		293.856	1	1.63138	0.256533	0	0.772269	0.961298	1.06089	HD_1	HD_3	100 - 23.6 - 38.3	655.371	7.82	679.122	639.084	580.652	686.834	692.389	586.889	705.047	605.575	542.644	669.537	630.827	597.5	686.834	657.779	535.83	703.8	566.456	574.899	x				x
1.65_256.8871m/z		256.887	1	1.64567	0.485283	0	0.620145	0.908256	1.13283	HD_1	HD_3	100 - 48.1	452.247	6.58	557.865	416.914	356.445	486.133	440.119	430.489	454.846	408.594	334.213	549.992	411.528	366.788	486.133	418.119	393.036	454.042	382.199	354.078	x				x
1.65_219.0554m/z		219.055	1	1.64567	0.04285	0	0.753912	0.954683	1.06786	HD_0	HD_1	100	86.0322	6.99	77.605	96.9849	83.5068	86.7559	75.7581	79.1805	73.6499	85.7074	91.6213	76.5097	95.732	85.9299	86.7559	71.9713	72.2918	73.5197	80.1708	97.0673	x				x
1.65_179.8804m/z		179.88	1	1.64567	0.0499833	0	1	1	1	---	---	100	0	---	0	0	0	0	0	0	0	0	0	0	0	0	0	0	0	0	0	0	x				x
1.67_282.2222m/z		282.222	1	1.67423	0.0285667	0	0.452241	0.831216	1.17449	HD_3	HD_1	100	37.0584	5.64	28.1304	27.491	39.686	40.304	26.0905	28.2641	36.5605	35.2628	39.352	27.7334	27.1359	40.8375	40.304	24.7864	25.8051	36.4958	32.9849	41.6912	x				x
1.68_105.9523m/z		105.952	1	1.68137	0.0499833	0	0.23746	0.70919	2.02528	HD_0	HD_1	100	5.70611	8.55	6.83339	4.32557	5.95937	5.48293	0	2.9694	4.85589	5.54879	5.72625	6.73695	4.26968	6.13229	5.48293	0	2.71106	4.84731	5.19035	6.06662	x				x
1.68_161.0960m/z		161.096	1	1.68137	0.0214167	0	0.752779	0.954178	1.05616	HD_0	HD_1	100	27.659	5.39	26.5082	29.8491	26.6198	25.6603	25.1166	27.7877	30.2834	27.1882	23.7612	26.1341	29.4635	27.3922	25.6603	23.8611	25.3702	30.2299	25.4319	25.1736	x				x
1.68_229.1548m/z		229.155	1	1.68137	0.221567	2	0.0300299	0.421369	1.37338	HD_1	HD_0	100	491.357	8.13	353.98	330.75	388.587	457.64	464.93	551.501	441.78	532.485	403.718	348.984	326.477	399.862	457.64	441.69	503.52	440.999	498.087	427.715				x	x
1.69_219.0539m/z		219.054	1	1.68852	0.0214333	0	0.373253	0.795246	1.06299	HD_3	HD_1	100	46.3044	2.61	46.4303	46.2203	44.2696	44.9681	44.479	41.2339	43.3477	49.7578	45.8078	45.7751	45.6231	45.5541	44.9681	42.2557	37.6466	43.2711	46.5435	48.5306	x				x
1.69_300.8720m/z		300.872	1	1.68852	0.0285667	0	0.6179	0.907164	4.60789	HD_3	HD_1	100	5.69066	90.58	0	9.08986	0	0	0	3.70495	0	10.0471	7.02484	0	8.97243	0	0	0	3.38261	0	9.3981	7.44241	x				x
1.70_107.9057m/z		107.906	1	1.7028	0.0499833	0	0.187211	0.66618	Infinity	HD_0	HD_1	100	1.94119	88.89	3.30084	0	2.52272	0	0	0	1.34722	0	0	3.25426	0	2.59592	0	0	0	1.34484	0	0			x		x
1.70_190.9333m/z		190.933	1	1.7028	0.214433	0	0.504932	0.861555	1.19147	HD_0	HD_3	100 - 80	181.544	3.38	212.019	170.02	162.594	159.098	170.223	165.39	171.763	181.186	104.162	209.027	167.824	167.312	159.098	161.714	151.001	171.46	169.482	110.353	x				x
1.71_87.9443m/z		87.9443	1	1.70993	0.07875	0	0.467353	0.83969	1.27595	HD_1	HD_3	100	24.0608	7.29	29.432	15.7318	12.3986	27.0322	19.2236	25.9266	19.5917	17.272	19.7079	29.0167	15.5286	12.7583	27.0322	18.2627	23.6709	19.5571	16.1563	20.8793	x				x
1.72_231.8988m/z		231.899	1	1.71708	0.15015	0	0.676949	0.928634	1.24552	HD_0	HD_3	100 - 15.3	119.116	23.46	149.432	130.814	77.1025	135.451	118.056	83.6466	135.215	84.1273	67.5645	147.323	129.124	79.3397	135.451	112.155	76.3693	134.976	78.6928	71.5806	x				x
1.73_282.2224m/z		282.222	1	1.73137	0.0359167	0	0.516846	0.866632	1.16865	HD_1	HD_3	100	49.3054	13.98	55.4866	48.7987	39.1466	42.0737	55.7984	50.0443	35.054	51.2814	40.235	54.7036	48.1683	40.2824	42.0737	53.0092	45.6904	34.9921	47.9687	42.6266	x				x
1.75_219.0546m/z		219.055	1	1.74585	0.0214333	0	0.552184	0.881563	1.0714	HD_3	HD_1	100	45.5815	4.41	45.9711	42.3777	42.9461	42.18	46.368	39.0833	50.098	43.7943	42.8522	45.3223	41.8302	44.1922	42.18	44.0502	35.6831	50.0094	40.9652	45.3993					x
1.75_236.1301m/z		236.13	1	1.75298	0.0359	0	0.271431	0.734619	5.24367	HD_0	HD_3	100	4.01222	73.46	7.36013	1.8089	2.86763	0	0.00193789	5.22714	0	0	2.29547	7.25626	1.78553	2.95084	0	0.00184103	4.77238	0	0	2.43191			x		x
1.76_70.9419m/z		70.9419	1	1.76013	0.0357	0	0.234756	0.706647	Infinity	HD_3	HD_0	100	0.00452243	126.89	0	0	0	0	0	0	0.0025892	0.0109781	0	0	0	0	0	0	0	0.00258463	0.0102689	0	x				x
1.76_235.8706m/z		235.871	1	1.76013	1.48387	0	0.845047	0.977618	1.06149	HD_0	HD_3	100 - 15.6 - 4.53	2570.73	6.74	3051.82	2520.93	2139.43	2709.91	2617.17	2374.83	2831.88	2511.24	1922.29	3008.75	2488.36	2201.51	2709.91	2486.35	2168.22	2826.87	2349.02	2036.55	x				x
1.77_252.8723m/z		252.872	1	1.76727	0.95615	0	0.804336	0.96744	1.07122	HD_1	HD_3	100 - 47.9 - 80.2	2616.04	6.58	3104.41	2589.74	2149.96	2774.47	2640.83	2432.83	2791.26	2573.8	1961.32	3060.59	2556.28	2212.34	2774.47	2508.83	2221.18	2786.33	2407.54	2077.9	x				x
1.77_290.8876m/z		290.888	1	1.76727	0.0357	0	0.431633	0.814234	1.91748	HD_1	HD_0	100	10.5949	57.81	12.5189	4.05739	0	20.5688	7.40307	3.81286	9.89873	4.84705	17.0373	12.3422	4.00497	0	20.5688	7.03302	3.48114	9.88123	4.53394	18.05	x				x
1.78_173.8694m/z		173.869	1	1.78155	0.07875	0	1	1	1	---	---	100	0	---	0	0	0	0	0	0	0	0	0	0	0	0	0	0	0	0	0	0	x				x
1.78_511.8210m/z		511.821	1	1.78155	0.0928333	0	1	1	1	---	---	100	0	---	0	0	0	0	0	0	0	0	0	0	0	0	0	0	0	0	0	0	x				x
1.79_183.9194m/z		183.919	1	1.78868	0.135883	0	0.207271	0.689086	1.16412	HD_0	HD_3	100 - 47.4 - 50.5	273.787	7.67	290.698	280.368	250.295	288.14	267.734	238.904	258.82	240.809	205.935	286.595	276.746	257.557	288.14	254.351	218.119	258.362	225.253	218.176	x				x
1.80_179.8810m/z		179.881	1	1.79583	0.0928333	0	1	1	1	---	---	100	0	---	0	0	0	0	0	0	0	0	0	0	0	0	0	0	0	0	0	0	x				x
1.80_70.9420m/z		70.942	1	1.80297	0.0285667	0	1	1	1	---	---	100	0	---	0	0	0	0	0	0	0	0	0	0	0	0	0	0	0	0	0	0	x				x
1.80_300.8736m/z		300.874	1	1.80297	0.0214333	0	0.514627	0.866029	2.81369	HD_3	HD_0	100 - 72.2	8.16467	78.67	4.58477	0	4.12053	0	8.92917	3.89563	15.355	6.14411	2.99491	4.52007	0	4.24009	0	8.48283	3.55671	15.3279	5.74721	3.17293	x				x
1.81_177.1274m/z		177.127	1	1.81012	0.04285	0	0.954231	1	1.0748	HD_3	HD_1	100	24.8017	19.88	23.1707	29.4279	19.9756	12.4241	27.0076	29.7954	17.6121	40.0026	16.7904	22.8437	29.0477	20.5552	12.4241	25.6576	27.2032	17.581	37.4185	17.7884	x				x
1.81_275.8893m/z		275.889	1	1.81012	1.46243	0	0.691806	0.93106	1.08395	HD_1	HD_3	100 - 81.5	5723.72	4.74	6568.75	5634.37	4852.41	5943.45	5807.05	5420.64	5962.93	5527.85	4350.44	6476.04	5561.58	4993.21	5943.45	5516.78	4949.05	5952.39	5170.76	4609.03	x				x
1.82_303.8842m/z		303.884	1	1.8244	0.343167	0	0.605456	0.904914	1.11329	HD_1	HD_3	100 - 14.1	747.225	7.19	871.375	724.533	620.55	794.263	758.735	688.677	770.216	689.158	554.183	859.077	715.172	638.556	794.263	720.809	628.762	768.854	644.64	587.124	x				x
1.82_189.8654m/z		189.865	1	1.8244	0.04285	0	0.383231	0.803123	Infinity	HD_0	HD_1	100	0.0236582	162.93	0.0681384	0	0.00283624	0	0	0	0	0	0	0.0671768	0	0.00291854	0	0	0	0	0	0	x				x
1.84_219.0558m/z		219.056	1	1.83867	0.0214167	0	0.86561	0.985975	1.05817	HD_0	HD_1	100	43.5216	5.36	40.9538	49.9934	39.6177	38.9679	41.0425	43.3769	36.8343	50.5585	41.7317	40.3758	49.3476	40.7672	38.9679	38.9909	39.6031	36.7692	47.2925	44.2123					x
1.85_280.8688m/z		280.869	1	1.85295	0.677533	0	0.776608	0.964055	1.09825	HD_1	HD_3	100 - 28.1	1042.8	8.68	1290.38	1010.76	821.149	1100.03	1089.91	938.473	1190.48	958.249	699.816	1272.17	997.698	844.975	1100.03	1035.43	856.826	1188.37	896.348	741.413	x				x
1.86_262.8580m/z		262.858	1	1.8601	1.84805	0	0.713901	0.942037	1.10597	HD_0	HD_3	100 - 41.4 - 9.69	6195.84	8.09	7433.54	6016.8	5137.18	6509.04	6206.8	5546.12	6540.45	5835.55	4430.54	7328.63	5939.07	5286.24	6509.04	5896.55	5063.6	6528.89	5458.58	4693.9	x				x
1.87_165.0550m/z		165.055	1	1.86723	0.0716	0	0.997809	1	1.00457	HD_3	HD_1	100	116.238	8.93	117.856	125.152	104.732	119.789	124.271	103.068	115.38	127.178	106.155	116.192	123.535	107.771	119.789	118.059	94.1011	115.176	118.962	112.465	x				x
1.87_178.1232m/z		178.123	1	1.86723	0.128733	0	0.28388	0.743151	1.07187	HD_1	HD_3	100 - 5.84	264.275	3.4	261.845	252.307	244.66	258.02	276.549	258.255	240.745	265.515	233.402	258.149	249.047	251.759	258.02	262.726	235.787	240.319	248.363	247.276	x				x
1.87_224.1285m/z		224.128	1	1.86723	0.193	0	0.567538	0.885753	1.04285	HD_1	HD_3	100 - 8.29 - 1.16	6580.75	2.03	6478.73	6442.75	6222.78	6555.1	6725.09	6462.07	6070.19	6905.14	5955.69	6387.3	6359.52	6403.34	6555.1	6388.93	5899.86	6059.46	6459.08	6309.7	x				x
1.87_329.0683m/z		329.068	1	1.86723	0.0357167	0	1	1	1	---	---	100	0	---	0	0	0	0	0	0	0	0	0	0	0	0	0	0	0	0	0	0	x				x
1.87_141.9829m/z		141.983	1	1.87438	0.0214333	0	0.571181	0.885753	1.3735	HD_0	HD_1	100	9.55896	24.73	7.19722	11.9254	9.55428	0	5.6691	15.2096	16.3412	5.98449	3.56747	7.09564	11.7713	9.83151	0	5.38572	13.8863	16.3123	5.59791	3.77953					x
1.87_245.9364m/z		245.936	1	1.87438	0.0285667	0	0.420525	0.806488	1.2837	HD_3	HD_1	100 - 12.7	20.2319	11.35	23.4418	15.2612	18.4562	19.1924	9.73656	18.3529	20.7902	22.1984	17.7072	23.1109	15.064	18.9918	19.1924	9.24987	16.7562	20.7534	20.7645	18.7598					x
1.89_107.9061m/z		107.906	1	1.88867	0.0359	0	0.740163	0.949562	2.04744	HD_1	HD_3	100	0.939585	86.61	1.26977	1.28171	0	1.59172	0	1.22704	1.37672	0	0	1.25185	1.26516	0	1.59172	0	1.12029	1.37429	0	0			x		x
1.90_183.9175m/z		183.918	1	1.8958	0.128733	0	0.470129	0.841472	1.16869	HD_0	HD_3	100 - 52 - 30.5	164.679	3.1	192.384	168.447	133.206	168.249	166.21	158.59	181.142	133.729	107.855	189.669	166.271	137.071	168.249	157.902	144.792	180.822	125.09	114.266	x				x
1.90_161.0971m/z		161.097	1	1.90313	0.04305	0	0.850677	0.978327	1.04201	HD_3	HD_0	100	47.7327	4.95	46.6089	47.766	43.0498	41.3909	41.7287	55.1976	46.0053	50.4225	46.7703	45.9511	47.1489	44.299	41.3909	39.6428	50.3954	45.924	47.1653	49.5504	x				x
1.92_219.0552m/z		219.055	1	1.91742	0.0214167	0	0.953817	1	1.02574	HD_3	HD_0	100	43.8778	7.14	38.6459	46.4514	43.2332	45.0952	40.0659	45.7641	40.6692	50.579	40.3851	38.1004	45.8513	44.4876	45.0952	38.0632	41.7826	40.5973	47.3117	42.7856	x				x
1.92_245.9350m/z		245.935	1	1.91742	0.0214167	0	0.140918	0.631253	2.14773	HD_0	HD_3	100	15.2033	14.92	17.0076	15.9448	12.6575	14.534	5.81045	10.0604	3.70894	4.62173	12.9057	16.7675	15.7388	13.0248	14.534	5.52001	9.1851	3.70239	4.32318	13.6728			x		x
1.93_190.9340m/z		190.934	1	1.9317	0.100167	0	0.562022	0.885753	1.18858	HD_0	HD_1	100 - 64.6	84.0347	15.78	97.7412	88.4483	65.9146	67.7484	61.3184	83.0387	105.161	69.4365	73.0549	96.3618	87.3057	67.8271	67.7484	58.2534	75.8143	104.975	64.951	77.3973	x				x
1.95_177.1266m/z		177.127	1	1.95313	0.0214167	5	0.30876	0.764077	1.60165	HD_0	HD_3	100	13.6791	23.68	9.95245	15.2624	15.8225	12.1612	11.4967	5.11205	9.57177	5.45197	10.5982	9.81199	15.0652	16.2816	12.1612	10.922	4.6673	9.55485	5.09979	11.2281					x
1.96_208.9432m/z		208.943	1	1.96027	0.0849833	0	0.0301198	0.421369	1.23629	HD_1	HD_3	100 - 5.52	125.905	3.53	114.934	93.2599	98.9333	121.148	129.968	126.599	109.31	103.877	92.3365	113.312	92.0551	101.804	121.148	123.471	115.584	109.116	97.1663	97.825	x				x
1.97_185.9189m/z		185.919	1	1.9674	0.0428333	0	0.661113	0.920969	1.08144	HD_1	HD_3	100 - 5.95	52.0712	5.64	52.6737	47.2755	51.5586	50.6397	48.6693	56.9047	54.5138	50.4036	39.5327	51.9304	46.6647	53.0547	50.6397	46.2366	51.9539	54.4174	47.1477	41.8825	x				x
1.97_165.0550m/z		165.055	1	1.97455	0.0564167	0	0.394874	0.806488	1.23757	HD_1	HD_0	100 - 9.9	33.6475	8.44	24.0155	39.2958	18.254	30.4357	35.8181	34.6887	36.2956	33.9739	28.5708	23.6765	38.7881	18.7836	30.4357	34.0277	31.6707	36.2315	31.7792	30.2691	x				x
1.97_229.1548m/z		229.155	1	1.97455	0.30655	2	0.0167047	0.337614	1.38218	HD_1	HD_0	100 - 5.34	1772.53	7.54	1331.83	1137.29	1378.14	1618.69	1838.06	1860.83	1496.46	1809.34	1497.79	1313.04	1122.59	1418.13	1618.69	1746.19	1698.94	1493.82	1692.46	1586.82		x		x	x
1.99_276.1018m/z		276.102	1	1.98883	0.04215	0	0.519345	0.868569	1.72501	HD_1	HD_0	100	55.8292	32.63	60.457	6.36425	30.2724	21.5215	61.1068	84.8593	58.4502	35.0233	33.9129	59.6037	6.28203	31.1508	21.5215	58.0524	77.4765	58.3469	32.7609	35.9287					x
2.01_300.8741m/z		300.874	1	2.00955	0.035	0	0.130806	0.61427	6.50296	HD_3	HD_1	100 - 74.6	7.27495	68.05	0	2.43661	2.76561	3.35614	0	0	12.2798	7.16406	2.38095	0	2.40514	2.84586	3.35614	0	0	12.2581	6.70128	2.52248	x				x
2.01_556.2764m/z		556.276	1	2.00955	0.0207167	1	0.221695	0.700803	15.5775	HD_1	HD_3	100 - 36.3	166.883	86.76	0	42.6695	45.7893	68.8949	383.429	48.3236	15.4828	0	16.6563	0	42.1183	47.1179	68.8949	364.263	44.1194	15.4554	0	17.6464		x	x		x
2.02_87.9447m/z		87.9447	1	2.01668	0.0992667	0	0.509465	0.864356	1.3266	HD_0	HD_3	100	20.2255	16.02	23.9356	18.7831	17.9579	19.5446	22.521	12.1021	29.7543	5.86241	10.1218	23.5978	18.5405	18.479	19.5446	21.3953	11.0493	29.7017	5.48371	10.7234	x				x
2.02_245.9339m/z		245.934	1	2.01668	0.04215	0	0.100917	0.591606	1.33485	HD_0	HD_1	100 - 3.46	28.878	4.82	30.2972	27.5155	28.8213	17.6788	20.9116	26.3114	30.9071	31.4171	22.9755	29.8696	27.16	29.6576	17.6788	19.8663	24.0223	30.8525	29.3877	24.3412	x				x
2.02_219.0557m/z		219.056	1	2.02383	0.0214167	0	0.252444	0.723569	1.10598	HD_0	HD_3	100	49.9969	5.56	50.2326	52.653	47.105	48.4325	48.0534	40.9097	46.079	42.226	47.313	49.5236	51.9728	48.4718	48.4325	45.6514	37.3505	45.9975	39.4983	50.1254					x
2.03_183.9183m/z		183.918	1	2.03097	0.0635667	0	0.21995	0.700771	1.19571	HD_0	HD_1	75.1 - 100 - 70.8	86.5659	6.58	83.4278	79.9674	96.3024	72.1898	77.2607	67.7412	65.4459	88.0124	79.7911	82.2504	78.9343	99.0967	72.1898	73.3987	61.8477	65.3302	82.327	84.5339	x				x
2.05_135.0443m/z		135.044	1	2.0524	0.134967	0	0.918301	1	1.01495	HD_1	HD_3	100	171.586	2.59	178.172	174.496	159.592	167.493	176.305	170.959	170.476	176.049	160.649	175.658	172.242	164.223	167.493	167.493	156.085	170.174	164.677	170.198	x				x
2.06_153.9625m/z		153.963	1	2.05953	0.0357	0	0.79866	0.96744	1.23084	HD_0	HD_3	100	8.5678	31.89	21.7406	2.04145	1.92141	14.8206	3.91434	6.49075	7.42069	8.91518	4.54697	21.4337	2.01508	1.97716	14.8206	3.71868	5.92606	7.40757	8.33927	4.81725	x				x
2.06_161.8705m/z		161.87	1	2.05953	0.04285	0	1	1	1	---	---	100	0	---	0	0	0	0	0	0	0	0	0	0	0	0	0	0	0	0	0	0	x				x
2.07_179.8810m/z		179.881	1	2.06668	0.0357167	0	1	1	1	---	---	100	0	---	0	0	0	0	0	0	0	0	0	0	0	0	0	0	0	0	0	0	x				x
2.09_276.1016m/z		276.102	1	2.0881	0.0856833	0	0.147481	0.633174	1.42849	HD_1	HD_0	100 - 4.07	276.808	9.99	235.219	130.878	215.232	247.928	279.427	303.068	260.534	267.539	207.708	231.9	129.187	221.477	247.928	265.46	276.701	260.074	250.257	220.054					x
2.10_167.0565m/z		167.057	1	2.09523	0.0714	5	0.0390591	0.445925	4.78127	HD_3	HD_0	100 - 5.17	226.459	21.57	33.0911	68.4326	40.5675	148.5	177.332	114.14	77.765	199.285	402.327	32.6241	67.5486	41.7446	148.5	168.468	104.21	77.6275	186.412	426.242			x	x	x
2.10_304.1503m/z		304.15	1	2.09523	0.0571333	1	0.792522	0.966816	1.2392	HD_3	HD_1	100	20.732	84.89	13.4316	35.248	5.60785	18.8878	31.3028	0	5.11619	43.7213	13.3584	13.2421	34.7927	5.77057	18.8878	29.7381	0	5.10715	40.897	14.1525					x
2.10_303.8843m/z		303.884	1	2.10238	0.142817	0	0.667854	0.923425	1.10882	HD_0	HD_3	100 - 7.34	289.217	10.04	330.686	298.431	238.533	303.817	295.389	250.874	298.181	266.467	217.85	326.019	294.576	245.454	303.817	280.624	229.048	297.654	249.254	230.799	x				x
2.11_208.9435m/z		208.944	1	2.10952	0.0714167	0	0.902681	1	1.03657	HD_1	HD_0	100 - 6.56	98.169	3.86	105.967	103.07	75.0794	100.149	93.8024	100.555	109.397	91.2931	83.5853	104.472	101.738	77.2579	100.149	89.1136	91.8071	109.204	85.3957	88.5537	x				x
2.12_102.0133m/z		102.013	1	2.11667	0.0714167	0	0.947541	1	1.06101	HD_0	HD_3	100	48.0316	8.28	48.62	36.035	59.4399	49.6636	42.0689	45.8598	47.6235	52.6482	35.5369	47.9338	35.5694	61.1646	49.6636	39.9661	41.87	47.5393	49.2473	37.6493	x				x
2.15_307.0858m/z		307.086	1	2.15237	0.0357167	0	0.177103	0.658208	1.50143	HD_0	HD_3	100 - 12.1	67.0422	21.47	53.8147	82.3711	64.9407	45.4408	73.5505	51.9655	39.339	57.5028	37.1151	53.0553	81.3069	66.825	45.4408	69.874	47.4445	39.2694	53.7882	39.3212					x
2.15_179.8802m/z		179.88	1	2.15237	0.0928333	0	1	1	1	---	---	100	0	---	0	0	0	0	0	0	0	0	0	0	0	0	0	0	0	0	0	0	x				x
2.17_219.0540m/z		219.054	1	2.16665	0.0214333	0	0.267432	0.733949	1.16992	HD_1	HD_3	100	42.4978	4.56	40.9676	44.6378	41.731	38.9197	43.9446	44.6291	28.5611	43.3434	37.0721	40.3894	44.0611	42.9419	38.9197	41.748	40.7464	28.5106	40.5435	39.2757					x
2.17_241.1549m/z		241.155	1	2.16665	0.128533	1	0.00266229	0.133828	1.59386	HD_1	HD_0	100 - 2.09	635.278	5.21	409.033	374.658	412.046	597.683	664.683	643.469	525.742	650.893	490.14	403.26	369.818	424.002	597.683	631.459	587.487	524.812	608.846	519.274		x		x	x
2.18_87.9451m/z		87.9451	1	2.18093	0.0499833	0	0.821918	0.972347	1.36898	HD_1	HD_0	100	11.0831	18.18	9.77874	7.04957	7.4593	17.731	9.79292	5.72529	12.3265	11.8514	2.71395	9.64073	6.9585	7.67574	17.731	9.30342	5.22718	12.3047	11.0858	2.87527	x				x
2.19_290.8885m/z		290.888	1	2.18807	0.0715167	0	0.697538	0.932141	1.43558	HD_1	HD_3	100	14.9729	49.43	20.3964	16.0191	0	12.6881	8.98326	23.2473	25.4703	3.08868	2.73058	20.1085	15.8122	0	12.6881	8.53422	21.2247	25.4253	2.88916	2.89288	x				x
2.20_183.9173m/z		183.917	1	2.19522	0.0142833	0	0.0484128	0.48596	1.28186	HD_0	HD_1	100 - 56.7 - 8.82	31.3565	3.18	32.4238	31.194	30.4517	26.0076	26.0616	21.3159	26.0683	30.3288	24.0838	31.9662	30.791	31.3353	26.0076	24.7589	19.4615	26.0222	28.3696	25.5154	x				x
2.21_513.8174m/z		513.817	1	2.2095	0.114367	0	0.972618	1	1.15313	HD_0	HD_3	100 - 10.7	44.4742	62.87	51.7987	68.0451	13.5786	74.8952	29.1139	14.2103	65.5284	36.9046	13.2712	51.0677	67.166	13.9726	74.8952	27.6586	12.974	65.4126	34.5206	14.06	x				x
2.22_133.0321m/z		133.032	1	2.21663	0.0501	1	0.0281535	0.416977	2.83331	HD_3	HD_0	100	43.5977	7.7	15.7622	17.149	13.2514	28.5604	33.2867	31.6346	21.9406	44.5263	64.3262	15.5397	16.9274	13.6359	28.5604	31.6228	28.8824	21.9018	41.65	68.1498			x	x	x
2.22_178.0906m/z		178.091	1	2.21663	0.0715333	0	0.0763871	0.567183	1.96866	HD_3	HD_0	100	166.141	0.94	84.084	85.2917	83.8037	133.941	124.726	139.107	91.1274	189.781	217.515	82.8973	84.1898	86.2353	133.941	118.491	127.004	90.9663	177.522	230.444					x
2.22_202.0131m/z		202.013	1	2.21663	0.0214333	0	0.309357	0.764077	2.19899	HD_1	HD_3	100	19.1439	15.49	12.9032	17.574	16.3155	14.0027	12.0417	31.3874	8.94915	0	17.1682	12.7211	17.347	16.7889	14.0027	11.4398	28.6566	8.93333	0	18.1887			x		x
2.22_229.2356m/z		229.236	1	2.21663	0.04295	0	0.564287	0.885753	2.20713	HD_1	HD_3	100	3.53518	31.84	2.2551	3.80192	2.28258	0	7.31286	3.29267	0	0	4.80512	2.22327	3.75281	2.34881	0	6.94732	3.00621	0	0	5.09074			x		x
2.24_208.9439m/z		208.944	1	2.23817	0.0715333	0	0.741031	0.949562	1.07132	HD_1	HD_0	100 - 5.33	105.084	7.82	98.1036	111.729	84.4339	96.1228	112.253	106.877	111.447	101.967	88.886	96.719	110.285	86.8838	96.1228	106.642	97.5783	111.25	95.3797	94.1694	x				x
2.24_219.1064m/z		219.106	1	2.23817	0.0643833	0	0.548087	0.880777	1.08895	HD_0	HD_3	100	32.2653	0.98	32.5617	32.3031	31.9311	28.1883	33.3657	28.5047	25.3756	34.5644	28.9494	32.1022	31.8858	32.8577	28.1883	31.6979	26.0248	25.3307	32.3316	30.6702					x
2.24_177.1285m/z		177.128	1	2.23817	0.0429667	0	0.145871	0.633174	3.48763	HD_0	HD_1	100	12.8995	12.87	11.7647	14.8057	12.128	0	6.24327	4.85266	20.2263	10.4749	4.22502	11.5987	14.6144	12.4799	0	5.9312	4.43047	20.1906	9.79828	4.47616			x		x
2.27_453.7849m/z		453.785	1	2.27388	1.32745	0	0.74856	0.952134	1.09716	HD_0	HD_3	100 - 9.99	3625.42	14	4157.96	3598.02	3120.28	4038.56	3378.53	3081.17	3631.66	3594.35	2687.07	4099.28	3551.54	3210.82	4038.56	3209.65	2813.11	3625.24	3362.16	2846.79	x				x
2.28_149.9805m/z		149.981	1	2.28102	0.0856833	0	0.18913	0.668664	3.12497	HD_1	HD_3	100	4.39313	37.36	0	2.57252	1.85489	2.50466	5.47481	5.19992	0	2.20632	2.01112	0	2.53928	1.90871	2.50466	5.20115	4.74752	0	2.0638	2.13066	x				x
2.29_230.1581m/z		230.158	1	2.28817	0.04285	0	0.0185547	0.352804	Infinity	HD_1	HD_3	100	7.38917	60.95	0	0	4.42446	12.5496	5.36748	4.25047	0	0	0	0	0	4.55284	12.5496	5.09918	3.88068	0	0	0			x	x	x
2.30_233.1500m/z		233.15	1	2.30243	0.0642667	5	0.806078	0.96744	1.10123	HD_1	HD_3	100 - 0.744	165.286	10.07	143.924	185.674	138.85	138.56	203.906	153.393	133.218	162.384	154.675	141.892	183.276	142.879	138.56	193.713	140.048	132.983	151.895	163.869					x
2.32_70.9430m/z		70.943	1	2.31672	0.0214333	0	0.421875	0.806488	Infinity	HD_1	HD_0	100	0.00383503	173.21	0	0	0	0	0	0.0115051	0	0	0	0	0	0	0	0	0.0105041	0	0	0	x				x
2.32_102.0121m/z		102.012	1	2.31672	0.04285	0	0.232763	0.705187	1.27153	HD_3	HD_0	100	37.1068	4.51	30.0214	29.8619	27.6649	31.3368	28.1124	41.5683	32.7481	43.6263	34.9459	29.5977	29.4761	28.4676	31.3368	26.7072	37.9519	32.6902	40.8081	37.0231	x				x
2.32_183.9148m/z		183.915	1	2.31672	0.0214167	0	0.401979	0.806488	1.53805	HD_0	HD_1	100 - 98.8	17.7931	13.38	26.163	16.8278	10.3885	19.6934	9.11555	5.89689	17.657	16.4119	13.5205	25.7937	16.6104	10.6899	19.6934	8.6599	5.38385	17.6258	15.3517	14.3242	x				x
2.32_219.0549m/z		219.055	1	2.31672	0.0357167	0	0.287093	0.746385	1.14256	HD_1	HD_0	100 - 8.68	65.5082	5.58	51.1123	60.2865	60.6044	57.0684	72.3776	67.0786	55.3209	61.4464	60.5053	50.3909	59.5077	62.3629	57.0684	68.7597	61.2427	55.2231	57.4771	64.1018	x				x
2.32_275.1100m/z		275.11	1	2.32387	0.0214333	1	0.734043	0.949104	1.65341	HD_1	HD_3	100	28.8881	59.92	29.0918	25.9453	0	35.1929	4.88364	46.5876	21.5426	5.57897	25.2939	28.6812	25.6101	0	35.1929	4.63953	42.5345	21.5045	5.21858	26.7974					x
2.34_290.8844m/z		290.884	1	2.33815	0.04285	0	0.969793	1	1.58389	HD_3	HD_1	100	5.27215	88.6	11.4728	3.836	0	0	4.35014	5.63569	8.89479	6.92168	0	11.3109	3.78644	0	0	4.13269	5.14539	8.87906	6.47455	0	x				x
2.35_178.1238m/z		178.124	1	2.34528	0.0357	0	0.855887	0.979269	1.02966	HD_3	HD_1	100	45.846	3.78	42.4309	50.6211	44.0408	46.0956	42.749	44.7316	47.1169	47.4624	42.9587	41.8321	49.9671	45.3187	46.0956	40.6121	40.8399	47.0336	44.3964	45.5122	x				x
2.35_356.0650m/z		356.065	1	2.35243	0.0214167	0	0.256992	0.725412	Infinity	HD_3	HD_0	100 - 25.1	7.93147	117.21	0	0	0	15.4373	4.7873	0	0	4.25929	19.5351	0	0	0	15.4373	4.548	0	0	3.98415	20.6963			x		x
2.38_177.1278m/z		177.128	1	2.38098	0.0142833	5	0.928373	1	1.05142	HD_3	HD_1	98.8 - 100	19.9498	9.23	26.5171	15.0248	16.6869	18.9984	16.0899	21.8341	21.7233	20.0771	18.0492	26.1428	14.8307	17.1711	18.9984	15.2856	19.9345	21.6849	18.7801	19.122					x
2.39_135.0444m/z		135.044	1	2.38813	0.755517	0	0.347727	0.786071	1.04602	HD_1	HD_3	100	888.38	2.79	866.266	864.434	824.236	854.257	910.007	900.875	845.804	894.502	807.577	854.041	853.266	848.152	854.257	864.52	822.499	844.308	836.718	855.58	x				x
2.40_196.1221m/z		196.122	1	2.39527	0.263517	0	0.17464	0.656804	1.95475	HD_1	HD_0	100	28.7629	23.55	5.76323	24.0663	14.3136	37.0491	23.9851	25.2545	25.3058	24.7221	16.0455	5.68189	23.7554	14.729	37.0491	22.7862	23.0574	25.261	23.1251	16.9993	x				x
2.41_513.8179m/z		513.818	1	2.40955	0.0571333	0	0.229391	0.704388	2.01323	HD_0	HD_3	100 - 13	12.5242	46.38	26.0234	5.79819	5.75092	18.2161	12.4418	6.67309	0	0	18.6628	25.6561	5.72328	5.91779	18.2161	11.8199	6.09253	0	0	19.7721	x				x
2.42_178.1239m/z		178.124	1	2.4167	0.0714167	0	0.693726	0.93106	1.0464	HD_0	HD_3	100	81.6804	2.63	80.1269	80.7809	84.1334	78.636	74.2002	84.8319	85.4987	77.6563	71.0201	78.9961	79.7373	86.5746	78.636	70.4912	77.4515	85.3475	72.6398	75.2416	x				x
2.44_127.0399m/z		127.04	1	2.43812	0.02855	0	0.270719	0.734425	8.47931	HD_1	HD_0	100	23.4532	73.12	5.71348	2.58431	0	40.0553	24.5006	5.80366	0	14.7907	19.2325	5.63284	2.55092	0	40.0553	23.2759	5.29874	0	13.8353	20.3757			x		x
2.44_236.1285m/z		236.128	1	2.43812	0.0499833	0	0.298837	0.757559	1.17201	HD_1	HD_0	100 - 2.22	151.388	9.52	143.133	124.39	119.985	127.265	163.491	163.408	143.356	138.733	117.638	141.113	122.783	123.467	127.265	155.319	149.192	143.103	129.771	124.63	x				x
2.44_355.0638m/z		355.064	1	2.43812	0.0928333	9	0.104034	0.595929	2.66428	HD_1	HD_0	100 - 11.2 - 3.4	713.147	39.9	215.971	403.195	183.842	997.037	714.515	427.889	227.455	519.259	624.236	212.923	397.986	189.176	997.037	678.8	390.663	227.053	485.716	661.341		x	x		x
2.45_153.0184m/z		153.018	1	2.44525	0.0857	0	0.076418	0.567183	2.36671	HD_1	HD_0	100 - 1.66	263.927	30.22	100.987	150.953	82.6091	363.8	269.994	157.987	107.494	188.953	197.803	99.5617	149.003	85.006	363.8	256.498	144.242	107.304	176.747	209.56	x				x
2.45_265.9736m/z		265.974	1	2.44525	0.0214167	0	0.0341816	0.43452	11.2347	HD_1	HD_0	100	41.786	41.42	0	11.1581	0	59.3387	41.289	24.7303	5.74311	14.304	33.6524	0	11.0139	0	59.3387	39.2251	22.5788	5.73296	13.38	35.6527			x	x	x
2.45_385.9930m/z		385.993	1	2.44525	0.19995	0	0.0889446	0.586237	2.69613	HD_1	HD_0	100 - 28.5 - 1.37 - 0.615	2264.91	28.97	820.042	1247.44	452.698	3397.35	2114.52	1282.85	891.582	1522.93	1595.83	808.469	1231.32	465.833	3397.35	2008.82	1171.24	890.005	1424.55	1690.69	x				x
2.45_383.9969m/z		383.997	1	2.4524	0.0357	0	0.379106	0.799182	6.62649	HD_1	HD_0	100	33.8015	88.65	6.68434	8.61855	0	72.8941	22.3786	6.13181	0	28.4079	7.37239	6.59	8.5072	0	72.8941	21.2599	5.59834	0	26.5728	7.81061			x		x
2.47_189.9615m/z		189.961	1	2.47382	0.0571333	0	0.436577	0.818323	1.12789	HD_3	HD_1	100	80.4999	6.36	81.0046	83.2351	73.5966	74.7384	73.3485	66.0294	87.8319	88.0873	65.5805	79.8613	82.1598	75.7321	74.7384	69.6821	60.2848	87.6766	82.3971	69.4786	x				x
2.47_217.9571m/z		217.957	1	2.47382	0.0499833	0	0.463899	0.837194	1.09312	HD_0	HD_1	100	74.2698	3.73	77.3463	73.5009	71.9622	59.5726	67.6483	76.6084	75.3207	64.3852	70.1465	76.2547	72.5513	74.0502	59.5726	64.2669	69.9434	75.1876	60.226	74.3161					x
2.48_161.8707m/z		161.871	1	2.48097	0.0357	0	1	1	1	---	---	100	0	---	0	0	0	0	0	0	0	0	0	0	0	0	0	0	0	0	0	0	x				x
2.48_190.9355m/z		190.936	1	2.48097	0.277783	0	0.462537	0.837194	1.12565	HD_1	HD_3	100 - 44.4	275.704	7.71	312.865	254.634	235.359	255.24	274.201	297.671	247.147	269.83	217.811	308.449	251.344	242.188	255.24	260.495	271.773	246.71	252.399	230.758	x				x
2.49_290.8848m/z		290.885	1	2.4881	0.0635667	0	0.120771	0.608296	2.00308	HD_0	HD_1	68.5 - 100	32.9391	18.07	43.7872	34.9211	20.1089	24.6706	10.9817	13.6804	28.0448	22.853	19.6263	43.1692	34.47	20.6924	24.6706	10.4328	12.4902	27.9952	21.3767	20.7929	x				x
2.52_513.8171m/z		513.817	1	2.51597	0.0564333	0	0.731027	0.94764	2.20308	HD_0	HD_1	100	13.8956	45.36	27.6182	0	14.0686	13.5233	0	5.39871	6.39678	8.98107	15.4456	27.2284	0	14.4768	13.5233	0	4.92902	6.38547	8.40091	16.3637	x				x
2.52_556.2765m/z		556.276	1	2.51597	0.0207167	1	0.620505	0.90838	Infinity	HD_1	HD_3	100 - 34.6	32.2518	173.21	0	28.1963	0	96.7554	0	0	0	0	0	0	27.832	0	96.7554	0	0	0	0	0			x		x
2.53_161.0961m/z		161.096	1	2.53025	0.0285667	0	0.912146	1	1.07204	HD_3	HD_0	100	25.4778	11.59	26.7082	23.3388	21.2501	21.9994	21.0045	31.0661	30.1152	25.6168	20.7014	26.3312	23.0373	21.8667	21.9994	19.9546	28.3634	30.0619	23.962	21.9319	x				x
2.54_280.8690m/z		280.869	1	2.53738	0.120683	0	0.866203	0.986176	1.12081	HD_0	HD_3	100 - 34.7	129.3	26.07	161.163	132.733	94.0043	150.444	114.054	88.3909	137.447	136.401	72.2427	158.889	131.019	96.7319	150.444	108.353	80.7009	137.204	127.59	76.5369	x				x
2.54_252.1574m/z		252.157	1	2.54453	0.149267	0	0.558807	0.885047	1.04664	HD_1	HD_0	100 - 6.73	336.978	1.68	327.564	321.533	316.785	325.455	339.633	345.846	314.427	357.704	309.625	322.941	317.379	325.976	325.455	322.656	315.757	313.871	334.597	328.029	x				x
2.55_123.0920m/z		123.092	1	2.55167	1.06997	0	0.476437	0.846464	1.04034	HD_1	HD_3	100 - 8.84	15533.3	2.02	15208.9	15242.4	14699.8	15182.4	15458.7	15958.8	14749.5	15936.7	14106.7	14994.2	15045.5	15126.3	15182.4	14686	14570.4	14723.4	14907.2	14945.2	x				x
2.56_253.8792m/z		253.879	1	2.5588	0.07855	0	0.965406	1	1.0286	HD_1	HD_0	66.6 - 100	104.535	12.88	115.326	100.31	89.2468	120.865	96.5999	96.1392	106.36	115.954	84.3002	113.699	99.014	91.8363	120.865	91.7712	87.775	106.172	108.463	89.3111	x				x
2.57_87.9450m/z		87.945	1	2.56595	0.0642667	0	0.877483	0.992032	1.45445	HD_0	HD_3	100	13.4842	32.96	25.8433	6.3816	8.22758	10.3917	6.67338	17.49	12.1348	9.62436	6.05373	25.4785	6.29915	8.46631	10.3917	6.33981	15.9684	12.1134	9.00264	6.41357	x				x
2.57_149.9808m/z		149.981	1	2.56595	0.0571333	0	0.204098	0.684228	3.71839	HD_1	HD_3	100	3.16808	46.13	2.15816	0	1.78448	2.3593	4.85514	2.2898	2.55601	0	0	2.1277	0	1.83625	2.3593	4.61246	2.09058	2.55149	0	0	x				x
2.57_203.0806m/z		203.081	1	2.56595	0.0357	0	0.365727	0.794747	1.43815	HD_1	HD_3	100 - 6.44	60.2549	6.81	44.8549	51.8215	46.0839	36.9735	84.4822	59.3091	40.6618	45.1591	39.8719	44.2218	51.1521	47.4211	36.9735	80.2593	54.1492	40.5899	42.2419	42.242					x
2.58_513.8180m/z		513.818	1	2.58023	0.0357167	0	0.207547	0.689262	4.84741	HD_0	HD_1	100 - 5.93	12.386	78.68	23.6392	6.73331	6.78538	7.66552	0	0	7.21588	0	4.40127	23.3056	6.64632	6.98227	7.66552	0	0	7.20312	0	4.66289	x				x
2.59_147.9687m/z		147.969	1	2.58737	0.0571333	0	0.628604	0.909189	Infinity	HD_0	HD_3	100	1.03323	173.21	3.09968	0	0	0	2.60949	0	0	0	0	3.05594	0	0	0	2.47906	0	0	0	0	x				x
2.59_217.9570m/z		217.957	1	2.58737	0.0714167	0	0.414355	0.806488	1.42095	HD_3	HD_1	100	32.8733	22.84	36.648	22.9574	30.4474	36.0761	19.8934	13.4347	30.6187	44.2279	23.7733	36.1308	22.6608	31.3308	36.0761	18.899	12.2658	30.5645	41.3708	25.1864	x				x
2.62_219.0555m/z		219.055	1	2.61593	0.0214167	0	0.25334	0.723704	1.50496	HD_1	HD_0	100	44.6436	3.5	39.8982	13.3639	35.7308	45.1236	42.8974	45.9098	43.8991	40.2765	35.5598	39.3352	13.1912	36.7676	45.1236	40.7532	41.9157	43.8215	37.6747	37.6735	x				x
2.62_280.8687m/z		280.869	1	2.62307	0.5063	0	0.628821	0.909189	1.29128	HD_1	HD_3	100 - 52.5	339.594	19.82	465.801	322.43	188.984	390.413	365.129	263.24	399.305	232.396	157.268	459.227	318.264	194.467	390.413	346.877	240.338	398.599	217.384	166.616	x				x
2.63_178.1232m/z		178.123	1	2.63022	0.0499833	0	0.900309	1	1.047	HD_1	HD_3	100	59.4651	10.67	59.2849	65.8767	47.0063	61.2332	64.7413	52.4208	61.6362	58.8016	49.9492	58.4482	65.0256	48.3702	61.2332	61.5052	47.8602	61.5272	55.0032	52.9182	x				x
2.64_208.9439m/z		208.944	1	2.63735	0.0571333	0	0.670662	0.92437	1.10298	HD_1	HD_3	100 - 4.5	87.163	8.99	87.3992	97.7097	71.1324	81.2262	96.0489	84.2138	81.2574	90.8255	64.9923	86.1658	96.4474	73.1964	81.2262	91.2479	76.8872	81.1137	84.9584	68.8555	x				x
2.66_185.9232m/z		185.923	1	2.65878	0.0142833	0	0.970455	1	1.03293	HD_1	HD_3	100 - 9.72	20.8625	11.33	23.4239	19.8402	17.4485	25.0185	20.1267	17.4422	22.1404	17.6748	20.7767	23.0933	19.5838	17.9548	25.0185	19.1207	15.9247	22.1013	16.533	22.0116	x				x
2.66_385.9931m/z		385.993	1	2.65878	0.07855	0	0.407194	0.806488	1.45985	HD_0	HD_1	100 - 38.7	285	14.65	354.452	178.852	321.697	227.489	185.23	172.958	121.982	161.55	315.938	349.45	176.541	331.032	227.489	175.971	157.911	121.766	151.114	334.718					x
2.67_209.1354m/z		209.135	1	2.67307	0.07855	0	0.822602	0.972347	1.34787	HD_3	HD_0	100	6.40309	13.76	7.89414	3.74743	2.61	5.091	5.68175	6.6746	5.7977	13.4116	0	7.78273	3.69901	2.68573	5.091	5.39774	6.09391	5.78745	12.5452	0	x				x
2.68_178.1235m/z		178.124	1	2.6802	0.0357	0	0.852529	0.979084	1.02718	HD_1	HD_3	100	45.3738	4.5	47.8104	41.0323	44.2734	47.6451	44.7779	43.6985	44.3414	47.0004	41.1785	47.1357	40.5022	45.558	47.6451	42.5397	39.8967	44.263	43.9642	43.6261	x				x
2.68_236.1285m/z		236.129	1	2.6802	0.142833	0	0.956539	1	1.00829	HD_3	HD_0	100 - 2.42	337.821	3.32	341.94	345.353	317.832	328.054	334.489	349.866	341.175	347.535	324.753	337.114	340.892	327.055	328.054	317.769	319.427	340.572	325.085	344.056	x				x
2.69_211.8934m/z		211.893	1	2.68735	0.0642667	0	0.628453	0.909189	Infinity	HD_1	HD_3	100	0.831871	172.79	2.31578	0	0	0.00397147	2.49164	0	0	0	0	2.2831	0	0	0.00397147	2.36709	0	0	0	0	x				x
2.73_153.0187m/z		153.019	1	2.73018	0.0642833	0	0.164525	0.651245	1.2698	HD_3	HD_0	100	114.654	9.55	102.833	82.4197	85.6263	87.7755	99.0955	106.283	95.5322	114.876	133.553	101.382	81.3549	88.1109	87.7755	94.1421	97.0361	95.3633	107.456	141.491					x
2.73_238.1438m/z		238.144	1	2.73018	0.0214333	0	0.369729	0.794747	1.24633	HD_3	HD_1	100	23.1705	7.74	15.9509	19.6387	25.7761	22.4541	18.2579	15.061	21.265	24.8237	23.4227	15.7258	19.385	26.524	22.4541	17.3453	13.7507	21.2274	23.2201	24.8149	x				x
2.73_264.9668m/z		264.967	1	2.73018	0.0714167	0	0.120786	0.608296	1.58635	HD_3	HD_0	100 - 23.7	267.538	10.1	231.111	117.286	157.554	205.361	216.329	248.749	205.471	276.348	320.796	227.849	115.771	162.125	205.361	205.516	227.108	205.108	258.496	339.864					x
2.75_202.0145m/z		202.015	1	2.75162	0.0214333	1	0.395454	0.806488	2.41745	HD_3	HD_0	100	25.32	10.35	6.03277	15.6037	9.78506	22.6995	16.2609	0	27.0262	26.632	22.3017	5.94763	15.4021	10.069	22.6995	15.4481	0	26.9784	24.9116	23.6273			x		x
2.75_178.1250m/z		178.125	1	2.75162	0.0214167	0	0.499807	0.859501	1.1253	HD_1	HD_3	100	29.4054	5.3	24.2895	32.7887	30.0862	28.7617	28.2704	31.1842	22.7622	31.1455	24.4859	23.9467	32.3651	30.9592	28.7617	26.8573	28.4711	22.722	29.1336	25.9414	x				x
2.76_173.0790m/z		173.079	1	2.75875	0.0642667	0	0.494539	0.858763	3.84588	HD_3	HD_1	100	103.217	71.8	22.4241	3.20059	76.1677	41.9487	5.13824	33.4278	110.804	12.7986	186.047	22.1076	3.15924	78.3778	41.9487	4.8814	30.5196	110.608	11.9719	197.106			x		x
2.77_307.0973m/z		307.097	1	2.7659	0.02855	5	0.0593707	0.520623	1.1682	HD_1	HD_3	100	50.8432	5.26	50.6626	46.8183	45.9288	47.3674	50.204	54.9581	41.8582	46.4675	42.2419	49.9476	46.2134	47.2614	47.3674	47.6945	50.1768	41.7842	43.4658	44.7528					x
2.77_513.8172m/z		513.817	1	2.77303	0.02855	0	0.270431	0.734425	Infinity	HD_1	HD_0	100	4.92113	89.94	0	0	0	8.57535	6.18802	0	5.67568	0	0	0	0	0	8.57535	5.87871	0	5.66565	0	0	x				x
2.78_102.0132m/z		102.013	1	2.78017	0.178517	0	0.169339	0.655815	1.09318	HD_1	HD_0	100	154.089	4.94	140.091	133.244	149.528	145.274	160.245	156.747	147.73	146.492	134.927	138.114	131.523	153.867	145.274	152.235	143.11	147.469	137.028	142.947	x				x
2.78_208.9442m/z		208.944	1	2.78017	0.0571333	0	0.570394	0.885753	1.08502	HD_1	HD_3	100 - 6.67	88.5637	6.64	95.4143	77.7047	78.284	84.6707	95.3319	85.6885	85.0927	86.6505	73.1292	94.0677	76.7008	80.5555	84.6707	90.5667	78.2336	84.9422	81.0531	77.4761	x				x
2.78_238.1433m/z		238.143	1	2.78017	0.0214167	0	0.857408	0.979269	1.1938	HD_3	HD_0	100	20.1493	18.13	13.5164	17.6168	19.5015	10.1852	15.5571	25.4433	11.1626	25.4705	23.8149	13.3256	17.3893	20.0674	10.1852	14.7794	23.2298	11.1428	23.8251	25.2304	x				x
2.79_399.1257m/z		399.126	1	2.78732	0.0357	5	0.199073	0.681824	2.1954	HD_0	HD_3	100	73.9978	14.92	65.6317	69.8502	86.5116	48.1741	42.5995	59.0838	49.7823	6.9605	44.3748	64.7055	68.9478	89.0219	48.1741	40.4701	53.9435	49.6943	6.51086	47.0125			x		x
2.83_219.0549m/z		219.055	1	2.83017	0.0214333	0	0.360539	0.793201	1.18523	HD_1	HD_0	100	43.0781	7.87	37.2667	43.5456	28.2252	42.7726	46.6122	39.8495	38.9033	47.4867	38.1589	36.7408	42.983	29.0441	42.7726	44.2822	36.3826	38.8345	44.4192	40.4271					x
2.84_167.0568m/z		167.057	1	2.8373	0.0999667	4	0.00132343	0.0904308	4.86496	HD_3	HD_0	100 - 6.3	702.873	15.75	123.646	214.443	95.3407	595.47	676.293	491.599	478.234	821.107	809.276	121.901	211.673	98.1071	595.47	642.488	448.83	477.389	768.065	857.38		x	x	x
2.84_178.1232m/z		178.123	1	2.8373	0.0428333	0	0.693987	0.93106	1.04518	HD_3	HD_1	100	47.2476	4.81	48.1953	45.7089	43.7911	45.1624	47.9494	42.5037	50.1985	48.0411	43.5033	47.5151	45.1184	45.0617	45.1624	45.5526	38.8058	50.1097	44.9377	46.0892	x				x
2.84_238.1437m/z		238.144	1	2.8373	0.0428333	0	0.67393	0.927535	1.2523	HD_3	HD_0	100	26.775	14.01	16.2517	24.7849	23.1053	39.1436	15.4203	21.9263	22.6504	29.9787	27.6958	16.0223	24.4647	23.7758	39.1436	14.6495	20.0187	22.6104	28.0422	29.3421	x				x
2.84_124.0511m/z		124.051	1	2.84445	0.0214167	1	0.0220542	0.368093	7.60375	HD_3	HD_0	100	15.773	47.67	0	4.57705	1.64608	9.72616	27.4259	9.88945	8.6062	15.111	23.6019	0	4.51792	1.69384	9.72616	26.055	9.02906	8.59099	14.1348	25.0048			x	x	x
2.84_173.0788m/z		173.079	1	2.84445	0.0499833	0	0.421875	0.806488	Infinity	HD_0	HD_1	100	1.33668	173.21	0	0	4.01004	0	0	0	0	0	0	0	0	4.1264	0	0	0	0	0	0	x				x
2.86_185.9240m/z		185.924	1	2.85872	0.0214167	0	0.394901	0.806488	1.47154	HD_0	HD_3	100 - 7.7	17.902	23.63	24.4113	16.6876	12.6071	20.1303	17.9033	12.4103	10.0723	20.8716	5.55245	24.0667	16.472	12.973	20.1303	17.0084	11.3306	10.0545	19.5234	5.88249	x				x
2.87_316.1366m/z		316.137	1	2.86587	0.0214167	4	0.684652	0.929902	1.4013	HD_3	HD_1	100	24.9499	41.19	32.8892	24.9963	13.4219	10.409	7.57064	35.4347	31.4633	9.05345	34.333	32.425	24.6734	13.8114	10.409	7.19221	32.3519	31.4077	8.46861	36.3737					x
2.87_165.0550m/z		165.055	1	2.86587	0.05	0	0.995757	1	1.04894	HD_3	HD_0	41.3 - 100	73.2378	7.56	68.9604	79.465	61.0366	76.7729	69.2029	66.439	45.1452	81.5265	93.0416	67.9872	78.4384	62.8076	76.7729	65.7438	60.6588	45.0654	76.26	98.5721	x				x
2.88_142.9881m/z		142.988	1	2.88015	0.0571333	0	0.327712	0.77577	1.37945	HD_1	HD_3	100	6.52326	6.35	5.68884	5.55242	5.03606	7.18876	6.44439	5.93663	4.57838	7.03079	2.57751	5.60855	5.48069	5.18218	7.18876	6.12226	5.42014	4.57029	6.57661	2.73071	x				x
2.89_219.0564m/z		219.056	1	2.88728	0.0214333	0	0.398332	0.806488	1.10393	HD_1	HD_0	100	39.4541	2.68	38.056	39.6604	29.5023	41.8596	38.3248	38.1778	38.4659	38.5016	40.2978	37.5189	39.148	30.3583	41.8596	36.4091	34.8563	38.3979	36.0144	42.6932	x				x
2.89_250.1424m/z		250.142	1	2.88728	0.0856833	0	0.699147	0.932141	1.15556	HD_1	HD_3	100	87.4701	7.42	95.4934	73.0943	73.3011	63.8384	99.4904	99.0814	69.8973	81.1047	76.082	94.1457	72.15	75.428	63.8384	94.5173	90.4613	69.7737	75.8655	80.6044	x				x
2.89_237.1326m/z		237.133	1	2.89443	0.0357	16	0.771252	0.961162	1.92205	HD_1	HD_0	100	2.91792	87.01	4.5544	0	0	0	4.6238	4.12997	3.28844	0	2.42082	4.49013	0	0	0	4.39268	3.77066	3.28262	0	2.56472					x
2.89_778.0438m/z		778.044	1	2.89443	0.0714167	0	0.927366	1	1.10674	HD_3	HD_1	100	176.876	13.51	171.894	188.94	129.26	159.354	181.631	138.466	50.0177	162.685	317.925	169.469	186.499	133.01	159.354	172.552	126.42	49.9292	152.176	336.823					x
2.90_742.0662m/z		742.066	1	2.90157	0.0928333	0	0.919655	1	1.1611	HD_3	HD_1	100 - 52.1 - 12.9 - 1.4	918.037	5.1	924.444	1058.01	655.608	805.104	821.811	745.076	301.518	724.783	1727.81	911.397	1044.34	674.631	805.104	780.732	680.254	300.985	677.964	1830.51		x			x
2.90_570.0318m/z		570.032	1	2.90157	0.0499833	0	0.504322	0.861555	1.16932	HD_0	HD_1	100	80.5399	22.37	82.8167	98.2599	60.5432	75.7034	79.6904	51.2389	0	45.7275	165.078	81.6479	96.9905	62.3	75.7034	75.707	46.7811	0	42.7736	174.89					x
2.90_544.5798m/z		544.58	1	2.90157	0.0571333	1	0.739166	0.949104	1.9677	HD_3	HD_1	100 - 24.3	133.771	25.79	70.8732	97.0293	52.0223	53.5906	87.5124	62.8471	0	70.0551	331.258	69.873	95.7757	53.5318	53.5906	83.138	57.3794	0	65.5296	350.948					x
2.90_544.0778m/z		544.078	1	2.90157	0.0642667	0	0.747979	0.952003	1.25594	HD_3	HD_1	100 - 51.8 - 20.4	396.114	17.61	349.472	421.026	201.765	321.903	367.383	256.888	18.334	254.718	915.29	344.54	415.587	207.62	321.903	349.019	234.539	18.3016	238.264	969.695					x
2.90_543.5793m/z		543.579	1	2.90157	0.0214167	0	0.914873	1	2.33406	HD_3	HD_1	100	32.9909	49.11	20.7956	28.6658	0	10.0695	22.1504	10.1837	0	12.8767	86.096	20.5021	28.2955	0	10.0695	21.0432	9.2977	0	12.0449	91.2136			x		x
2.90_486.0094m/z		486.009	1	2.90157	0.0571167	0	0.898735	1	1.08731	HD_0	HD_1	100 - 19.7 - 5.19	153.192	10.19	162.578	162.944	134.055	149.47	148.892	124.308	87.0058	111.347	252.171	160.283	160.839	137.944	149.47	141.45	113.494	86.852	104.154	267.161					x
2.90_443.9985m/z		443.998	1	2.90157	0.178533	0	0.893943	0.999077	1.05352	HD_0	HD_3	100 - 34.7 - 8.41 - 6.63 - 0.35 - 0.191	5496.08	4.82	5980.6	5982.05	4525.59	5479.01	5579.73	5088.5	3745.42	5276.89	6628.31	5896.19	5904.76	4656.91	5479.01	5300.83	4645.8	3738.8	4936.01	7022.3		x			x
2.90_442.0025m/z		442.003	1	2.90157	0.0999667	0	0.903202	1	1.03648	HD_0	HD_3	100 - 36.1	364.429	1.23	400.753	386.461	306.073	362.452	360.71	354.088	212.912	344.391	497.503	395.098	381.468	314.954	362.452	342.68	323.282	212.536	322.144	527.075					x
2.90_364.0544m/z		364.054	1	2.90157	0.0571167	1	0.893728	0.999077	1.17144	HD_3	HD_1	100 - 6.84	109.68	3.91	103.735	102.751	110.345	66.7778	138.196	75.9105	35.7253	88.8765	204.438	102.271	101.423	113.546	66.7778	131.288	69.3062	35.6621	83.1352	216.59					x
2.90_416.0034m/z		416.003	1	2.90157	0.0928167	0	0.927542	1	1.04114	HD_0	HD_3	100 - 25.4	294.419	15.49	325.084	322.882	235.291	302.599	323.682	238.053	171.866	283.572	392.918	320.496	318.71	242.118	302.599	307.502	217.342	171.562	265.254	416.273					x
2.90_327.0714m/z		327.071	1	2.90157	0.135667	1	0.997593	1	1.05731	HD_3	HD_0	100 - 14.3 - 0.674	1651.05	5.49	1585.71	1737.77	1361.22	1501.23	1669.19	1550.55	987.599	1582.9	2382.66	1563.33	1715.32	1400.71	1501.23	1585.75	1415.65	985.853	1480.65	2524.29		x			x
2.90_264.9671m/z		264.967	1	2.90157	0.107117	0	0.916457	1	1.06103	HD_0	HD_3	100 - 35	381.553	7.59	424.142	426.76	293.757	374.789	387.205	334.203	251.176	363.132	464.509	418.157	421.247	302.281	374.789	367.85	305.127	250.732	339.674	492.12					x
2.90_247.9644m/z		247.964	1	2.90157	0.0428333	0	0.602909	0.904829	1.23778	HD_0	HD_3	100	68.9162	14.83	71.6489	77.4918	57.608	54.103	79.0014	37.6663	35.4133	49.9893	81.6297	70.6378	76.4907	59.2795	54.103	75.0524	34.3893	35.3507	46.76	86.4819					x
2.90_171.0291m/z		171.029	1	2.90157	0.0714167	6	0.893526	0.999077	1.09909	HD_0	HD_1	100	144.58	9.57	147.339	162.92	123.481	129.637	144.984	120.014	82.8574	127.551	207.758	145.26	160.816	127.064	129.637	137.737	109.573	82.7109	119.311	220.107					x
2.90_153.0188m/z		153.019	1	2.90157	0.206383	0	0.990209	1	1.04029	HD_3	HD_1	100 - 8.02 - 1.32	11125.6	4.05	11175.6	11969.1	9346.47	10491.7	11191.7	10400.6	6726.24	10642.9	16007.5	11017.9	11814.5	9617.66	10491.7	10632.3	9495.78	6714.35	9955.43	16959	x				x
2.90_439.0194m/z		439.019	1	2.90157	0.135683	0	0.859655	0.980783	1.06961	HD_0	HD_3	100 - 50.1 - 7.91	795.631	2.38	874.014	869.878	643.001	789.4	777.372	753.187	489.109	745.398	997.038	861.679	858.64	661.658	789.4	738.514	687.659	488.244	697.247	1056.3					x
2.91_513.8180m/z		513.818	1	2.90872	0.0214333	0	1	1	1	---	---	100	0	---	0	0	0	0	0	0	0	0	0	0	0	0	0	0	0	0	0	0	x				x
2.91_536.0924m/z		536.092	1	2.90872	0.0499833	0	0.856054	0.979269	1.11391	HD_3	HD_0	100	112.594	21.11	97.9913	130.82	74.4278	100.365	131.786	88.1015	30.1558	70.6676	236.959	96.6084	129.13	76.5874	100.365	125.199	80.4366	30.1025	66.1026	251.044					x
2.91_536.5932m/z		536.593	1	2.90872	0.04285	0	0.933549	1	2.93831	HD_3	HD_1	100	44.6191	30.72	22.0824	11.6449	17.2977	20.2349	14.7315	10.5895	0	18.7569	115.1	21.7708	11.4944	17.7996	20.2349	13.9951	9.66821	0	17.5453	121.942			x		x
2.91_551.0119m/z		551.012	1	2.90872	0.04285	0	0.475128	0.846464	1.19094	HD_0	HD_3	100 - 19.4	114.675	16.69	115.727	149.744	78.5528	101.904	126.339	91.6946	0	64.4235	224.445	114.094	147.809	80.8321	101.904	120.024	83.7171	0	60.2618	237.786					x
2.91_568.0150m/z		568.015	1	2.90872	0.0499833	0	0.683585	0.929902	1.03915	HD_0	HD_1	100 - 37.1	109.893	22.03	135.801	136.242	57.635	126.016	110.939	80.3012	8.72429	77.4357	232.599	133.884	134.482	59.3073	126.016	105.394	73.315	8.70886	72.4335	246.425					x
2.91_569.5264n	569.526	570.534	1	2.90872	0.0714	0	0.894637	0.999132	1.64575	HD_3	HD_1	100 - 26.9	219.887	25.45	164.005	262.007	92.075	129.755	169.379	101.695	20.1907	116.938	522.534	161.69	258.622	94.7466	129.755	160.912	92.8474	20.155	109.384	553.593					x			M+H, 2M+H
2.91_571.0350m/z		571.035	1	2.90872	0.0571333	1	0.747942	0.952003	1.11422	HD_3	HD_1	95.6 - 100 - 11.6	198.231	12.67	225.937	244.308	87.9415	171.517	202.953	159.259	16.5075	129.817	448.368	222.749	241.152	90.4932	171.517	192.808	145.403	16.4783	121.431	475.02					x
2.91_711.1369m/z		711.137	1	2.90872	0.0714	5	0.981396	1	1.44052	HD_3	HD_1	100 - 28.6 - 14.2	650.674	12.9	416.978	607.215	350.522	391.739	508.123	455.222	108.587	425.553	1417.88	411.093	599.37	360.693	391.739	482.724	415.617	108.395	398.063	1502.16		x			x
2.91_591.0636m/z		591.064	1	2.90872	0.0714	0	0.782541	0.964259	1.14678	HD_0	HD_1	100 - 19.3 - 27.3	375.925	9.18	434.246	411.768	281.76	297.151	357.313	328.965	121.495	276.408	630.279	428.117	406.449	289.936	297.151	339.452	300.345	121.28	258.552	667.743					x
2.91_740.0695m/z		740.07	1	2.90872	0.0285667	0	0.91709	1	3.38877	HD_3	HD_1	100 - 66.7	33.498	87.12	23.6201	26.8008	0	0	7.27107	22.384	0	0	100.494	23.2868	26.4546	0	0	6.90762	20.4366	0	0	106.468			x		x
2.91_779.0502m/z		779.05	1	2.90872	0.0928333	0	0.942527	1	1.17406	HD_3	HD_1	100 - 58.1 - 44.5 - 2.91 - 2.21	581.204	9.65	504.179	624.232	429.488	451.623	546.206	487.287	159.947	480.938	1102.73	497.063	616.167	441.949	451.623	518.904	444.893	159.664	449.871	1168.27					x
2.91_866.9328m/z		866.933	1	2.90872	0.0571333	0	0.451003	0.830457	1.36854	HD_0	HD_3	84.9 - 100 - 88.1 - 53.9	160.209	9.3	146.87	206.599	127.158	108	119.573	130.178	0	76.8034	274.392	144.797	203.93	130.848	108	113.596	118.853	0	71.842	290.702					x
2.91_1086.1388m/z		1086.14	1	2.90872	0.0571333	0	0.767143	0.960485	2.48287	HD_3	HD_1	100 - 61.6 - 12.7	218.194	47.94	125.935	169.431	57.5492	102.618	128.889	32.1316	0	94.2266	560.355	124.158	167.242	59.219	102.618	122.446	29.3361	0	88.1397	593.663			x		x
2.91_498.9254m/z		498.925	1	2.90872	0.0214167	0	0.687088	0.929902	1.09105	HD_1	HD_3	100	56.9858	4.7	65.6004	54.4132	48.1408	58.0288	58.9874	53.9411	43.5693	61.6924	51.4287	64.6745	53.7102	49.5377	58.0288	56.0389	49.2482	43.4922	57.7072	54.4856					x
2.91_590.0567m/z		590.057	1	2.90872	0.0642667	0	0.747218	0.952003	1.14564	HD_0	HD_1	100	153.317	8.83	179.183	172.915	107.854	142.299	138.853	120.326	37.0017	113.294	262.806	176.654	170.681	110.983	142.299	131.912	109.858	36.9363	105.975	278.427					x
2.91_462.0096m/z		462.01	1	2.90872	0.0856833	0	0.917827	1	1.04644	HD_0	HD_3	100 - 6.48	266.33	12.01	291.729	279.664	227.598	281.36	273.94	223.991	184.932	258.94	319.661	287.611	276.051	234.202	281.36	260.247	204.503	184.605	242.213	338.662					x
2.91_397.9930m/z		397.993	1	2.90872	0.142817	0	0.928722	1	1.0394	HD_0	HD_3	100 - 39.9 - 6.77 - 5.09 - 0.728 - 0.405	2291.85	6.5	2486.84	2504.06	1884.66	2294.48	2313.28	2054.36	1458.36	2194.37	2962.18	2451.74	2471.71	1939.35	2294.48	2197.65	1875.63	1455.78	2052.62	3138.26		x			x
2.91_450.9796m/z		450.98	1	2.90872	0.0214333	0	0.934897	1	3.03416	HD_3	HD_1	100	13.9607	88.12	5.20362	14.0191	0	7.65137	6.15219	0	0	6.52903	35.3531	5.13018	13.838	0	7.65137	5.84467	0	0	6.10727	37.4545			x		x
2.91_125.0238m/z		125.024	1	2.90872	0.121383	0	0.973602	1	1.04001	HD_3	HD_1	100 - 2.78	496.946	4.41	500.547	537.857	436.448	460.625	501.329	471.525	300.042	463.419	727.377	493.482	530.908	449.112	460.625	476.27	430.502	299.511	433.483	770.613					x
2.91_127.0396m/z		127.04	1	2.90872	0.0571167	0	0.833687	0.97433	1.11052	HD_0	HD_1	100	58.3009	8.72	58.5158	63.6681	52.7189	49.8108	57.7817	49.9035	27.2291	51.4025	85.0103	57.6899	62.8455	54.2486	49.8108	54.8934	45.5618	27.181	48.082	90.0634					x
2.91_143.0349m/z		143.035	1	2.90872	0.0999667	0	0.975736	1	1.03784	HD_3	HD_0	100	291.752	1.94	288.131	312.093	243.125	282.117	292.944	290.069	180.122	281.51	413.624	284.065	308.061	250.179	282.117	278.301	264.833	179.804	263.325	438.211					x
2.91_153.0540m/z		153.054	1	2.90872	0.0285667	32	0.737515	0.949104	9.02855	HD_3	HD_1	100	39.1943	99.46	21.6602	42.6193	0	13.0235	0	0	0	0	117.583	21.3545	42.0687	0	13.0235	0	0	0	0	124.572			x		x
2.91_274.9856m/z		274.986	1	2.90872	0.0571167	0	0.609918	0.907164	1.14801	HD_0	HD_3	100	124.304	5.67	134.538	125.514	112.86	112.718	121.738	109.134	75.413	100.289	149.131	132.64	123.892	116.135	112.718	115.652	99.6395	75.2797	93.8104	157.996					x
2.91_307.0967m/z		307.097	1	2.90872	0.0214333	5	0.069514	0.550367	1.19329	HD_1	HD_3	100	57.3784	3.29	53.0905	55.806	48.3593	51.497	58.2328	62.4055	46.3187	49.3658	48.5679	52.3412	55.085	49.7625	51.497	55.3219	56.9762	46.2368	46.1769	51.4549					x
2.91_364.5563m/z		364.556	1	2.90872	0.0214167	0	0.945439	1	4.01848	HD_3	HD_0	100	10.1421	173.21	0	7.57157	0	0	8.19963	0	0	0	30.4262	0	7.47376	0	0	7.78976	0	0	0	32.2348			x		x
2.91_270.0063m/z		270.006	1	2.90872	0.0642667	0	0.697658	0.932141	1.10949	HD_0	HD_3	100	156.217	4.88	156.836	174.412	137.402	147.062	159.278	161.005	85.8928	130.993	205.516	154.623	172.159	141.389	147.062	151.317	146.998	85.741	122.532	217.732					x
2.91_379.9817m/z		379.982	1	2.90872	0.0285667	0	0.481651	0.847899	1.26109	HD_0	HD_3	100 - 17.1	67.6373	12.08	72.9874	73.1292	56.7953	51.0515	64.6143	61.7105	32.7887	50.1769	77.9366	71.9573	72.1845	58.4432	51.0515	61.3845	56.3417	32.7307	46.9356	82.5693					x
2.91_383.0372m/z		383.037	1	2.90872	0.0714167	0	0.990896	1	1.15303	HD_3	HD_1	100 - 4.31 - 1.64	220.449	9.96	184.438	213.551	177.54	176.022	215.773	181.782	86.2969	178.682	396.369	181.835	210.792	182.691	176.022	204.987	165.967	86.1444	167.14	419.93					x
2.91_396.0000m/z		396	1	2.90872	0.07855	0	0.800814	0.96744	1.13546	HD_0	HD_1	100 - 40.8	170.725	14.65	177.213	191.847	143.115	132.896	199.575	118.603	68.3667	172.68	216.166	174.712	189.369	147.268	132.896	189.599	108.285	68.2458	161.525	229.015					x
2.91_451.9806m/z		451.981	1	2.90872	0.05	0	0.970559	1	1.30702	HD_3	HD_0	100 - 75.8 - 28.6	71.5793	13.37	63.1484	51.5181	49.6293	98.586	62.2851	36.3798	24.2324	48.6036	141.902	62.2572	50.8525	51.0693	98.586	59.1717	33.2147	24.1896	45.4639	150.337					x
2.91_425.9875m/z		425.988	1	2.90872	0.0642667	0	0.912826	1	1.08965	HD_0	HD_1	100 - 14.7	191.254	5.4	225.065	196.176	152.522	182.374	179.487	164.697	134.032	156.659	261.608	221.889	193.641	156.948	182.374	170.515	150.368	133.795	146.539	277.158					x
2.91_434.9770m/z		434.977	1	2.90872	0.128533	0	0.920679	1	1.03287	HD_1	HD_0	100 - 31.1	643.528	2.19	632.798	669.226	567.13	632.316	659.371	638.899	459.591	640.262	772.973	623.867	660.58	583.585	632.316	626.411	583.315	458.778	598.902	818.919					x
2.91_344.0746n	344.075	367.064	1	2.90872	0.171383	11	0.999351	1	1.07308	HD_3	HD_1	100 - 17.3 - 3.95	8716.51	3.46	8209.06	9127.69	7223.24	7859.6	8418.26	8090.76	4978.68	8125.65	13045.2	8093.2	9009.77	7432.83	7859.6	7997.46	7386.86	4969.88	7600.74	13820.6		x						M+H, M+Na
2.92_79.0179m/z		79.0179	1	2.91585	0.0285667	0	0.880583	0.99292	1.04517	HD_1	HD_0	100	22.2106	17.44	23.1627	24.1063	16.4832	19.2813	26.6032	20.7473	7.68906	20.3832	37.7366	22.8358	23.7948	16.9615	19.2813	25.2734	18.9422	7.67547	19.0665	39.9797					x
2.92_436.9760m/z		436.976	1	2.91585	0.11425	1	0.796674	0.96744	1.08318	HD_0	HD_3	100 - 12	279.245	6.19	292.568	305.187	239.98	281.287	286.177	254.663	163.8	264.588	345.017	288.439	301.245	246.943	281.287	271.873	232.507	163.51	247.496	365.525					x
2.92_282.2218m/z		282.222	1	2.923	0.0428333	0	0.383244	0.803123	1.20443	HD_0	HD_1	100	51.1036	5.99	48.4799	62.6975	42.1336	42.6586	39.7833	44.8477	50.6849	48.9639	40.1885	47.7956	61.8875	43.3561	42.6586	37.7947	40.9459	50.5953	45.8009	42.5773	x				x
2.94_165.0548m/z		165.055	1	2.93727	0.0142833	20	0.66296	0.920969	1.41944	HD_3	HD_0	100 - 46.5	11.4425	6.06	7.81894	10.0421	6.32284	10.7549	17.7764	3.56574	11.9532	11.7207	10.6538	7.70859	9.91235	6.5063	10.7549	16.8879	3.25552	11.932	10.9635	11.2871					x
2.94_433.9709m/z		433.971	1	2.93727	0.0214167	0	0.534726	0.874355	1.45454	HD_0	HD_3	100	31.7143	25.86	40.6984	29.8148	24.6297	12.509	28.0942	37.9661	10.0586	15.2055	40.1472	40.124	29.4296	25.3444	12.509	26.6898	34.6631	10.0408	14.2232	42.5336					x
2.97_114.0914m/z		114.091	1	2.96583	0.0285667	4	0.738149	0.949104	1.28052	HD_1	HD_3	100	18.7651	10.11	17.8071	14.7669	17.5625	21.652	10.0373	24.6061	9.70595	20.2828	13.9742	17.5558	14.5761	18.0721	21.652	9.53558	22.4653	9.68879	18.9726	14.8049					x
2.97_92.9011m/z		92.9011	1	2.97298	0.0285667	0	1	1	1	---	---	100	0	---	0	0	0	0	0	0	0	0	0	0	0	0	0	0	0	0	0	0	x				x
2.97_356.0192m/z		356.019	1	2.97298	0.0357167	0	0.0251861	0.40182	2.06516	HD_0	HD_3	100 - 14.9	83.492	11.09	97.7784	77.3951	75.3026	57.7964	46.3326	51.3504	45.755	24.6696	50.862	96.3985	76.3952	77.4876	57.7964	44.0166	46.8829	45.6741	23.0759	53.8853			x	x	x
2.98_513.8177m/z		513.818	1	2.98012	0.0214333	0	1	1	1	---	---	100	0	---	0	0	0	0	0	0	0	0	0	0	0	0	0	0	0	0	0	0	x				x
2.98_217.8604m/z		217.86	1	2.98012	0.884383	0	0.754755	0.954683	1.28502	HD_0	HD_3	100 - 60.6 - 0.456	1037.49	26.8	1546.71	963.199	602.554	1174.03	1020.47	673.879	1105.66	823.786	492.664	1524.88	950.755	620.037	1174.03	969.465	615.251	1103.71	770.571	521.949	x				x
2.99_172.9573m/z		172.957	1	2.98727	0.0214167	0	1	1	1	---	---	100	0	---	0	0	0	0	0	0	0	0	0	0	0	0	0	0	0	0	0	0	x				x
2.99_208.9438m/z		208.944	1	2.98727	0.0707167	0	0.587116	0.895795	1.06041	HD_0	HD_3	100 - 3.38	88.4869	2.14	97.3294	83.8182	84.3132	84.8342	84.9948	88.094	85.1736	88.4359	76.7278	95.9558	82.7354	86.7596	84.8342	80.7462	80.4298	85.023	82.7231	81.2886	x				x
2.99_275.8893m/z		275.889	1	2.98727	0.891533	0	0.685687	0.929902	1.11882	HD_0	HD_3	100 - 68	2297.37	6.95	2779.21	2280.88	1832.01	2377.6	2336.81	2086.47	2394.89	2173.05	1592.2	2739.98	2251.41	1885.17	2377.6	2220	1904.95	2390.65	2032.67	1686.84	x				x
3.02_178.1235m/z		178.124	1	3.01512	0.035	0	0.096243	0.586237	1.12419	HD_1	HD_0	100	40.9955	5.14	34.7878	38.8337	35.779	42.7216	38.6461	41.6189	34.0648	39.3258	36.6607	34.2968	38.332	36.8172	42.7216	36.7143	37.9981	34.0046	36.7854	38.8399	x				x
3.02_190.9347m/z		190.935	1	3.01512	0.0992667	0	0.930883	1	1.05176	HD_1	HD_0	100 - 31.4	76.4431	9.39	84.5071	71.9311	61.6056	88.0684	81.4445	59.8164	79.0316	73.6037	65.471	83.3145	71.0018	63.3931	88.0684	77.3734	54.6123	78.8918	68.849	69.3627	x				x
3.02_260.8839m/z		260.884	1	3.01512	0.127833	0	0.596021	0.902492	1.31525	HD_0	HD_3	100 - 19.4	51.2701	31.89	66.6085	53.1339	34.068	67.8759	44.2746	33.2644	69.1338	36.9734	10.8363	65.6684	52.4475	35.0565	67.8759	42.0615	30.3704	69.0115	34.585	11.4804	x				x
3.02_307.0975m/z		307.097	1	3.01512	0.035	4	0.0994054	0.58891	1.14413	HD_1	HD_3	100	56.5962	4.57	55.6924	50.9277	52.5456	52.3862	58.5318	58.8705	45.8464	53.124	49.4287	54.9064	50.2698	54.0702	52.3862	55.606	53.7487	45.7654	49.6923	52.3668					x
3.02_172.8627m/z		172.863	1	3.02227	0.0421333	0	1	1	1	---	---	100	0	---	0	0	0	0	0	0	0	0	0	0	0	0	0	0	0	0	0	0	x				x
3.03_262.8581m/z		262.858	1	3.0294	1.12647	0	0.72813	0.947273	1.13047	HD_1	HD_3	100 - 28.3	1821.6	12.28	2291.65	1761.8	1369.52	2006.29	1885.68	1572.85	1943.75	1692.05	1198.3	2259.31	1739.04	1409.25	2006.29	1791.42	1436.01	1940.32	1582.75	1269.53	x				x
3.05_513.8177m/z		513.818	1	3.05082	0.0285667	0	0.421875	0.806488	Infinity	HD_3	HD_0	100	1.35298	173.21	0	0	0	0	0	0	4.05893	0	0	0	0	0	0	0	0	4.05176	0	0	x				x
3.06_208.1337m/z		208.134	1	3.05797	0.377767	0	0.48016	0.847604	1.03066	HD_1	HD_3	100 - 5.16 - 0.14	1361.93	2.03	1342.33	1345.36	1297.1	1316.68	1351.61	1417.51	1303.87	1368.66	1291.72	1323.38	1327.98	1334.74	1316.68	1284.04	1294.19	1301.57	1280.25	1368.5	x				x
3.07_191.9414m/z		191.941	1	3.0651	0.04285	0	0.772707	0.961298	1.82076	HD_3	HD_1	100	8.65299	77.68	7.4678	14.8868	0	7.53716	6.72007	0	15.9491	7.29756	2.71232	7.36241	14.6945	0	7.53716	6.38416	0	15.9209	6.82615	2.87354	x				x
3.08_149.9831m/z		149.983	1	3.07938	0.0285667	0	0.628898	0.909189	3.16451	HD_0	HD_1	100	2.73852	102.25	5.59639	0	2.61918	0	2.59616	0	3.16151	0	0	5.5174	0	2.69518	0	2.46639	0	3.15592	0	0			x		x
3.09_280.9867m/z		280.987	1	3.08653	0.0285667	0	0.928851	1	2.02882	HD_0	HD_3	100	10.2885	90.85	18.2579	0	12.6077	5.2858	11.4351	0	10.3313	0	4.88232	18.0003	0	12.9735	5.2858	10.8635	0	10.313	0	5.17253	x				x
3.09_172.9573m/z		172.957	1	3.09367	0.0214167	0	1	1	1	---	---	100	0	---	0	0	0	0	0	0	0	0	0	0	0	0	0	0	0	0	0	0	x				x
3.10_272.8791m/z		272.879	1	3.10082	0.91295	0	0.781795	0.964259	1.06919	HD_0	HD_3	100 - 45.4 - 2	1197.8	7.35	1353.64	1178.41	1061.36	1214.67	1158.4	1049.61	1237.82	1189.05	933.983	1334.53	1163.19	1092.15	1214.67	1100.5	958.292	1235.63	1112.24	989.499	x				x
3.11_135.0440m/z		135.044	1	3.10795	0.0214167	0	0.652902	0.919201	1.10429	HD_0	HD_3	100	24.8626	3.99	26.7953	26.3534	21.4391	24.9158	23.0612	24.434	17.8756	27.7935	21.8748	26.4172	26.0129	22.0612	24.9158	21.9084	22.3082	17.844	25.9981	23.175	x				x
3.11_325.0897m/z		325.09	1	3.10795	0.0714	0	0.0471271	0.479734	1.76085	HD_0	HD_3	100 - 5	385.162	15.65	373.959	331.268	450.258	201.9	159.875	315.155	201.977	183.775	270.455	368.681	326.989	463.323	201.9	151.884	287.736	201.62	171.904	286.532				x	x
3.11_356.0183m/z		356.018	1	3.10795	0.0214333	0	0.0207614	0.357007	1.78171	HD_0	HD_3	100	54.9472	13.49	58.464	45.8913	60.4862	36.0925	28.2107	29.5339	36.5316	21.3286	34.6587	57.6389	45.2985	62.2412	36.0925	26.8005	26.9644	36.467	19.9508	36.7189				x	x
3.12_208.9441m/z		208.944	1	3.1151	0.0357	0	0.619325	0.90746	1.08237	HD_0	HD_3	100 - 3.37	56.3183	5.94	64.2479	50.0322	54.6747	50.0468	55.4509	55.6859	52.301	55.572	48.2233	63.3411	49.3859	56.2612	50.0468	52.6791	50.8412	52.2086	51.9821	51.0898	x				x
3.12_252.8725m/z		252.872	1	3.12223	0.07855	0	0.535086	0.874436	1.32504	HD_1	HD_3	100 - 37.1	79.4356	21.62	109.372	58.0379	62.774	99.0205	72.3622	66.9241	94.2983	59.571	25.9793	107.828	57.2881	64.5955	99.0205	68.7451	61.1017	94.1316	55.7228	27.5235	x				x
3.13_172.9572m/z		172.957	1	3.12937	0.0214167	0	1	1	1	---	---	100	0	---	0	0	0	0	0	0	0	0	0	0	0	0	0	0	0	0	0	0	x				x
3.13_235.8706m/z		235.871	1	3.12937	0.3279	0	0.699011	0.932141	1.16582	HD_0	HD_3	100 - 13.2	318.554	18.12	397.785	311.728	246.148	352.47	315.516	244.109	323.376	288.565	207.793	392.171	307.7	253.291	352.47	299.745	222.871	322.804	269.924	220.144	x				x
3.14_202.0147m/z		202.015	1	3.14365	0.0214333	1	0.217393	0.695004	1.60257	HD_1	HD_3	100	24.4811	16.37	24.1084	11.832	16.6359	28.9246	23.3779	21.1409	9.77508	13.7522	22.3013	23.7681	11.6791	17.1186	28.9246	22.2093	19.3016	9.7578	12.8638	23.6269					x
3.15_513.8174m/z		513.817	1	3.1508	0.0285667	0	1	1	1	---	---	100 - 10.2	0	---	0	0	0	0	0	0	0	0	0	0	0	0	0	0	0	0	0	0	x				x
3.17_915.1962m/z		915.196	1	3.16508	0.17865	1	0.501385	0.860375	1.28666	HD_0	HD_1	100 - 44.7 - 0.665	753.385	10.04	729.795	666.816	863.546	652.546	561.305	542.749	1007.7	460.9	320.427	719.495	658.201	888.603	652.546	533.248	495.53	1005.91	431.127	339.473					x
3.17_254.1396m/z		254.14	1	3.16508	0.05725	0	0.347692	0.786071	3.96167	HD_1	HD_3	100	87.7096	54.23	66.5977	51.1935	15.2715	76.5256	17.8323	168.771	9.72863	22.9937	33.6962	65.6578	50.5322	15.7147	76.5256	16.9409	154.088	9.71143	21.5084	35.6991			x		x
3.17_237.1308m/z		237.131	1	3.17222	0.0571333	0	0.576034	0.888763	5.17807	HD_0	HD_1	100	7.2232	87.44	15.5953	0	6.07433	0	0	4.18488	3.23943	3.80533	0	15.3752	0	6.25058	0	0	3.82079	3.2337	3.55952	0			x		x
3.18_307.0972m/z		307.097	1	3.17937	0.0358333	5	0.775317	0.963432	1.08328	HD_3	HD_0	100	72.807	1.19	68.0636	66.4844	67.0813	59.5032	72.2333	82.6951	62.8353	83.7669	71.8189	67.103	65.6255	69.0277	59.5032	68.6227	75.5006	62.7242	78.3557	76.0878					x
3.18_399.1255m/z		399.125	1	3.17937	0.05725	4	0.111604	0.60081	1.6922	HD_0	HD_3	100 - 2.71	199.839	18.55	201.021	148.629	249.866	147.792	103.28	142.65	130.564	77.6007	146.116	198.184	146.709	257.116	147.792	98.1172	130.239	130.333	72.5878	154.801					x
3.19_178.1234m/z		178.123	1	3.1865	0.107233	0	0.849469	0.977618	1.04746	HD_0	HD_3	100	115.535	2.87	120.141	115.12	111.344	123.432	122.652	91.9149	112.92	111.19	106.79	118.446	113.633	114.574	123.432	116.521	83.9183	112.72	104.007	113.137	x				x
3.19_306.0974m/z		306.097	1	3.1865	0.02155	1	0.412186	0.806488	1.27181	HD_3	HD_0	100	48.1922	14.35	43.4097	37.7319	32.536	36.5151	48.3532	39.4971	34.6963	55.0897	54.7906	42.7971	37.2445	33.48	36.5151	45.9362	36.0608	34.635	51.531	58.0474					x
3.19_208.1336m/z		208.134	1	3.19377	0.2931	0	0.491509	0.856883	1.03927	HD_1	HD_0	100 - 4.85	957.284	0.71	895.839	962.421	905.084	960.896	961.495	949.462	902.48	994.796	917.025	883.196	949.988	931.346	960.896	913.434	866.859	900.885	930.534	971.534	x				x
3.21_280.8688m/z		280.869	1	3.20805	0.235783	0	0.527617	0.871689	1.55772	HD_0	HD_3	100 - 53.7	122.293	36.21	199.366	97.0363	70.4759	103.474	149.053	71.2632	128.058	70.7269	36.7385	196.553	95.7827	72.5208	103.474	141.603	65.0633	127.831	66.158	38.9223	x				x
3.22_280.9878m/z		280.988	1	3.2152	0.04285	0	0.37111	0.794747	1.99267	HD_0	HD_3	100	11.3716	33.91	12.9423	6.97814	14.1944	5.67205	6.63337	15.6398	11.1137	0	6.00639	12.7597	6.88799	14.6063	5.67205	6.3018	14.2792	11.0941	0	6.36342	x				x
3.22_147.9689m/z		147.969	1	3.22233	0.0357	0	0.421875	0.806488	Infinity	HD_0	HD_1	100	0.763925	173.21	2.29177	0	0	0	0	0	0	0	0	2.25943	0	0	0	0	0	0	0	0	x				x
3.22_120.0813m/z		120.081	1	3.22233	0.0642667	0	0.177555	0.658916	1.32519	HD_1	HD_3	100 - 6.49	83.8374	1.94	65.3943	94.2583	85.0818	82.1132	85.3417	84.0572	47.0542	79.7008	63.0376	64.4714	93.0406	87.5505	82.1132	81.0758	76.7442	46.971	74.5522	66.7846					x
3.22_190.9356m/z		190.936	1	3.22233	0.0499833	0	0.551288	0.881563	1.16013	HD_0	HD_3	100 - 19.9	40.7816	10.71	42.0178	35.9295	44.3975	40.9564	39.7136	27.2724	32.9213	42.9556	29.5808	41.4248	35.4653	45.6857	40.9564	37.7285	24.8997	32.8631	40.1808	31.3391	x				x
3.23_238.8320m/z		238.832	1	3.22947	0.0715333	0	1	1	1	---	---	100	0	---	0	0	0	0	0	0	0	0	0	0	0	0	0	0	0	0	0	0	x				x
3.24_306.0972m/z		306.097	1	3.24375	0.0571167	1	0.635778	0.913706	1.09417	HD_3	HD_0	100 - 88	219.226	2	202.407	202.916	195.75	194.946	244.034	188.55	191.648	241.13	224.899	199.55	200.295	201.429	194.946	231.836	172.146	191.31	225.554	238.267					x
3.26_208.8860m/z		208.886	1	3.25803	0.0642667	0	0.421875	0.806488	Infinity	HD_3	HD_0	100	0.112363	173.21	0	0	0	0	0	0	0	0	0.33709	0	0	0	0	0	0	0	0	0.357127	x				x
3.27_305.0665m/z		305.066	1	3.26518	0.0214333	32	0.871493	0.989117	1.07374	HD_0	HD_1	100	44.2525	7.32	42.9474	40.7734	49.0366	38.3374	44.3549	40.9475	56.1999	39.2181	32.5161	42.3413	40.2467	50.4595	38.3374	42.1378	37.385	56.1005	36.6847	34.4489					x
3.28_425.0873m/z		425.087	1	3.27947	0.0214167	1	0.474302	0.846177	1.18955	HD_0	HD_3	100	54.0127	3.26	48.9037	57.4228	55.7114	48.5085	45.7217	46.0426	60.8071	44.2358	31.1755	48.2135	56.681	57.3279	48.5085	43.4363	42.0369	60.6996	41.3782	33.0286					x
3.29_380.1482m/z		380.148	1	3.2866	0.0499833	4	5.48e-07	0.000600508	Infinity	HD_3	HD_0	100 - 5.19	153.631	32.54	0	0	0	157.846	85.1313	169.053	201.92	156.885	102.086	0	0	0	157.846	80.876	154.346	201.563	146.751	108.154			x	x	x
3.31_192.1387m/z		192.139	1	3.30803	0.250067	0	0.662842	0.920969	1.04169	HD_1	HD_0	100 - 11.7	467.829	3.29	436.44	469.323	441.558	453.6	484.16	465.728	434.533	498.853	418.881	430.28	463.26	454.371	453.6	459.959	425.209	433.765	466.628	443.78	x				x
3.31_236.1287m/z		236.129	1	3.30803	0.0571167	0	0.820155	0.972347	1.02805	HD_3	HD_0	100 - 0.874	150.936	3.38	149.473	153.936	137.044	144.04	143.727	163.967	146.838	156.658	149.313	147.363	151.948	141.021	144.04	136.543	149.702	146.578	146.538	158.188	x				x
3.33_317.0656m/z		317.066	1	3.32945	0.107117	29	0.506011	0.862097	1.23749	HD_0	HD_1	100 - 16.3	212.425	6.26	193.672	197.472	246.132	178.378	159.258	177.337	266.984	143.446	125.883	190.939	194.921	253.273	178.378	151.297	161.909	266.512	134.18	133.365					x
3.33_305.0663m/z		305.066	1	3.32945	0.0714167	32	0.586042	0.895739	1.18795	HD_0	HD_3	100 - 2.82	148.945	8.95	141.265	139.328	166.242	144.853	125.077	123.965	192.425	103.522	80.193	139.271	137.528	171.066	144.853	118.825	113.18	192.085	96.8346	84.9597					x
3.33_705.0770m/z		705.077	1	3.32945	0.149967	1	0.517144	0.86665	1.28869	HD_0	HD_1	100 - 28.5	489.617	7.42	530.229	460.264	478.359	468.163	349.924	321.71	653.313	314.723	214.19	522.746	454.318	492.239	468.163	332.433	293.721	652.158	294.392	226.921					x
3.33_189.9514m/z		189.951	1	3.32945	0.0285667	0	0.31492	0.769342	1.67935	HD_1	HD_3	100	10.0547	22.68	13.0484	4.35948	6.06145	10.1591	7.46994	12.5352	5.75275	7.44696	4.76213	12.8642	4.30316	6.23732	10.1591	7.09655	11.4446	5.74258	6.9659	5.04519	x				x
3.33_70.9421m/z		70.9421	1	3.32945	0.0285667	0	0.569328	0.885753	Infinity	HD_1	HD_3	100	0.00107195	173.21	0.00148337	0	0	0	0.00321584	0	0	0	0	0.00146244	0	0	0	0.00305509	0	0	0	0	x				x
3.33_287.0550m/z		287.055	1	3.32945	0.07855	31	0.280098	0.740919	1.24532	HD_0	HD_1	100	163.51	6.15	156.13	155.466	178.934	139.451	123.315	131.131	180.914	113.483	104.555	153.926	153.458	184.126	139.451	117.151	119.722	180.594	106.152	110.77					x
3.34_611.1389m/z		611.139	1	3.33658	0.18565	6	0.512335	0.866029	1.21307	HD_0	HD_1	100 - 33.2 - 5.88	3531.09	6.47	3625.24	3270.65	3697.4	3161.97	2794.81	2775.85	4442.17	2509.9	2068.98	3574.07	3228.39	3804.68	3161.97	2655.11	2534.35	4434.32	2347.76	2191.97		x
3.34_443.0968m/z		443.097	1	3.33658	0.157117	21	0.610432	0.907164	1.1966	HD_0	HD_1	100 - 19.4	1055.54	5.99	1076.68	984.397	1105.53	965.42	835.041	845.882	1419.36	734.468	622.4	1061.49	971.679	1137.61	965.42	793.301	772.29	1416.86	687.022	659.396					x
3.34_178.1240m/z		178.124	1	3.33658	0.0714167	0	0.117356	0.606153	1.29948	HD_1	HD_0	100	79.0282	4.41	55.2663	77.0506	50.1287	74.1949	80.6548	82.2349	69.9512	71.1141	65.3744	54.4863	76.0552	51.5833	74.1949	76.6232	75.0804	69.8275	66.5202	69.2603	x				x
3.34_425.0860m/z		425.086	1	3.33658	0.0214167	5	0.447742	0.828462	1.28845	HD_0	HD_1	100	73.727	16.8	76.1995	57.6629	87.3185	62.0558	63.4597	46.1483	86.2457	42.5376	45.1924	75.1241	56.918	89.8521	62.0558	60.2876	42.1334	86.0932	39.7897	47.8787					x
3.34_195.9129m/z		195.913	1	3.34373	0.37795	0	0.73372	0.949104	1.05063	HD_1	HD_3	100	410.766	2.79	431.435	407.346	369.833	400.298	423.039	408.96	414.87	416.957	341.082	425.346	402.083	380.565	400.298	401.893	373.381	414.136	390.023	361.356	x				x
3.34_445.1013m/z		445.101	1	3.34373	0.0285667	0	0.222135	0.700803	Infinity	HD_3	HD_1	100	3.79817	92.08	6.75714	0	4.315	0	0	0	6.88586	4.50864	0	6.66177	0	4.4402	0	0	0	6.87369	4.21739	0			x		x
3.34_610.1312m/z		610.131	1	3.34373	0.0571167	5	0.347252	0.786071	1.29444	HD_0	HD_1	100	203.653	12.5	232.955	186.933	191.073	184.941	154.34	132.707	232.918	126.718	118.975	229.667	184.518	196.617	184.941	146.625	121.162	232.506	118.533	126.047					x
3.35_513.8175m/z		513.818	1	3.35087	0.0357	0	1	1	1	---	---	100 - 5.86	0	---	0	0	0	0	0	0	0	0	0	0	0	0	0	0	0	0	0	0	x				x
3.37_208.9438m/z		208.944	1	3.36515	0.0716	0	0.722703	0.944704	1.04791	HD_1	HD_3	100 - 5.9	98.4812	3.27	106.163	96.3049	87.4919	99.9154	100.734	94.794	95.5624	99.4126	86.9603	104.665	95.0608	90.0305	99.9154	95.6991	86.5469	95.3935	92.9907	92.1293	x				x
3.39_190.9345m/z		190.935	1	3.38658	0.0499833	0	0.688477	0.929902	1.14209	HD_1	HD_0	100	36.1723	17.61	34.6314	37.2578	23.1271	43.4238	33.6068	31.4864	25.9792	40.1627	29.5962	34.1427	36.7765	23.7981	43.4238	31.9269	28.747	25.9332	37.5683	31.3554	x				x
3.41_150.0273m/z		150.027	1	3.408	0.0216167	0	0.281587	0.741873	2.71331	HD_3	HD_0	100 - 7.09	11.2736	25.85	6.28608	0.0706414	6.10806	2.37019	12.3841	4.43386	13.2104	12.6889	7.92162	6.19737	0.0697288	6.28529	2.37019	11.7651	4.04811	13.187	11.8692	8.39248	x				x
3.44_178.1234m/z		178.123	1	3.4439	0.0501833	0	0.179879	0.660951	1.18558	HD_1	HD_0	100	64.3395	3.44	60.109	44.909	57.7868	65.4032	61.7935	65.8217	50.2432	60.8061	55.7861	59.2607	44.3288	59.4635	65.4032	58.7047	60.0952	50.1544	56.8781	59.102	x				x
3.45_250.1430m/z		250.143	1	3.45103	0.0428333	0	0.248558	0.722815	1.19595	HD_1	HD_3	100	48.5828	8.69	37.0955	43.9482	42.2696	42.5703	50.2623	52.9158	32.7613	43.9823	45.1247	36.5719	43.3804	43.4961	42.5703	47.7499	48.3121	32.7034	41.1411	47.8069	x				x
3.46_192.1387m/z		192.139	1	3.45818	0.299417	0	0.661225	0.920969	1.05665	HD_1	HD_0	100 - 15.9	416.423	4.09	380.111	429.684	372.501	402.101	435.271	411.896	376.551	449.973	393.186	374.746	424.133	383.31	402.101	413.514	376.061	375.886	420.906	416.557	x				x
3.47_423.0255m/z		423.025	1	3.47247	0.04285	0	0.430393	0.814128	2.04797	HD_0	HD_3	100 - 17.8	34.9764	39.74	46.2414	19.444	39.2439	33.9609	20.2997	3.46049	40.2415	10.5089	0.485338	45.5888	19.1928	40.3826	33.9609	19.285	3.15942	40.1703	9.83002	0.514187			x		x
3.48_146.0601m/z		146.06	1	3.4796	0.0357167	1	0.179683	0.660951	1.85769	HD_0	HD_3	100	39.2724	15.62	39.3018	30.3414	48.1741	32.8151	24.6572	32.7743	40.3024	9.47373	13.6452	38.7472	29.9494	49.5719	32.8151	23.4247	29.923	40.2311	8.86174	14.4563					x
3.48_190.9398m/z		190.94	1	3.4796	0.0707	0	0.663439	0.920969	1.07288	HD_3	HD_1	100	42.6597	6.13	46.1723	40.2568	33.6383	38.8058	37.4492	43.0301	45.0343	43.0863	39.8584	45.5207	39.7367	34.6143	38.8058	35.5772	39.2864	44.9547	40.303	42.2276	x				x
3.48_392.0951m/z		392.095	1	3.4796	0.04285	0	0.271043	0.734619	1.44844	HD_0	HD_3	100 - 4.51	87.8979	14.23	85.8024	65.9205	111.971	61.8757	82.4433	72.5183	84.1839	54.7183	43.1508	84.5914	65.0689	115.22	61.8757	78.3223	66.2092	84.0351	51.1836	45.7157					x
3.50_178.1240m/z		178.124	1	3.50103	0.0921167	0	0.713801	0.942037	1.06831	HD_0	HD_3	100	95.6206	4.01	99.7669	94.885	92.2098	82.971	95.0201	102.764	97.0415	96.1572	75.3214	98.3589	93.6592	94.8853	82.971	90.2704	93.8238	96.87	89.9457	79.7986	x				x
3.53_149.9790m/z		149.979	1	3.52888	0.04215	0	0.65721	0.920764	2.75727	HD_0	HD_1	100	2.074	86.61	3.08586	0	3.13614	0	0	2.25658	3.01091	0	0	3.0423	0	3.22713	0	0	2.06025	3.00558	0	0	x				x
3.53_219.1063m/z		219.106	1	3.52888	0.0499833	0	0.702547	0.933322	1.07821	HD_0	HD_3	100	26.2679	1.03	26.2914	25.9868	26.5256	26.8531	25.2218	21.3601	27.3748	26.6262	19.0867	25.9203	25.6511	27.2952	26.8531	23.9611	19.5018	27.3264	24.9062	20.2212	x				x
3.55_190.9362m/z		190.936	1	3.55032	0.0428333	0	0.723417	0.944704	1.14424	HD_3	HD_0	100	24.714	14.91	28.409	20.3537	16.0333	24.7563	18.5024	23.5642	28.2058	19.2015	26.7347	28.0081	20.0908	16.4985	24.7563	17.5776	21.5141	28.1559	17.9612	28.3238	x				x
3.59_208.9441m/z		208.944	1	3.59315	0.0642667	0	0.0610528	0.525501	1.10993	HD_1	HD_0	100 - 5.09	87.784	3.72	76.8111	82.7259	77.7318	88.6732	90.5161	84.1626	85.3891	84.0622	77.9363	75.727	81.6571	79.9873	88.6732	85.9916	76.8404	85.2381	78.632	82.5689	x				x
3.61_236.8768m/z		236.877	1	3.60743	0.04285	0	0.0161457	0.337614	Infinity	HD_1	HD_3	100 - 80.8	3.85349	71.78	0	1.76972	0	7.01929	2.63555	1.90562	0	0	0	0	1.74686	0	7.01929	2.50381	1.73983	0	0	0	x				x
3.61_369.9981m/z		369.998	1	3.60743	0.0357	0	0.734146	0.949104	1.53057	HD_1	HD_0	100	56.3733	42.15	54.1908	32.0322	24.272	89.4573	17.8715	61.7911	86.1907	34.483	44.9384	53.426	31.6183	24.9763	89.4573	16.9782	56.4153	86.0383	32.2554	47.6096					x
3.64_178.1234m/z		178.123	1	3.636	0.0214167	0	0.413797	0.806488	1.17563	HD_0	HD_1	100	28.5801	0.69	33.9833	23.1529	28.6041	27.1299	26.7183	19.0833	28.222	28.3958	28.005	33.5037	22.8538	29.4341	27.1299	25.3827	17.4231	28.1721	26.5615	29.6696	x				x
3.66_400.0084m/z		400.008	1	3.65742	0.0642833	0	0.140409	0.62983	2.12115	HD_1	HD_0	100 - 19	192.208	28.06	80.2736	142.723	48.8481	263.112	197.271	116.242	175.188	105.378	185.549	79.1407	140.879	50.2655	263.112	187.41	106.129	174.878	98.5705	196.578			x		x
3.66_167.0336m/z		167.034	1	3.65742	0.0285667	5	0.280565	0.740962	1.77046	HD_1	HD_0	100	38.7919	33.84	24.3577	27.7926	13.5816	53.79	39.2148	23.3708	31.6464	21.1007	45.8978	24.0139	27.4335	13.9757	53.79	37.2546	21.3375	31.5905	19.7376	48.626					x
3.66_217.1049m/z		217.105	1	3.65742	0.11425	0	0.286062	0.746385	2.08834	HD_3	HD_1	100 - 5.6 - 4.44	652.639	21.86	290.256	261.687	511.829	391.37	271.845	274.332	689.345	267.887	1000.69	286.159	258.306	526.68	391.37	258.257	250.465	688.126	250.582	1060.17	x				x
3.66_369.0788m/z		369.079	1	3.66457	0.07855	2	0.047783	0.48441	2.13861	HD_1	HD_0	100 - 12.3	396.262	26.16	146.874	269.372	139.621	511.685	366.042	311.058	313.146	242.459	440.718	144.801	265.892	143.672	511.685	347.745	283.995	312.593	226.797	466.914		x	x	x	x
3.67_195.9129m/z		195.913	1	3.6717	0.477733	0	0.88461	0.995073	1.02702	HD_0	HD_3	100	420.829	1.3	459.325	411.941	391.221	414.062	412.932	404.302	434.558	427.016	367.693	452.843	406.619	402.573	414.062	392.291	369.127	433.79	399.431	389.549	x				x
3.68_236.1287m/z		236.129	1	3.67885	0.0714167	0	0.932104	1	1.01393	HD_0	HD_1	100 - 2.4	115.346	2.48	116.084	120.741	109.213	111.437	112.947	116.899	108.737	120.834	113.034	114.446	119.182	112.381	111.437	107.302	106.729	108.545	113.028	119.753	x				x
3.68_612.1483m/z		612.148	1	3.67885	0.0571167	3	0.549055	0.880777	1.23873	HD_0	HD_3	100 - 16.3	195.378	18.36	174.849	236.801	174.484	195.455	190.257	134.594	192.943	178.946	101.285	172.382	233.741	179.547	195.455	180.747	122.884	192.602	167.386	107.306					x
3.71_252.8724m/z		252.872	1	3.7074	0.0357	0	0.686435	0.929902	1.97445	HD_0	HD_3	100 - 15.7	16.6962	40.85	35.4151	6.40002	8.27345	14.7364	6.65048	9.08081	13.8901	4.23347	7.24474	34.9153	6.31734	8.51352	14.7364	6.31805	8.29078	13.8656	3.95999	7.67537	x				x
3.71_193.1326m/z		193.133	1	3.71455	0.04285	1	0.909395	1	1.23073	HD_1	HD_3	100	8.15942	18.13	11.602	8.73905	3.93657	12.2586	4.80108	7.41855	5.42012	6.64555	7.8236	11.4383	8.62615	4.0508	12.2586	4.56109	6.77313	5.41054	6.21626	8.28864					x
3.72_355.0999m/z		355.1	1	3.72168	0.0571333	5	0.00537869	0.20806	2.17857	HD_0	HD_3	100 - 8.2	280.253	12.08	277.102	315.583	248.074	161.813	131.351	188.841	159.971	98.699	127.252	273.191	311.506	255.273	161.813	124.785	172.411	159.688	92.3233	134.816			x	x	x
3.73_222.1491m/z		222.149	1	3.72883	0.135667	0	0.989281	1	1.02608	HD_0	HD_3	100	122.088	9.44	151.213	108.272	106.781	110.125	116.048	131.927	130.652	120.65	105.653	149.079	106.873	109.879	110.125	110.247	120.449	130.421	112.857	111.933	x				x
3.73_209.1353m/z		209.135	1	3.72883	0.0428333	0	0.694871	0.93106	2.78992	HD_3	HD_1	100	3.23712	86.61	0	2.79441	2.82406	3.48087	0	0	6.53323	0	3.17812	0	2.75831	2.90601	3.48087	0	0	6.52168	0	3.36703			x		x
3.74_236.8802m/z		236.88	1	3.73597	0.0571333	0	0.830382	0.97433	2.96291	HD_3	HD_0	100 - 53.6	1.28305	134.52	1.29911	0	0	1.87985	0	0.349849	0.36234	3.48681	0	1.28077	0	0	1.87985	0	0.319412	0.361699	3.26157	0	x				x
3.75_87.9448m/z		87.9448	1	3.75025	0.04285	0	0.797439	0.96744	1.84181	HD_1	HD_0	100	2.40086	87.67	3.91062	0	0	4.66361	2.53898	0	2.71227	2.26014	0	3.85542	0	0	4.66361	2.41207	0	2.70747	2.11414	0	x				x
3.75_259.0422m/z		259.042	1	3.75025	0.0285667	3	0.520888	0.8697	1.71131	HD_1	HD_0	100	49.801	20.45	24.7347	41.5643	21.0046	40.2616	60.5285	48.613	5.67293	45.4616	54.4234	24.3856	41.0274	21.614	40.2616	57.5029	44.3836	5.6629	42.5249	57.6584					x
3.76_208.9440m/z		208.944	1	3.7574	0.0571333	0	0.918826	1	1.06685	HD_0	HD_3	100 - 6.2	69.9768	10.12	89.9052	69.5133	50.512	61.9253	78.0657	69.7981	73.2539	62.0055	61.5173	88.6363	68.6153	51.9776	61.9253	74.1635	63.7256	73.1244	58.0001	65.1739	x				x
3.79_486.0011m/z		486.001	1	3.78595	0.0571333	0	1.96e-06	0.00107162	Infinity	HD_3	HD_0	100 - 17.2	305.163	24.54	0	0	0	203.483	206.598	128.74	131.82	368.95	414.72	0	0	0	203.483	196.271	117.539	131.587	345.117	439.371		x	x	x	x
3.79_487.9983m/z		487.998	1	3.78595	0.0571333	0	0.000926254	0.0750858	121.536	HD_3	HD_0	100 - 21.4 - 6.59	233.715	35.36	0	5.76905	0	151.031	159.145	76.4598	91.7721	286.294	323.078	0	5.69452	0	151.031	151.19	69.8078	91.6098	267.8	342.282		x	x	x	x
3.79_450.0242m/z		450.024	1	3.7931	0.0571167	0	0.0033363	0.154503	82.7176	HD_3	HD_0	100 - 23.7 - 28.2 - 3.46	499.393	29.29	0	18.112	0	252.028	280.402	152.962	201.498	545.55	751.131	0	17.878	0	252.028	266.386	139.654	201.142	510.309	795.778		x	x	x	x
3.79_325.9947m/z		325.995	1	3.7931	0.0285667	0	9.37e-07	0.000770172	Infinity	HD_3	HD_0	100	89.8847	30.71	0	0	0	61.5454	79.4909	39.6903	58.0298	104.893	106.731	0	0	0	61.5454	75.5175	36.2372	57.9272	98.1172	113.075			x	x	x
3.79_329.0547m/z		329.055	1	3.7931	0.0571333	0	0.0782655	0.568264	1.32485	HD_3	HD_0	100	98.859	8.12	67.3829	80.4372	76.0363	108.788	99.4002	75.8483	103.35	103.64	89.5873	66.4319	79.3981	78.2426	108.788	94.4316	69.2495	103.167	96.9447	94.9124					x
3.79_432.0587m/z		432.059	1	3.7931	0.0499833	0	1.03e-05	0.00424009	Infinity	HD_3	HD_0	100 - 19.3	327.94	41.27	0	0	0	152.287	189.994	76.7738	118.61	364.272	500.936	0	0	0	152.287	180.497	70.0944	118.4	340.741	530.712		x	x	x	x
3.79_251.9942m/z		251.994	1	3.7931	0.0642667	0	0.00304839	0.147399	46.2208	HD_3	HD_0	100 - 60.4	217.205	20.83	0	14.0979	0	176.496	161.42	115.964	150.457	248.057	253.1	0	13.9157	0	176.496	153.352	105.875	150.191	232.033	268.144		x	x	x	x
3.79_539.9206m/z		539.921	1	3.7931	0.0285667	0	0.000556624	0.0717061	Infinity	HD_3	HD_0	100	28.6715	26.97	0	0	0	13.3132	14.8936	8.5471	6.92723	31.8506	47.2368	0	0	0	13.3132	14.1491	7.8035	6.91498	29.7931	50.0446			x	x	x
3.79_541.9187m/z		541.919	1	3.7931	0.0285667	0	0.00436327	0.191286	Infinity	HD_3	HD_0	100 - 34	39.5346	49.93	0	0	0	8.82476	25.4337	15.8412	4.02175	47.577	67.0052	0	0	0	8.82476	24.1624	14.463	4.01464	44.5036	70.988			x	x	x
3.79_556.9226m/z		556.923	1	3.7931	0.0214333	0	0.0552971	0.507388	Infinity	HD_3	HD_0	100 - 29.6	26.5971	96.72	0	0	0	0	0	0	0.309855	27.7619	51.7197	0	0	0	0	0	0	0.309307	25.9685	54.7939			x		x
3.79_322.0006m/z		322.001	1	3.7931	0.0357	0	0.000249126	0.039006	14.3518	HD_3	HD_0	100 - 39.4 - 5.98	93.5894	13.62	7.48487	8.72678	3.35158	65.8305	62.3547	50.3734	57.6996	104.368	118.701	7.37924	8.61404	3.44883	65.8305	59.2379	45.9909	57.5975	97.6257	125.757			x	x	x
3.79_460.0528m/z		460.053	1	3.7931	0.04285	0	0.000268929	0.0401927	Infinity	HD_3	HD_0	100 - 15.7	151.598	66.96	0	0	0	70.926	64.8961	11.2791	51.0316	149.109	254.653	0	0	0	70.926	61.6522	10.2978	50.9413	139.477	269.789			x	x	x
3.79_298.0000m/z		298	1	3.7931	0.07855	0	0.000754518	0.0750858	6.43786	HD_3	HD_0	100 - 15.1	598.604	23.23	81.3055	135.507	62.1327	477.209	537.813	334.349	409.364	664.79	721.659	80.1581	133.756	63.9355	477.209	510.93	305.261	408.64	621.845	764.555		x	x	x	x
3.79_181.1113m/z		181.111	1	3.7931	0.0642667	0	0.00760778	0.242858	60.6966	HD_3	HD_0	100	1560.42	30.98	0	77.1258	0	943.651	1030.11	543.011	793.889	1706.5	2180.88	0	76.1294	0	943.651	978.616	495.769	792.485	1596.27	2310.51		x	x	x	x
3.79_293.0233m/z		293.023	1	3.7931	0.0999833	0	0.00186058	0.103688	2.01081	HD_3	HD_0	100 - 21.1	492.447	12.27	254.822	268.787	211.088	457.359	482.407	379.014	406.13	553.75	517.46	251.226	265.315	217.213	457.359	458.294	346.04	405.412	517.979	548.218	x				x
3.79_288.9791m/z		288.979	1	3.7931	0.0214167	0	1.44e-05	0.00434157	Infinity	HD_3	HD_0	100	30.8396	28.86	0	0	0	21.68	27.0012	10.0393	20.6467	34.8095	37.0628	0	0	0	21.68	25.6515	9.16589	20.6102	32.5608	39.2658			x	x	x
3.79_279.9895m/z		279.99	1	3.7931	0.07855	0	0.000588827	0.0717061	4.71181	HD_3	HD_0	71.3 - 100 - 7.92 - 6.64	966.684	18.48	175.872	285.777	153.837	721.117	801.538	551.334	746.911	1050.4	1102.74	173.39	282.085	158.301	721.117	761.473	503.368	745.591	982.551	1168.28	x				x
3.79_278.0172m/z		278.017	1	3.7931	0.0428333	0	0.000889646	0.0750858	30.6096	HD_3	HD_0	100 - 20.2 - 4.47	115.693	32.22	0.831038	7.72781	2.78005	84.0208	81.1114	43.788	74.2746	122.64	150.165	0.819309	7.62798	2.86071	84.0208	77.057	39.9784	74.1433	114.718	159.091			x	x	x
3.79_270.0047m/z		270.005	1	3.7931	0.0571333	1	0.000910955	0.0750858	8.3331	HD_3	HD_0	100	178.516	21.87	13.5742	37.4073	13.286	134.609	156.63	100.039	131.197	188.855	215.496	13.3827	36.924	13.6715	134.609	148.8	91.3359	130.965	176.655	228.305			x	x	x
3.79_181.1853m/z		181.185	1	3.7931	0.0357	0	0.0817284	0.568264	Infinity	HD_3	HD_0	100	157.434	112.34	0	0	0	0	0	0	0	123.499	348.802	0	0	0	0	0	0	0	115.521	369.535			x		x
3.79_181.0732m/z		181.073	1	3.7931	0.121383	0	0.000936289	0.0750858	6.27278	HD_3	HD_0	100 - 8.99 - 1 - 0.00776	42349.5	15.81	5303.72	10215.7	4734.58	30633.1	32425.2	23759.9	27647.1	46604.8	52796.6	5228.87	10083.7	4871.95	30633.1	30804.4	21692.8	27598.2	43594.2	55934.8			x	x
3.79_163.0613m/z		163.061	1	3.7931	0.0571333	0	0.000747472	0.0750858	4.25568	HD_3	HD_0	100 - 8.44 - 4.25	767.005	19.2	167.34	232.41	140.942	639.015	621.055	441.961	559	816.698	925.318	164.978	229.408	145.032	639.015	590.011	403.51	558.012	763.94	980.319	x				x
3.79_138.0669m/z		138.067	1	3.7931	0.0642667	0	0.00527283	0.20806	8.76659	HD_3	HD_0	100	287.678	15.27	18.9678	69.736	9.74186	191.984	222.053	163.295	196.185	305.049	361.799	18.7001	68.8351	10.0245	191.984	210.953	149.088	195.838	285.344	383.305		x	x	x	x
3.79_296.0244m/z		296.024	1	3.7931	0.0571167	2	0.00552938	0.211403	25.4322	HD_3	HD_0	100 - 3.88	93.7747	13.71	0	11.0617	0	63.855	58.5099	48.4733	60.0902	101.606	119.628	0	10.9188	0	63.855	55.5852	44.2561	59.984	95.0423	126.739			x	x	x
3.80_344.9913m/z		344.991	1	3.80023	0.0214333	0	5.69e-08	0.000187249	Infinity	HD_3	HD_0	100	34.2708	12.39	0	0	0	23.1124	27.253	21.4977	26.4774	40.7552	35.58	0	0	0	23.1124	25.8907	19.6274	26.4306	38.1225	37.6949			x	x	x
3.80_415.0552m/z		415.055	1	3.80023	0.0571167	0	0.0020176	0.107514	72.2967	HD_3	HD_0	100 - 20.3	349.428	31.07	0.707815	13.727	0.0649466	199.297	212.055	112.374	180.918	392.461	474.905	0.697826	13.5496	0.0668311	199.297	201.455	102.597	180.598	367.108	503.133		x	x	x	x
3.80_633.8487m/z		633.849	1	3.80023	0.0214167	0	2.56e-06	0.00120084	Infinity	HD_1	HD_0	100	35.4717	35.43	0	0	0	31.4767	49.5516	25.3867	27.3866	24.0046	46.9129	0	0	0	31.4767	47.0747	23.1781	27.3381	22.4539	49.7014			x	x	x
3.80_327.0471m/z		327.047	1	3.80023	0.0642667	31	0.00147557	0.0912327	2.35587	HD_3	HD_0	100 - 5.26	217.781	7.69	91.86	115.758	69.707	198.731	179.642	161.146	198.465	226.661	228.216	90.5636	114.262	71.7297	198.731	170.663	147.127	198.114	212.019	241.781			x	x	x
3.80_417.0455m/z		417.046	1	3.80023	0.07855	0	0.00403157	0.179899	2.39053	HD_3	HD_0	100 - 15.1	201.449	12.56	79.1229	77.2384	96.4472	162.846	153.606	111.1	155.414	208.908	240.025	78.0062	76.2405	99.2457	162.846	145.928	101.435	155.139	195.413	254.292			x	x	x
3.80_312.0012m/z		312.001	1	3.80023	0.0214333	0	0.000114715	0.0235739	Infinity	HD_3	HD_0	100	31.1525	44.87	0	0	0	13.2435	22.1948	6.28825	15.199	37.0087	41.2498	0	0	0	13.2435	21.0854	5.74117	15.1722	34.618	43.7018			x	x	x
3.80_520.9466m/z		520.947	1	3.80023	0.0214167	0	0.214919	0.693063	Infinity	HD_3	HD_0	100	23.3551	91.26	0	0	0	14.1249	20.8316	0	0	25.804	44.2613	0	0	0	14.1249	19.7903	0	0	24.1371	46.8923			x		x
3.80_270.9686m/z		270.969	1	3.80023	0.0642667	0	0.00202733	0.107514	14.306	HD_3	HD_0	100 - 5.27 - 8.63	238.567	15.54	6.46593	35.4032	8.15893	148.43	165.941	121.177	135.885	283.894	295.922	6.37467	34.9459	8.39567	148.43	157.646	110.635	135.645	265.555	313.512		x	x	x	x
3.80_181.4378m/z		181.438	1	3.80023	0.0285667	0	0.0835645	0.571909	Infinity	HD_3	HD_0	100	62.1205	114.96	0	0	0	0	0	0	0	46.2135	140.148	0	0	0	0	0	0	0	43.2282	148.478			x		x
3.80_181.2499m/z		181.25	1	3.80023	0.0214167	0	0.170198	0.656804	Infinity	HD_3	HD_0	100	94.0008	124.64	0	0	0	0	8.99115	0	0	56.7361	225.266	0	0	0	0	8.54172	0	0	53.0711	238.656			x		x
3.80_137.0829m/z		137.083	1	3.80023	0.0642667	0	0.00149835	0.0912327	6.48297	HD_3	HD_0	100	337.018	15.38	40.283	85.4155	30.257	242.454	259.298	191.121	227.951	371.61	411.494	39.7145	84.312	31.135	242.454	246.336	174.493	227.548	347.605	435.954		x	x	x	x
3.80_110.0712m/z		110.071	1	3.80023	0.0214167	0	0.037492	0.440264	Infinity	HD_3	HD_0	100	18.5563	64.06	0	0	0	0	19.6397	9.79705	5.76522	20.6386	29.2651	0	0	0	0	18.658	8.9447	5.75503	19.3054	31.0046			x	x	x
3.80_276.0173m/z		276.017	1	3.80023	0.05	0	0.00164322	0.094788	7.06046	HD_3	HD_0	100 - 14.7	106.497	15.55	7.725	25.4642	12.0616	92.8335	98.8837	53.1177	90.9001	104.713	123.878	7.61598	25.1352	12.4115	92.8335	93.9409	48.4965	90.7394	97.9489	131.241			x	x	x
3.80_108.0563m/z		108.056	1	3.80023	0.0214167	0	0.000163126	0.0297977	Infinity	HD_3	HD_0	100	20.6137	46.94	0	0	0	3.67667	12.4234	9.81729	12.2557	18.3717	31.2138	0	0	0	3.67667	11.8024	8.96318	12.234	17.185	33.0691			x	x	x
3.81_540.0565m/z		540.056	1	3.80738	0.0642667	0	0.000881827	0.0750858	7.54906	HD_3	HD_0	100 - 36.2	461.586	12.37	34.3257	105.248	43.8611	398.029	368.895	252.151	396.405	485.525	502.829	33.8412	103.888	45.1337	398.029	350.456	230.213	395.704	454.161	532.717		x	x	x	x
3.81_252.1589m/z		252.159	1	3.81452	0.563617	0	0.693536	0.93106	1.01979	HD_1	HD_0	100 - 10.3	2112.9	0.85	2071.26	2089.86	2054.56	2144.69	2088.88	2105.13	2015.35	2197.2	2021.4	2042.03	2062.86	2114.17	2144.69	1984.46	1921.99	2011.79	2055.27	2141.55	x				x
3.81_282.2222m/z		282.222	1	3.81452	0.0928333	0	0.0854118	0.577848	1.41724	HD_0	HD_1	100	125.388	10.89	138.573	111.3	126.292	75.6613	78.2756	111.483	105.89	122.403	92.9893	136.618	109.862	129.956	75.6613	74.3629	101.784	105.703	114.496	98.5166	x				x
3.82_355.0672m/z		355.067	1	3.82167	0.0214167	3	0.583242	0.895134	1.13434	HD_3	HD_1	100	42.3614	3.16	33.1124	47.6511	37.9079	44.2455	29.9357	37.8524	43.8365	41.224	42.0236	32.6451	47.0355	39.0078	44.2455	28.4393	34.5592	43.759	38.561	44.5215					x
3.82_260.0652m/z		260.065	1	3.82167	0.0285667	0	0.51541	0.86622	1.58535	HD_0	HD_1	100	13.3288	37.53	6.54034	14.3752	19.0708	5.77945	6.32746	13.1155	6.06639	8.3136	12.7331	6.44803	14.1895	19.6242	5.77945	6.01118	11.9744	6.05566	7.77656	13.49					x
3.82_250.1422m/z		250.142	1	3.82167	0.0285667	0	0.883793	0.994787	1.16395	HD_0	HD_1	100	27.6827	19.64	17.8119	42.2223	23.014	34.4276	20.0607	16.862	20.7789	25.8006	30.9256	17.5605	41.6768	23.6818	34.4276	19.0579	15.395	20.7422	24.1339	32.7638	x				x
3.82_167.0323m/z		167.032	1	3.82167	0.0214167	0	0.998296	1	1.07548	HD_3	HD_0	100 - 57.9	24.8574	9.61	23.7767	24.927	20.6351	29.755	14.6437	29.5249	33.9612	13.9207	26.6904	23.4411	24.605	21.2338	29.755	13.9117	26.9562	33.9012	13.0215	28.2769					x
3.83_401.0183m/z		401.018	1	3.8288	0.149967	0	0.649318	0.919201	1.0921	HD_0	HD_3	100 - 27.4 - 6.67 - 7.18 - 4.52 - 2.13 - 2.92 - 0.185	4839.78	5.35	4956.38	5020.06	4542.9	5222.27	4952.95	4287.85	5543.66	4266.7	3484.5	4886.43	4955.21	4674.72	5222.27	4705.37	3914.81	5533.86	3991.08	3691.62	x				x
3.83_399.0233m/z		399.023	1	3.8288	0.0928333	0	0.768792	0.960485	1.07091	HD_0	HD_3	100 - 61.1	445.002	3.68	449.621	458.558	426.828	477.653	453.181	373.571	504.507	395.472	346.633	443.276	452.634	439.213	477.653	430.529	341.07	503.615	369.926	367.237					x
3.83_396.9806m/z		396.981	1	3.8288	0.05	0	0.765272	0.960485	1.2211	HD_3	HD_0	100 - 35.1	52.0198	10.04	39.8388	40.4341	47.5293	61.7515	64.8299	25.4365	57.1208	55.3502	43.5884	39.2765	39.9117	48.9084	61.7515	61.5893	23.2235	57.0199	51.7747	46.1793					x
3.83_378.0077m/z		378.008	1	3.8288	0.07855	0	0.494762	0.858763	1.362	HD_3	HD_0	100 - 34.6	64.5591	16.56	41.2882	56.2533	44.6587	76.2832	72.5974	37.4793	80.9435	66.9695	45.7642	40.7055	55.5266	45.9545	76.2832	68.9686	34.2185	80.8004	62.6434	48.4845	x				x
3.83_373.9750m/z		373.975	1	3.8288	0.0357167	0	0.451094	0.830457	1.25308	HD_0	HD_3	100 - 70.1	25.358	52.03	40.8623	15.7744	19.4374	30.3429	27.8576	9.02225	54.8608	5.84885	0	40.2856	15.5706	20.0014	30.3429	26.4651	8.23731	54.7638	5.47102	0					x
3.83_359.9928m/z		359.993	1	3.8288	0.135683	0	0.521922	0.8697	1.11536	HD_0	HD_3	100 - 27.8 - 5.57 - 2.59	2870.11	4.11	2919.6	2955.41	2735.32	3080.44	2924.43	2542.75	3187.83	2470.59	2061.34	2878.4	2917.23	2814.69	3080.44	2778.25	2321.53	3182.19	2311	2183.86		x			x
3.83_666.0647m/z		666.065	1	3.8288	0.0571333	0	0.459917	0.837194	1.27323	HD_0	HD_3	100 - 38.5	213.139	12.54	182.4	230.915	226.103	216.756	213.737	159.135	245.867	155.034	101.302	179.826	227.932	232.664	216.756	203.053	145.29	245.432	145.019	107.324					x
3.83_330.9925m/z		330.992	1	3.8288	0.0642667	0	0.569597	0.885753	1.12421	HD_1	HD_0	100 - 30	98.0581	8.11	85.0569	81.4913	95.124	105.592	105.329	83.2531	108.506	79.9939	75.8651	83.8565	80.4385	97.8841	105.592	100.064	76.01	108.314	74.8265	80.3746					x
3.83_321.0605m/z		321.06	1	3.8288	0.107117	17	0.693955	0.93106	1.06644	HD_1	HD_3	100 - 22.5	613.509	2.6	578.698	608.251	586.333	652.361	637.693	550.473	661.238	551.638	512.982	570.531	600.393	603.346	652.361	605.818	502.581	660.069	516.003	543.474					x
3.83_307.0821m/z		307.082	1	3.8288	0.16425	14	0.585232	0.895739	1.09027	HD_1	HD_3	100 - 17.1 - 3.48	7064.13	4.77	6613.78	7242.83	7118.7	7417.87	7267.8	6506.71	7884.38	6149.18	5404.14	6520.44	7149.26	7325.26	7417.87	6904.51	5940.62	7870.44	5751.96	5725.37		x
3.83_339.0707m/z		339.071	1	3.8288	0.04285	8	0.666327	0.922476	1.09371	HD_3	HD_1	100 - 4.57	81.0811	6.52	73.479	76.7781	83.4441	84.6308	68.0737	69.6979	95.3083	73.6892	74.2456	72.442	75.7862	85.8653	84.6308	64.671	63.6342	95.1398	68.9291	78.6588					x
3.83_289.0709m/z		289.071	1	3.8288	0.128533	37	0.558015	0.884644	1.08675	HD_1	HD_3	100 - 17 - 4.61	3234.08	4.75	3056	3356.69	3255.1	3422.85	3310.81	2968.57	3561.2	2834.95	2531.58	3012.87	3313.33	3349.55	3422.85	3145.32	2710.3	3554.91	2651.82	2682.06		x			x
3.83_287.0552m/z		287.055	1	3.8288	0.107117	31	0.939724	1	1.01724	HD_0	HD_3	100 - 61.9	316.015	1.44	316.176	320.996	310.873	312.371	319.083	310.439	365.017	296.875	270.085	311.714	316.849	319.893	312.371	303.133	283.431	364.371	277.697	286.14					x
3.83_262.9879m/z		262.988	1	3.8288	0.07855	0	0.604441	0.904914	1.11306	HD_0	HD_3	100 - 11.4	265.577	3.52	263.234	275.868	257.628	270.203	266.907	225.136	304.622	215.446	195.732	259.519	272.304	265.104	270.203	253.565	205.549	304.083	201.529	207.367					x
3.83_169.0502m/z		169.05	1	3.8288	0.107117	20	0.494626	0.858763	1.1037	HD_1	HD_3	100 - 9.74	424.079	6.72	382.963	443.317	436.671	449.593	429.345	393.298	459.846	363.163	329.694	377.559	437.59	449.341	449.593	407.884	359.081	459.033	339.704	349.291					x
3.83_163.0400m/z		163.04	1	3.8288	0.0999833	0	0.00134766	0.0904308	1.44451	HD_3	HD_0	100 - 5.33	879.12	5.76	577.423	656.78	591.581	783.856	849.106	733.327	836.906	865.143	935.311	569.274	648.295	608.746	783.856	806.662	669.527	835.427	809.256	990.906	x				x
3.83_151.0397m/z		151.04	1	3.8288	0.1214	5	0.569102	0.885753	1.09022	HD_0	HD_3	100 - 9.74	1396.55	5.13	1313.89	1436.06	1439.71	1444.32	1413.42	1268.66	1540.75	1206.33	1095.86	1295.35	1417.51	1481.48	1444.32	1342.77	1158.29	1538.03	1128.4	1161					x
3.83_138.0321n	138.032	139.039	1	3.8288	0.16425	0	0.600803	0.904506	1.08485	HD_0	HD_3	100 - 9.67 - 1.01	7972.36	4.92	7537.16	8298.36	8081.55	8289.29	8137.28	7407.28	9006.02	6961.68	6078.74	7430.79	8191.16	8316.04	8289.29	7730.53	6762.84	8990.09	6511.96	6440.07	x				x			M+H, 2M+H
3.83_133.0288m/z		133.029	1	3.8288	0.07855	1	0.382405	0.803123	1.14191	HD_0	HD_3	100	246.753	2.05	241.13	250.91	248.22	231.822	264.513	221.819	265.777	197.548	184.939	237.727	247.668	255.422	231.822	251.291	202.52	265.307	184.786	195.932					x
3.83_123.0443m/z		123.044	1	3.8288	0.0856833	4	0.780155	0.964246	1.06494	HD_0	HD_3	100 - 0.908	171.416	7.12	157.439	179.977	176.833	174.616	173.564	152.513	198.72	145.129	139.042	155.217	177.652	181.964	174.616	164.888	139.245	198.369	135.754	147.307					x
3.83_303.1047m/z		303.105	1	3.8288	0.04285	3	0.272849	0.735955	2.22567	HD_1	HD_0	100	93.9355	51.37	59.3066	14.2958	53.0139	48.4644	152.407	80.9349	52.3196	58.8409	125.56	58.4696	14.1111	54.5522	48.4644	144.789	73.8935	52.2271	55.0399	133.024			x		x
3.84_664.0518m/z		664.052	1	3.83595	0.0357167	0	0.683316	0.929902	1.32367	HD_0	HD_1	100 - 51.4	51.9182	13.45	43.8591	55.7582	56.1375	45.5643	62.4038	9.70068	86.6409	19.2419	34.517	43.2401	55.0378	57.7664	45.5643	59.2845	8.85672	86.4877	17.9989	36.5687					x
3.84_612.1483m/z		612.148	1	3.83595	0.128533	3	0.363124	0.793379	1.32536	HD_3	HD_0	100 - 29.2 - 7.38	1747.66	3.71	1359.06	1501.22	1095.59	1603.72	1489.84	1536.46	1280.96	2378.63	1583.38	1339.88	1481.83	1127.38	1603.72	1415.37	1402.78	1278.7	2224.98	1677.5		x			x
3.84_609.1224m/z		609.122	1	3.83595	0.0928333	33	0.250139	0.722905	1.32905	HD_0	HD_1	100 - 33.4 - 53.5	236.301	13.41	260.509	257.932	190.461	222.808	118.827	191.757	250.985	253.637	197.958	256.832	254.6	195.988	222.808	112.887	175.074	250.541	237.252	209.725					x
3.84_504.9183m/z		504.918	1	3.83595	0.0856833	0	0.785073	0.964259	1.12235	HD_1	HD_0	100 - 39	239.957	13.04	243.759	208.997	188.639	282.378	255.887	181.607	261.996	219.136	186.453	240.319	206.297	194.113	282.378	243.096	165.807	261.533	204.98	197.536					x
3.84_442.0454m/z		442.045	1	3.83595	0.0999667	0	0.641878	0.917882	1.1066	HD_0	HD_3	100 - 34.3 - 0.78	568.353	0.94	570.804	572.046	562.209	635.966	547.212	500.641	663.829	488.81	388.167	562.748	564.655	578.522	635.966	519.86	457.085	662.656	457.233	411.239					x
3.84_419.0299m/z		419.03	1	3.83595	0.11425	0	0.595091	0.901687	1.10301	HD_1	HD_3	100 - 25.5 - 2.05	1180.38	6.7	1231.61	1178.32	1078.15	1275.25	1209.37	1056.51	1314.76	1020.86	874.805	1214.23	1163.1	1109.44	1275.25	1148.92	964.594	1312.43	954.917	926.804					x
3.84_404.1521m/z		404.152	1	3.83595	0.0357	1	0.822262	0.972347	1.20607	HD_1	HD_3	100 - 3.98	145.115	13.1	93.5225	122.919	173.61	92.2035	192.307	150.835	124.575	102.873	133.513	92.2026	121.331	178.647	92.2035	182.694	137.712	124.355	96.228	141.449					x
3.84_349.0478m/z		349.048	1	3.83595	0.0214167	0	0.661325	0.920969	1.11901	HD_1	HD_0	100	48.4914	7.37	31.8403	46.7023	51.4594	45.2597	47.887	52.3275	51.613	38.7057	43.596	31.3909	46.099	52.9526	45.2597	45.4933	47.775	51.5218	36.2054	46.1874					x
3.84_305.0658m/z		305.066	1	3.83595	0.135667	32	0.728894	0.947273	1.05408	HD_1	HD_3	100 - 47.7	1057.92	2.21	1034.5	1081.04	1053.81	1102	1079.72	992.031	1182.35	994.358	834.23	1019.9	1067.07	1084.39	1102	1025.75	905.724	1180.26	930.124	883.817					x
3.84_275.0538m/z		275.054	1	3.83595	0.0214167	12	0.234904	0.706647	1.3874	HD_1	HD_0	100	37.2675	9.91	23.9403	19.3428	37.3012	28.8988	39.0672	43.8364	29.3945	29.0362	24.4819	23.6024	19.0929	38.3835	28.8988	37.1144	40.0227	29.3425	27.1606	25.9371					x
3.84_153.0543m/z		153.054	1	3.83595	0.07855	32	0.369655	0.794747	1.13211	HD_1	HD_3	100	174.068	2.94	165.87	172.705	163.161	182.611	169.32	170.273	185.455	147.037	128.775	163.529	170.474	167.895	182.611	160.856	155.459	185.127	137.539	136.43					x
3.84_357.9960m/z		357.996	1	3.83595	0.0857	0	0.485869	0.85202	1.18698	HD_1	HD_3	100 - 36.5	219.561	8.63	212.468	200.273	178.862	245.673	240.483	172.527	218.74	184.193	151.99	209.47	197.686	184.052	245.673	228.462	157.517	218.353	172.295	161.024					x
3.84_303.0508m/z		303.051	1	3.84308	0.0928333	17	0.51572	0.86622	1.08349	HD_0	HD_3	100 - 42	369.722	3.73	356.074	386.736	366.356	367.436	361.212	341.926	396.755	323.824	303.115	351.049	381.74	376.986	367.436	343.157	312.179	396.054	302.905	321.133					x
3.85_377.0427m/z		377.043	1	3.85023	0.04285	0	0.260579	0.729177	1.19894	HD_1	HD_3	100	45.0095	8.36	44.7406	38.0521	43.2658	50.0444	45.8279	39.156	42.4608	38.6613	31.5006	44.1091	37.5605	44.5211	50.0444	43.5372	35.7495	42.3857	36.1639	33.373					x
3.86_208.1337m/z		208.134	1	3.8645	0.142817	0	0.46392	0.837194	1.05721	HD_1	HD_3	100 - 0.783	256.371	0.42	257.65	247.182	226.136	255.452	256.086	257.573	244.956	259.695	222.839	254.013	243.988	232.697	255.452	243.286	235.164	244.522	242.92	236.085	x				x
3.87_259.0481m/z		259.048	1	3.87165	0.07855	0	0.274188	0.736266	1.32349	HD_1	HD_0	100	129.975	12.4	82.6511	121.277	90.6883	122.101	148.516	119.306	83.4686	102.087	139.642	81.4847	119.71	93.3197	122.101	141.092	108.926	83.321	95.4921	147.943					x
3.87_899.2016m/z		899.202	1	3.87165	0.135667	1	0.337501	0.783915	1.66016	HD_0	HD_1	100 - 35.3	382.938	19.75	304.178	389.619	455.018	284.276	241.113	166.6	467.578	214.772	115.278	299.885	384.585	468.221	284.276	229.061	152.106	466.751	200.898	122.13					x
3.88_747.1529m/z		747.153	1	3.87878	0.0285667	3	0.993261	1	1.02345	HD_1	HD_0	100	55.0144	11.31	43.1716	50.8877	67.2025	62.7092	37.7115	64.6226	56.0283	59.2895	47.4179	42.5623	50.2303	69.1524	62.7092	35.8264	59.0004	55.9292	55.4595	50.2365					x
3.89_275.8893m/z		275.889	1	3.89307	0.4706	0	0.70847	0.938916	1.15496	HD_1	HD_3	100 - 53.6	808.707	16.79	1048.51	759.385	605.343	905.756	866.856	653.507	870.805	718.619	511.185	1033.71	749.575	622.907	905.756	823.526	596.652	869.265	672.197	541.57	x				x
3.89_238.8316m/z		238.832	1	3.89307	0.0357	0	1	1	1	---	---	100	0	---	0	0	0	0	0	0	0	0	0	0	0	0	0	0	0	0	0	0	x				x
3.90_915.1962m/z		915.196	1	3.90022	0.1571	1	0.27989	0.740919	1.29126	HD_0	HD_1	100 - 50.8 - 3.22	1086.99	8.66	1064.27	1006.24	1190.46	982.198	608.254	934.956	1100.5	1049.87	791.161	1049.25	993.24	1225	982.198	577.85	853.615	1098.55	982.051	838.188		x			x
3.92_252.1585m/z		252.159	1	3.92163	0.2278	0	0.299989	0.758557	1.05116	HD_1	HD_0	100 - 8.35	667.479	2.8	656.606	628.093	620.28	657.532	689.033	655.871	656.708	660.233	600.153	647.339	619.978	638.278	657.532	654.591	598.81	655.547	617.583	635.827	x				x
3.93_899.2009m/z		899.201	1	3.92878	0.0214167	1	0.573238	0.886968	1.71048	HD_0	HD_1	100	27.4886	29.82	18.0282	31.9668	32.4706	15.7686	7.851	24.5923	54.1565	8.74284	7.67139	17.7737	31.5539	33.4128	15.7686	7.45856	22.4528	54.0607	8.17807	8.12738					x
3.94_405.0234m/z		405.023	1	3.94305	0.07855	0	0.338487	0.783915	1.16	HD_0	HD_3	100	80.1573	6.32	91.0089	76.8783	72.5846	57.9211	70.0361	81.6783	69.5121	73.2472	64.5443	89.7245	75.8851	74.6907	57.9211	66.5353	74.5723	69.3892	68.5156	68.3808	x				x
3.95_595.1441m/z		595.144	1	3.9502	0.0214167	11	0.54619	0.880777	1.24772	HD_0	HD_1	100	62.2323	10.9	74.2934	50.3525	62.0509	55.7527	48.8454	45.0318	78.7862	42.9487	48.6442	73.2449	49.702	63.8514	55.7527	46.4038	41.114	78.6469	40.1743	51.5356					x
3.96_272.8792m/z		272.879	1	3.96448	0.177817	0	0.899393	1	1.05958	HD_3	HD_1	100 - 39.6	181.529	6.24	232.854	142.681	147.473	181.155	159.937	172.874	185.024	201.538	158.024	229.568	140.838	151.752	181.155	151.943	157.834	184.697	188.519	167.417	x				x
3.96_369.0832m/z		369.083	1	3.96448	0.0499833	20	0.343732	0.786071	1.53662	HD_0	HD_1	100 - 10.7	131.172	29.13	166.122	86.3832	141.011	79.9492	59.8781	116.265	135.107	73.5098	115.471	163.777	85.2672	145.103	79.9492	56.885	106.15	134.868	68.7612	122.335					x
3.96_400.0089m/z		400.009	1	3.96448	0.0571333	0	0.389356	0.804653	1.78618	HD_0	HD_1	100 - 86.3 - 12.5	208.318	15.63	289.055	115.232	220.668	137.591	107.782	104.511	255.968	85.0206	133.769	284.976	113.743	227.071	137.591	102.394	95.4188	255.516	79.5285	141.721					x
3.97_222.1492m/z		222.149	1	3.97162	0.184967	0	0.185653	0.662787	1.1427	HD_0	HD_3	100	205.52	6.98	206.7	223.811	186.049	182.314	206.789	209.868	170.038	194.003	175.525	203.782	220.92	191.447	182.314	196.453	191.61	169.737	181.471	185.958	x				x
3.98_192.1389m/z		192.139	1	3.97877	0.04285	3	0.988143	1	1.09287	HD_1	HD_3	100 - 38.6	15.4492	37.76	14.2432	9.13254	20.0747	13.408	24.12	8.81958	14.2795	19.4005	8.72887	14.0422	9.01456	20.6572	13.408	22.9143	8.05227	14.2543	18.1473	9.24772					x
3.98_238.8318m/z		238.832	1	3.97877	0.0849833	0	1	1	1	---	---	100	0	---	0	0	0	0	0	0	0	0	0	0	0	0	0	0	0	0	0	0	x				x
3.99_178.1233m/z		178.123	1	3.9859	0.0214333	0	0.349975	0.786071	1.09629	HD_0	HD_3	100	29.8279	5.04	27.7434	29.1625	32.5778	26.5318	27.7229	30.6282	25.642	27.7847	28.1974	27.3518	28.7858	33.5231	26.5318	26.3372	27.9636	25.5967	25.9899	29.8734	x				x
3.99_513.8178m/z		513.818	1	3.9859	0.0357167	0	1	1	1	---	---	100 - 9.07	0	---	0	0	0	0	0	0	0	0	0	0	0	0	0	0	0	0	0	0	x				x
3.99_172.9580m/z		172.958	1	3.99305	0.05	0	0.440547	0.822087	Infinity	HD_3	HD_1	100	0.608866	173.21	0	0.0784946	0	0	0	0	1.8266	0	0	0	0.0774805	0	0	0	0	1.82337	0	0	x				x
4.00_899.2006m/z		899.201	1	4.00018	0.0635667	1	0.345925	0.786071	1.93954	HD_0	HD_1	100 - 25.7	94.9321	8.1	88.832	92.3973	103.567	55.9371	44.1752	46.7247	154.13	33.7256	23.8008	87.5783	91.2036	106.572	55.9371	41.9671	42.6596	153.858	31.547	25.2155					x
4.02_397.1873m/z		397.187	1	4.0209	0.0207167	22	0.490517	0.856415	2.64916	HD_1	HD_3	100 - 24.7	24.0775	52.51	11.6054	0	30.7001	38.0907	20.6169	13.5249	8.59529	0	18.6709	11.4416	0	31.5909	38.0907	19.5864	12.3483	8.58009	0	19.7807			x		x
4.02_235.8708m/z		235.871	1	4.0209	0.106417	0	0.921483	1	1.16947	HD_0	HD_3	100 - 12.1 - 8.96	46.3771	44.71	63.9501	52.6363	22.5449	63.6608	48.1771	23.6248	63.9931	32.1081	22.8686	63.0475	51.9563	23.1991	63.6608	45.769	21.5695	63.88	30.0339	24.228	x				x
4.03_282.2224m/z		282.222	1	4.02805	0.0285667	0	0.886364	0.996023	1.04546	HD_3	HD_0	100	45.6323	4.66	34.2444	51.1572	45.5423	42.5579	46.7006	44.4143	47.9507	48.6229	40.3234	33.7611	50.4963	46.8638	42.5579	44.3663	40.5502	47.8659	45.4819	42.7202	x				x
4.06_114.0916m/z		114.092	1	4.0566	0.0214167	4	0.247077	0.720986	1.79805	HD_3	HD_0	100	20.3156	20.83	11.4094	17.2364	5.2504	10.5719	10.5988	22.1101	23.8847	15.6407	21.4216	11.2483	17.0138	5.40275	10.5719	10.069	20.1865	23.8425	14.6303	22.6949					x
4.06_147.9687m/z		147.969	1	4.06375	0.0357	0	1	1	1	---	---	100	0	---	0	0	0	0	0	0	0	0	0	0	0	0	0	0	0	0	0	0	x				x
4.07_457.0757m/z		457.076	1	4.07088	0.0642833	5	0.0314134	0.424816	1.94005	HD_3	HD_0	100	179.258	9.24	70.723	100.436	106.036	149.945	124.542	138.109	122.677	206.223	208.873	69.7249	99.1389	109.113	149.945	118.316	126.093	122.46	192.901	221.289				x	x
4.08_287.0553m/z		287.055	1	4.07803	0.1921	31	0.0275554	0.41409	1.63269	HD_3	HD_0	100 - 13.2 - 3.46	1598.06	2.61	949.907	988.059	998.41	1194.46	1261.92	1297.79	1154.91	1814.43	1824.85	936.501	975.295	1027.38	1194.46	1198.84	1184.88	1152.87	1697.22	1933.32		x		x	x
4.09_222.1486m/z		222.149	1	4.08517	0.05	0	0.541109	0.877894	1.09689	HD_3	HD_1	100	55.1258	9.1	49.5661	56.1133	59.3981	57.0353	47.6753	46.0592	51.2863	63.3103	50.7807	48.8666	55.3884	61.1216	57.0353	45.2923	42.052	51.1956	59.2205	53.7992	x				x
4.09_425.0866m/z		425.087	1	4.08517	0.164233	1	0.402049	0.806488	1.13014	HD_0	HD_1	100 - 16.2 - 5.95	892.19	5.81	863.131	861.37	952.07	803.21	665.605	899.53	886.515	848.711	735.508	850.949	850.242	979.695	803.21	632.334	821.271	884.948	793.886	779.227					x
4.09_701.0363m/z		701.036	1	4.08517	0.0857	0	0.488362	0.854113	1.23279	HD_0	HD_1	100 - 27.3	136.253	7.57	113.906	122.384	172.469	126.277	72.0394	133.256	135.997	135.977	118.908	112.298	120.803	177.473	126.277	68.4385	121.662	135.757	127.193	125.976					x
4.09_717.0366m/z		717.037	1	4.08517	0.0214333	0	0.352057	0.786071	1.35445	HD_3	HD_1	100 - 26.2	57.0362	17.59	55.8475	39.7657	37.7372	43.4956	26.5849	56.2499	46.0653	65.7393	59.304	55.0593	39.252	38.8322	43.4956	25.256	51.3562	45.9839	61.4926	62.829					x
4.09_458.0820m/z		458.082	1	4.09232	0.0285667	1	0.552475	0.881563	2.84032	HD_3	HD_1	100 - 39.8	25.9864	80.16	0	16.3857	23.3031	21.5876	0	5.85973	6.10063	24.2082	47.6505	0	16.174	23.9792	21.5876	0	5.34993	6.08984	22.6444	50.4829			x		x
4.09_705.0766m/z		705.077	1	4.09232	0.19925	1	0.606751	0.905433	1.09501	HD_0	HD_1	100 - 41.1 - 3.69	1204.78	4.8	1239.62	1137.96	1236.76	1228.78	905.691	1166.28	1194.48	1212.09	990.877	1222.13	1123.26	1272.65	1228.78	860.419	1064.82	1192.37	1133.79	1049.78					x
4.09_185.9245m/z		185.925	1	4.09232	0.04285	0	0.314035	0.769342	1.75027	HD_0	HD_1	100	20.2582	20.9	28.9303	18.714	13.1305	9.63753	10.7999	14.2857	25.6528	12.0937	10.364	28.522	18.4722	13.5115	9.63753	10.2601	13.0428	25.6074	11.3125	10.98	x				x
4.09_275.0552m/z		275.055	1	4.09232	0.07855	6	0.17146	0.656804	1.22132	HD_0	HD_1	100	175.549	7.38	174.676	163.055	188.916	145.222	118.636	167.355	167.01	175.474	149.416	172.211	160.949	194.397	145.222	112.706	152.795	166.715	164.139	158.298					x
4.10_138.0320n	138.032	139.039	1	4.09945	0.135683	9	0.639209	0.915782	1.06181	HD_0	HD_1	100	437.354	4.36	435.024	419.551	457.486	407.163	372.599	455.922	432.252	449.187	385.062	428.884	414.131	470.761	407.163	353.974	416.257	431.488	420.17	407.95					x			M+H, 2M+H
4.10_305.0661m/z		305.066	1	4.09945	0.185667	32	0.643808	0.91837	1.08263	HD_0	HD_1	100 - 11.8	1008.41	7.85	995.005	936.832	1093.4	961.671	797.217	1035.46	989.424	1020.19	834.672	980.962	924.729	1125.12	961.671	757.368	945.372	987.674	954.284	884.285					x
4.10_307.0827m/z		307.083	1	4.09945	0.0571167	14	0.653591	0.919201	1.0745	HD_0	HD_3	100 - 6.58	160.211	5.66	157.833	152.567	170.233	162.487	136.55	177.083	156.997	157.646	132.665	155.605	150.596	175.172	162.487	129.724	161.677	156.72	147.463	140.551					x
4.10_610.1318n	610.132	611.139	1	4.09945	0.292083	6	0.681168	0.929714	1.08397	HD_0	HD_1	100 - 32.7 - 7.28 - 0.387	12843.6	6.84	12799.8	11987.9	13743.2	12856.9	9470.56	13218.4	12587.7	13271.4	11350.1	12619.2	11833	14141.9	12856.9	8997.17	12068.4	12565.4	12414.1	12024.8		x						M+H, M+Na
4.10_643.1285m/z		643.128	1	4.09945	0.128533	4	0.646906	0.918395	1.11659	HD_0	HD_1	100 - 23 - 6.57	486.334	9.58	477.244	433.005	548.755	491.926	310.662	504.076	515.808	496.936	428.369	470.509	427.411	564.677	491.926	295.133	460.221	514.896	464.835	453.831					x
4.10_719.0380m/z		719.038	1	4.09945	0.0856833	0	0.462361	0.837194	1.23429	HD_0	HD_1	100 - 16.7	169.665	8.82	168.891	153.419	186.685	165.501	84.4374	162.439	167.725	142.463	147.124	166.507	151.437	192.102	165.501	80.2167	148.307	167.428	133.26	155.869					x
4.11_710.0557m/z		710.056	1	4.1066	0.0642667	0	0.376553	0.798521	1.44572	HD_0	HD_1	100 - 32	107.702	10.94	117.708	94.7169	110.68	112.364	33.7145	77.4124	88.1425	115.017	69.814	116.047	93.4933	113.892	112.364	32.0292	70.6775	87.9867	107.588	73.9638					x
4.11_703.0491m/z		703.049	1	4.1066	0.0571333	0	0.326652	0.77577	1.32627	HD_0	HD_1	100 - 22.4	107.703	10.45	100.535	101.895	120.68	93.4978	62.7623	87.3634	122.187	105.248	68.6335	99.1164	100.578	124.181	93.4978	59.6251	79.7628	121.971	98.4488	72.7131					x
4.11_661.1383m/z		661.138	1	4.1066	0.0999667	12	0.643608	0.91837	1.1015	HD_0	HD_1	100 - 14.7	270.439	6.04	262.762	254.126	294.43	270.751	187.357	278.448	273.776	260.276	242.598	259.054	250.843	302.973	270.751	177.992	254.223	273.292	243.462	257.018					x
4.11_627.1332m/z		627.133	1	4.1066	0.128533	3	0.400754	0.806488	1.1484	HD_0	HD_1	100 - 25.4 - 0.469	514.156	9.95	462.559	515.09	564.821	489.692	373.766	479.692	499.246	489.467	408.015	456.03	508.435	581.21	489.692	355.083	437.959	498.363	457.848	432.268					x
4.11_625.1174m/z		625.117	1	4.1066	0.07855	1	0.574917	0.887479	1.18598	HD_0	HD_1	100 - 31.2	181.579	9.92	159.653	156.445	228.639	193.366	93.8379	172.109	199.672	177.284	164.277	157.399	154.424	235.273	193.366	89.1473	157.135	199.319	165.831	174.041					x
4.11_610.1303m/z		610.13	1	4.1066	0.128533	5	0.605612	0.904914	1.09715	HD_0	HD_1	100	750.285	4.94	772.707	707.528	770.62	770.739	566.06	714.745	771.754	725.002	605.718	761.802	698.388	792.98	770.739	537.765	652.562	770.389	678.168	641.722					x
4.11_443.0967m/z		443.097	1	4.1066	0.22065	21	0.548111	0.880777	1.10653	HD_0	HD_1	100 - 24.4 - 3.92	3584.15	6.99	3503.73	3383.84	3864.88	3375.75	2690.08	3651.41	3523.93	3581.24	2992.9	3454.28	3340.12	3977.02	3375.75	2555.61	3333.74	3517.69	3349.9	3170.8		x			x
4.11_441.0815m/z		441.081	1	4.1066	0.0285667	5	0.968228	1	1.06317	HD_3	HD_1	100 - 18.3	44.5932	22.36	33.4721	44.7591	52.9418	43.8161	29.8868	52.1285	49.6419	54.6549	29.4829	32.9997	44.1809	54.478	43.8161	28.3929	47.5933	49.5541	51.1243	31.2354					x
4.11_317.0659m/z		317.066	1	4.1066	0.171383	29	0.46731	0.83969	1.10926	HD_0	HD_3	100 - 17	653.179	4.92	623.756	648.286	687.494	613.574	483.871	671.3	628.938	613.744	523.85	614.953	639.911	707.442	613.574	459.684	612.896	627.826	574.097	554.988					x
4.11_190.9428m/z		190.943	1	4.1066	0.0214333	0	0.970618	1	1.10143	HD_0	HD_3	100	11.1032	15.8	18.2295	10.1857	4.89453	18.7478	9.3613	4.00888	8.66711	11.8066	9.7685	17.9722	10.0541	5.03655	18.7478	8.89337	3.6601	8.65179	11.0439	10.3491	x				x
4.11_595.1438m/z		595.144	1	4.1066	0.142817	11	0.216889	0.694834	1.24947	HD_0	HD_1	100 - 74.2 - 18.3 - 1.56	1867.35	10.99	1632.45	2012.42	1957.18	1682.46	1373.18	1427.91	1974.94	1568.39	1387.53	1609.41	1986.42	2013.96	1682.46	1304.54	1303.68	1971.45	1467.08	1470.01		x
4.11_151.0397m/z		151.04	1	4.11373	0.0285667	5	0.501621	0.860375	1.1086	HD_3	HD_1	100	48.805	4.07	46.0149	47.8075	49.9121	43.11	41.2677	47.6948	55.3106	50.5331	40.5713	45.3655	47.1899	51.3604	43.11	39.2049	43.5453	55.2128	47.2688	42.9829					x
4.11_591.1176m/z		591.118	1	4.11373	0.0856833	0	0.856985	0.979269	1.06335	HD_3	HD_1	100 - 26.6	176.461	8.41	167.541	153.204	186.02	205.743	112.631	179.472	191.46	161.768	176.156	165.177	151.225	191.417	205.743	107.001	163.858	191.122	151.318	186.627					x
4.11_664.0495m/z		664.05	1	4.11373	0.135667	0	0.44958	0.829064	1.30347	HD_0	HD_1	100 - 54.4	320.474	7.14	307.045	307.472	346.906	321.494	129.975	286.116	323.302	302.742	227.77	302.712	303.499	356.972	321.494	123.478	261.224	322.73	283.186	241.309					x
4.11_689.0825m/z		689.082	1	4.11373	0.0285667	3	0.154963	0.635648	1.79674	HD_0	HD_3	100 - 21.2	67.9575	23.75	49.3209	77.1014	77.4501	52.0742	33.5567	30.7664	62.8776	29.1844	21.4057	48.6249	76.1054	79.6974	52.0742	31.8793	28.0898	62.7664	27.2992	22.6781					x
4.12_263.0542m/z		263.054	1	4.12088	0.04285	2	0.355768	0.788127	1.21206	HD_0	HD_3	100	91.6169	12.75	100.206	78.3207	96.3239	72.5839	85.7575	102.726	79.9965	62.4086	84.358	98.7918	77.3089	99.1188	72.5839	81.4709	93.7885	79.8551	58.3772	89.3723					x
4.13_609.1226m/z		609.123	1	4.12802	0.0571167	33	0.625656	0.909189	1.10038	HD_0	HD_3	100	220.947	7.08	224.931	199.609	238.301	227.399	160.45	222.528	204.529	212.773	185.073	221.756	197.03	245.216	227.399	152.429	203.168	204.167	199.028	196.073					x
4.13_593.1311m/z		593.131	1	4.12802	0.1071	2	0.57726	0.889424	1.08507	HD_0	HD_3	100 - 58.1	328.015	4.63	317.863	345.488	320.694	329.805	306.13	281.379	353.518	295.386	257.99	313.377	341.025	329.999	329.805	290.828	256.899	352.893	276.304	273.325					x
4.14_208.1337m/z		208.134	1	4.13515	0.0856833	0	0.0911515	0.586237	1.13143	HD_1	HD_0	100	110.637	1.78	98.3273	99.192	95.8344	99.6697	115.969	116.271	107.501	101.624	102.714	96.9396	97.9105	98.6151	99.6697	110.173	106.155	107.311	95.0596	108.819	x				x
4.14_172.9575m/z		172.957	1	4.1423	0.07855	0	0.421875	0.806488	Infinity	HD_0	HD_1	100	0.144668	173.21	0	0.434003	0	0	0	0	0	0	0	0	0.428396	0	0	0	0	0	0	0	x				x
4.16_513.8191m/z		513.819	1	4.15658	0.0214333	0	1	1	1	---	---	100	0	---	0	0	0	0	0	0	0	0	0	0	0	0	0	0	0	0	0	0	x				x
4.18_70.9422m/z		70.9422	1	4.178	0.0214167	0	0.421875	0.806488	Infinity	HD_3	HD_0	100	0.00124507	173.21	0	0	0	0	0	0	0	0.00373522	0	0	0	0	0	0	0	0	0.00349393	0	x				x
4.19_915.1965m/z		915.197	1	4.18515	0.07855	1	0.137182	0.624317	1.6531	HD_0	HD_1	100 - 28.4	159.62	17.02	164.57	121.622	192.667	85.6549	88.5584	115.46	225.729	145.29	102.46	162.247	120.051	198.258	85.6549	84.1318	105.415	225.33	135.904	108.55					x
4.22_383.0943m/z		383.094	1	4.22085	0.0571167	4	0.259425	0.727188	1.86866	HD_3	HD_1	100 - 4.69	196.549	16.31	182.624	78.9133	151.663	97.9255	124.774	92.8467	301.933	124.548	163.165	180.046	77.8938	156.064	97.9255	118.537	84.769	301.399	116.503	172.864					x
4.22_414.0244m/z		414.024	1	4.22085	0.0357	0	0.667381	0.923375	3.74149	HD_3	HD_1	100 - 28	30.1212	108.07	40.3248	0	16.0359	17.7849	6.36689	0	75.7622	8.12598	6.47537	39.7557	0	16.5012	17.7849	6.04864	0	75.6283	7.60106	6.86028			x		x
4.23_139.0388m/z		139.039	1	4.22798	0.0214167	9	0.0116294	0.301082	1.61929	HD_0	HD_3	100	18.1895	3.8	19.8205	14.5472	20.2009	16.77	17.2544	15.9969	12.6445	11.615	9.4396	19.5408	14.3593	20.787	16.77	16.3919	14.6052	12.6222	10.8647	10.0007				x	x
4.23_140.0472m/z		140.047	1	4.22798	0.0214167	0	0.343365	0.786071	Infinity	HD_0	HD_1	100	5.36947	87.51	7.37882	0	8.72958	0	0	0	12.6816	0	0	7.27468	0	8.98288	0	0	0	12.6592	0	0	x				x
4.23_190.9369m/z		190.937	1	4.22798	0.0214333	0	0.550051	0.880777	1.35267	HD_3	HD_0	100 - 39.6	23.4195	27.77	23.6659	13.0151	15.2595	15.6034	18.4419	26.396	19.5778	33.4216	17.2591	23.3319	12.847	15.7023	15.6034	17.5201	24.0995	19.5432	31.2626	18.285	x				x
4.24_458.0137m/z		458.014	1	4.23513	0.04285	0	0.154987	0.635648	2.46747	HD_0	HD_3	100 - 18.4	83.1927	20.79	96.2542	96.8087	56.5152	46.6049	45.1105	31.1659	65.3174	8.02762	27.8024	94.8957	95.5581	58.155	46.6049	42.8556	28.4544	65.2019	7.50905	29.455			x		x
4.24_899.2004m/z		899.2	1	4.23513	0.0571333	1	0.231339	0.704689	1.68325	HD_0	HD_1	100 - 22	107.387	26.37	122.966	68.7346	130.459	82.2097	49.2285	59.9537	121.273	111.973	60.0671	121.231	67.8466	134.245	82.2097	46.7678	54.7377	121.058	104.74	63.6375					x
4.24_167.0343m/z		167.034	1	4.23513	0.07855	0	0.168236	0.653247	1.36588	HD_0	HD_3	100 - 5	445.934	9.03	459.772	488.209	389.82	342.816	348.549	294.503	405.298	217.98	356.162	453.283	481.901	401.131	342.816	331.127	268.881	404.581	203.899	377.333	x				x
4.24_381.0793m/z		381.079	1	4.23513	0.0499833	18	0.1026	0.592142	1.54174	HD_0	HD_1	100 - 7.32	198.564	9.08	214.903	204.591	176.199	118.05	141.246	127.082	179.126	86.7721	144.43	211.87	201.948	181.311	118.05	134.186	116.026	178.809	81.1668	153.015					x
4.24_172.9578m/z		172.958	1	4.24227	0.07855	0	1	1	1	---	---	100	0	---	0	0	0	0	0	0	0	0	0	0	0	0	0	0	0	0	0	0	x				x
4.28_114.0918m/z		114.092	1	4.27798	0.05	0	0.518607	0.868218	1.10722	HD_3	HD_0	100	46.595	7.68	36.5591	48.9694	40.72	45.0218	46.922	39.7898	48.1341	49.1466	42.5042	36.0432	48.3368	41.9016	45.0218	44.5765	36.328	48.049	45.9718	45.0307	x				x
4.30_282.2214m/z		282.221	1	4.2994	0.14995	0	0.171512	0.656804	1.1097	HD_1	HD_0	100	211.171	0.84	202.508	174.39	193.987	202.854	202.336	228.323	204.921	202.328	205.594	199.65	172.137	199.615	202.854	192.222	208.458	204.559	189.258	217.815	x				x
4.31_208.1343m/z		208.134	1	4.31368	0.178517	0	0.494163	0.858763	1.08008	HD_3	HD_0	100	174.054	3.44	175.308	169.29	138.85	161.9	173.196	169.779	170.716	168.392	183.053	172.834	167.103	142.878	161.9	164.539	155.008	170.414	157.514	193.934	x				x
4.31_287.0553m/z		287.055	1	4.31368	0.0928333	31	0.301203	0.759308	1.26611	HD_3	HD_0	100 - 58.3	197.099	9.72	182.297	112.761	171.961	169.154	197.862	203.671	164.917	190.24	236.139	179.724	111.304	176.951	169.154	187.972	185.951	164.625	177.951	250.175					x
4.32_611.1374m/z		611.137	1	4.32082	0.04285	6	0.177982	0.659016	1.79317	HD_3	HD_1	100 - 20.2	66.8828	29.2	40.0555	55.1794	72.7207	57.2398	23.158	31.4983	92.6116	55.0022	53.0346	39.4902	54.4666	74.8307	57.2398	22.0004	28.7579	92.4479	51.4492	56.187					x
4.33_264.1598m/z		264.16	1	4.32797	0.19995	0	0.718963	0.943506	1.06844	HD_1	HD_3	100	169.818	9.1	150.747	166.706	184.989	191.695	159.012	158.746	155.953	174.666	146.2	148.62	164.552	190.356	191.695	151.064	144.935	155.677	163.383	154.891	x				x
4.33_593.1313m/z		593.131	1	4.32797	0.1071	2	0.0393338	0.445964	1.25573	HD_3	HD_1	100	156.812	4.06	152.797	121.39	144.316	128.615	119.111	126.904	166.99	156.036	147.408	150.641	119.822	148.504	128.615	113.157	115.863	166.695	145.957	156.17				x	x
4.33_594.1353m/z		594.135	1	4.32797	0.0999667	0	0.200501	0.682791	1.47537	HD_0	HD_1	100	111.773	5.25	114.014	105.113	116.192	87.4098	65.5159	74.3515	144.297	81.7995	70.6221	112.405	103.755	119.563	87.4098	62.241	67.8829	144.042	76.5154	74.8199					x
4.34_139.0397m/z		139.04	1	4.3351	0.0214167	0	0.149778	0.633809	1.16128	HD_1	HD_0	100	30.1192	5.13	25.079	25.2596	27.47	32.445	28.3917	29.521	25.6498	31.8462	31.7886	24.725	24.9332	28.2671	32.445	26.9725	26.9527	25.6044	29.789	33.6782					x
4.34_114.0916m/z		114.092	1	4.3351	0.05	4	0.691889	0.93106	1.05154	HD_1	HD_0	100	49.9983	2.6	46.1263	48.1297	48.3872	47.8097	48.4381	53.7472	44.6263	53.9828	48.4547	45.4753	47.5079	49.7912	47.8097	46.0169	49.0712	44.5474	50.4956	51.3349					x
4.34_180.0666m/z		180.067	1	4.3351	0.0714167	0	0.109833	0.60081	2.72409	HD_3	HD_0	75.4 - 100	38.6156	36.36	16.3349	8.29288	17.899	19.9274	40.4452	15.5858	22.2295	34.62	58.9973	16.1044	8.18575	18.4183	19.9274	38.4235	14.2298	22.1902	32.3836	62.5042			x		x
4.34_458.1076m/z		458.108	1	4.34225	0.0571167	0	0.758359	0.956457	1.15045	HD_1	HD_0	100 - 18.3	184.265	13.2	184.561	147.194	148.752	209.048	214.108	129.639	141.759	183.134	221.059	181.956	145.292	153.068	209.048	203.406	118.361	141.509	171.303	234.199					x
4.34_258.5754m/z		258.575	1	4.34225	0.0285667	0	0.0351097	0.436198	9.44226	HD_1	HD_0	100	18.117	37.11	5.75613	0	0	12.2272	8.10872	34.015	6.14902	7.18861	12.0281	5.6749	0	0	12.2272	7.7034	31.0557	6.13815	6.72424	12.7431			x	x	x
4.35_289.0719m/z		289.072	1	4.34938	0.0214333	37	0.641762	0.917882	1.06009	HD_0	HD_3	100	52.7741	4.55	50.2528	53.0342	55.0353	52.9128	55.6427	49.3591	57.2231	43.5858	48.5386	49.5436	52.3491	56.6322	52.9128	52.8613	45.0648	57.1219	40.7702	51.4237					x
4.35_427.1010m/z		427.101	1	4.34938	0.0214167	16	0.662666	0.920969	1.20824	HD_0	HD_1	100	65.8749	8.28	57.1629	72.0518	68.41	59.4261	53.6045	50.533	90.1777	50.5767	40.2707	56.3562	71.121	70.3949	59.4261	50.9251	46.1366	90.0183	47.3096	42.6644					x
4.35_597.1504m/z		597.15	1	4.34938	0.0642667	1	0.314005	0.769342	4.02988	HD_0	HD_3	100	31.0911	69.07	6.77463	39.0405	47.4582	29.5923	6.49022	6.59645	16.0671	7.07837	0	6.67902	38.5361	48.8353	29.5923	6.1658	6.02255	16.0387	6.62112	0			x		x
4.35_689.0824m/z		689.082	1	4.34938	0.0428333	3	0.208987	0.690368	2.07443	HD_0	HD_1	100 - 22.5	89.6577	6.1	92.7315	67.8583	108.383	42.5892	46.1164	40.9555	90.4952	36.3936	12.3815	91.4228	66.9817	111.528	42.5892	43.8112	37.3924	90.3352	34.0426	13.1174			x		x
4.36_149.9803m/z		149.98	1	4.35653	0.0357	0	0.0140049	0.337614	Infinity	HD_0	HD_3	100	3.07787	16	3.2446	2.52366	3.46536	2.30996	0	0	0	0	0	3.19881	2.49106	3.56591	2.30996	0	0	0	0	0	x				x
4.36_178.1238m/z		178.124	1	4.35653	0.0499833	0	0.261612	0.730204	1.26559	HD_1	HD_3	100	55.5676	8.11	54.8791	57.8587	49.2335	48.3741	52.1814	66.1474	32.6036	54.5313	44.5851	54.1046	57.1112	50.6621	48.3741	49.5731	60.3926	32.5459	51.0087	47.2353	x				x
4.36_238.8313m/z		238.831	1	4.35653	0.0642667	0	1	1	1	---	---	100	0	---	0	0	0	0	0	0	0	0	0	0	0	0	0	0	0	0	0	0	x				x
4.36_763.1498m/z		763.15	1	4.36367	0.11425	2	0.160881	0.647464	2.22249	HD_3	HD_0	100 - 35.9	451.268	32.1	193.965	142.886	272.288	200.926	182.134	397.93	240.261	468.549	644.994	191.228	141.04	280.189	200.926	173.03	363.31	239.836	438.281	683.333		x	x		x
4.38_208.9432m/z		208.943	1	4.37795	0.107117	0	0.939982	1	1.02896	HD_1	HD_3	100	115.544	8.95	127.421	116.164	101.291	120.992	122.018	103.622	131.681	112.484	92.7134	125.623	114.664	104.23	120.992	115.919	94.6069	131.448	105.217	98.2243	x				x
4.39_298.0966m/z		298.097	1	4.38508	0.05	1	0.0295375	0.421369	6.16758	HD_3	HD_0	100 - 27.2	110.368	27.59	6.13571	27.2286	20.3201	46.4319	76.65	80.7623	41.5177	111.546	178.039	6.04912	26.8768	20.9097	46.4319	72.8186	73.736	41.4443	104.341	188.621			x	x	x
4.39_114.0917m/z		114.092	1	4.38508	0.0642833	0	0.414966	0.806488	1.13305	HD_3	HD_0	100	57.9056	11.5	43.7165	55.499	54.1025	50.0676	62.7295	60.0627	51.2957	64.6124	57.8086	43.0995	54.782	55.6724	50.0676	59.594	54.8372	51.205	60.4386	61.2448	x				x
4.39_264.1597m/z		264.16	1	4.38508	0.0499833	0	0.696564	0.932141	1.04715	HD_0	HD_3	100	75.0908	5.08	82.4751	72.5047	70.2927	71.9041	78.3666	71.8067	72.0831	75.162	67.8851	81.3111	71.568	72.3323	71.9041	74.4494	65.5594	71.9556	70.3066	71.9203	x				x
4.39_151.0264m/z		151.026	1	4.39223	0.07855	0	0.295364	0.755158	1.33733	HD_3	HD_0	100	47.5465	17.67	30.8434	29.5584	46.2578	37.7131	36.3248	54.2643	57.156	43.8897	41.5938	30.4081	29.1765	47.6	37.7131	34.5091	49.5432	57.0549	41.0545	44.0662	x				x
4.43_188.0711m/z		188.071	1	4.42793	0.107117	1	0.336691	0.783468	1.27724	HD_0	HD_3	100 - 13.4	1684.72	9.19	1556.35	1641.25	1856.55	1076.32	1622.25	1767.22	1149.04	1208.18	1599.87	1534.38	1620.05	1910.42	1076.32	1541.16	1613.47	1147.01	1130.13	1694.97		x			x
4.43_118.0653m/z		118.065	1	4.42793	0.04285	2	0.477338	0.846634	1.57476	HD_0	HD_3	100	66.8721	14.63	67.1969	56.9332	76.4864	20.9736	61.2887	81.4797	36.1711	25.8205	65.4036	66.2485	56.1976	78.7057	20.9736	58.2252	74.3909	36.1071	24.1525	69.2913					x
4.43_130.0659m/z		130.066	1	4.42793	0.02855	0	0.651907	0.919201	1.34772	HD_0	HD_3	100	37.0692	5.79	34.6491	38.7496	37.809	7.39442	41.3842	42.5359	28.9737	21.3466	32.195	34.1601	38.249	38.9061	7.39442	39.3156	38.8353	28.9224	19.9676	34.1087					x
4.43_132.0814m/z		132.081	1	4.42793	0.0285667	0	0.390491	0.805986	2.0249	HD_0	HD_1	90.8 - 100	16.7616	46.07	12.3628	12.2435	25.6784	2.73674	10.6668	11.4296	4.0536	13.7687	15.7465	12.1883	12.0853	26.4235	2.73674	10.1336	10.4353	4.04643	12.8793	16.6825	x				x
4.43_144.0812m/z		144.081	1	4.42793	0.0714167	3	0.3511	0.786071	1.27813	HD_0	HD_3	100 - 7.06	245.396	11.44	218.873	242.518	274.797	151.57	245.862	241.775	168.891	177.438	229.66	215.784	239.385	282.77	151.57	233.572	220.74	168.593	165.976	243.312					x
4.43_146.0608m/z		146.061	1	4.42793	0.0856833	0	0.317989	0.769984	1.27821	HD_0	HD_3	100 - 8.69	604.437	9.68	554.43	590.118	668.763	384.407	579.659	614.587	404.451	446.481	567.702	546.605	582.494	688.168	384.407	550.684	561.118	403.736	417.64	601.447					x
4.43_170.0607m/z		170.061	1	4.42793	0.0357	0	0.411438	0.806488	1.2498	HD_0	HD_3	100	85.3491	13.36	77.3904	80.2498	98.4072	55.132	84.3163	90.9301	62.1949	62.7596	79.9161	76.2982	79.2131	101.263	55.132	80.1017	83.0192	62.085	58.7054	84.6663					x
4.44_259.1154m/z		259.115	1	4.43508	0.0642667	0	0.0734973	0.555783	1.60203	HD_1	HD_0	100	214.03	5.62	141.957	131.402	127.44	168.127	168.18	305.785	203.09	186.723	243.251	139.954	129.705	131.138	168.127	159.773	279.182	202.731	174.661	257.71					x
4.44_595.1439m/z		595.144	1	4.43508	0.214217	11	0.306358	0.764077	1.13791	HD_0	HD_1	100 - 32.4 - 1.54	2311.93	6.77	2416.4	2132.01	2387.38	1969.52	1861.71	2264	2291.94	2107.44	1750.23	2382.3	2104.47	2456.65	1969.52	1768.65	2067.03	2287.88	1971.31	1854.27		x
4.44_167.0335m/z		167.034	1	4.43508	0.0357	5	0.0370272	0.438098	67.0401	HD_3	HD_0	100	47.6061	65.1	0	0	2.13034	0.00324864	32.6571	8.55293	21.7474	39.1105	81.9602	0	0	2.19215	0.00324864	31.0247	7.80882	21.709	36.5841	86.832			x	x	x
4.44_192.0659m/z		192.066	1	4.43508	0.0357	4	0.355051	0.787726	1.74967	HD_0	HD_3	100	42.2017	10.96	37.1005	43.3868	46.1178	8.58587	34.4715	40.6163	15.5446	23.1793	33.6354	36.5768	42.8262	47.456	8.58587	32.7484	37.0826	15.5171	21.6819	35.6347					x
4.44_287.0551m/z		287.055	1	4.44222	0.0357	31	0.438129	0.819693	1.50491	HD_0	HD_1	100	36.3153	15.09	39.5498	22.8632	46.533	8.13314	22.6739	41.5867	27.6006	36.2085	28.8108	38.9916	22.5679	47.8832	8.13314	21.5406	37.9687	27.5518	33.8695	30.5233					x
4.44_425.0876m/z		425.088	1	4.44222	0.0214167	1	0.177018	0.658208	1.14915	HD_3	HD_1	100	49.7191	3.79	48.3461	48.1083	45.1376	38.0281	42.4381	49.3316	47.2592	51.2834	50.6147	47.6637	47.4868	46.4473	38.0281	40.3168	45.0397	47.1757	47.9706	53.6232					x
4.44_261.1312m/z		261.131	1	4.44222	0.1921	0	0.190346	0.669835	1.4398	HD_3	HD_1	100 - 7.34	736.587	9.94	488.266	516.61	590.694	599.552	461.381	473.832	725.305	508.777	975.678	481.375	509.935	607.833	599.552	438.318	432.608	724.022	475.911	1033.67	x				x
4.45_208.1342m/z		208.134	1	4.44935	0.0714167	0	0.725529	0.945517	1.10654	HD_0	HD_3	100	73.9645	12.75	81.6906	76.7498	63.4529	68.6594	81.8905	57.9213	68.4873	76.614	55.4271	80.5377	75.7583	65.2941	68.6594	77.7972	52.8821	68.3662	71.6648	58.7217	x				x
4.46_1068.2154m/z		1068.22	1	4.46363	0.0928333	0	0.0871448	0.581815	1.97705	HD_0	HD_3	100 - 40.5 - 1.28	357.684	6.66	340.748	384.904	347.4	280.533	268.517	140.742	218.222	219.583	104.95	335.939	379.932	357.48	280.533	255.095	128.497	217.836	205.398	111.188					x
4.47_282.9878m/z		282.988	1	4.47078	0.05	0	0.824366	0.973255	1.49029	HD_3	HD_0	100	4.75595	92.9	9.57386	0	0	0	6.16741	3.90922	0	5.41437	8.85346	9.43875	0	0	0	5.85913	3.56912	0	5.06461	9.37972	x				x
4.53_899.2017m/z		899.202	1	4.53435	0.0350167	1	0.252489	0.723569	7.49214	HD_0	HD_1	100 - 26.4	43.8471	31.88	29.7276	44.1357	57.678	9.73737	0	7.81986	51.8267	0	15.3432	29.308	43.5655	59.3515	9.73737	0	7.13953	51.735	0	16.2552			x		x
4.55_208.9444m/z		208.944	1	4.54863	0.0992667	0	0.434203	0.817206	1.16561	HD_1	HD_3	100	107.975	2.9	89.4683	116.574	86.6146	108.12	111.026	104.777	104.261	100.752	72.8874	88.2056	115.068	89.1278	108.12	105.476	95.6615	104.077	94.2438	77.2199	x				x
4.58_611.1384m/z		611.138	1	4.57718	0.11355	6	0.623635	0.909189	1.10562	HD_0	HD_1	100 - 29.2	476.103	7.02	461.994	452.062	514.254	439.974	350.972	500.913	468.024	481.539	371.808	455.474	446.222	529.175	439.974	333.428	457.333	467.197	450.432	393.908					x
4.61_282.2214m/z		282.221	1	4.6129	0.0357167	0	0.861321	0.981638	1.05009	HD_1	HD_0	100	58.1795	3.69	54.6428	59.6732	51.8962	55.7468	59.8167	58.975	54.9175	67.8902	46.7722	53.8716	58.9023	53.402	55.7468	56.8267	53.8442	54.8204	63.5046	49.5523	x				x
4.62_275.1102m/z		275.11	1	4.62003	0.199233	0	0.458083	0.836724	1.41056	HD_3	HD_1	100	157.158	13.27	102.842	107.455	174.786	127.623	107.951	98.672	163.361	100.386	207.725	101.39	106.067	179.857	127.623	102.555	90.0875	163.073	93.9016	220.073	x				x
4.62_289.0846m/z		289.085	1	4.62003	0.0214333	4	0.572184	0.885753	1.64412	HD_3	HD_1	100	33.7997	33.51	13.0362	26.8749	25.3105	28.2499	18.4672	14.9564	31.7994	14.7641	54.8356	12.8522	26.5277	26.0449	28.2499	17.5441	13.6552	31.7432	13.8103	58.095					x
4.63_883.2062m/z		883.206	1	4.62718	0.0928333	2	0.49598	0.858763	1.39347	HD_0	HD_1	100 - 36.7	266.932	14.78	187.716	296.646	316.433	205.492	210.197	158.99	334.912	203.364	143.331	185.067	292.814	325.614	205.492	199.69	145.158	334.32	190.227	151.851					x
4.65_178.1235m/z		178.124	1	4.6486	0.0928333	0	0.555178	0.883983	1.10419	HD_1	HD_0	100	97.7992	5.16	77.1379	102.656	85.9201	96.051	103.492	93.8547	92.2868	103.369	80.5798	76.0492	101.33	88.4131	96.051	98.3187	85.6893	92.1236	96.6917	85.3696	x				x
4.66_114.0914m/z		114.091	1	4.65573	0.0856833	0	0.987536	1	1.00939	HD_3	HD_1	100	80.3286	2.71	82.4731	77.7624	78.5568	79.2231	81.8912	77.6291	80.6869	87.6133	72.6855	81.3091	76.7577	80.8362	79.2231	77.7978	70.8754	80.5443	81.9537	77.0059	x				x
4.66_282.2216m/z		282.222	1	4.66288	0.0714167	0	0.345444	0.786071	1.09553	HD_1	HD_3	100	110.154	5.15	113.482	109.639	102.469	100.672	115.142	114.648	90.4964	109.066	102.082	111.881	108.222	105.442	100.672	109.387	104.674	90.3364	102.021	108.15	x				x
4.67_208.9433m/z		208.943	1	4.67002	0.0928333	0	0.324505	0.773671	1.1536	HD_1	HD_3	100	110.98	6.4	121.999	98.4145	93.0553	110.582	118.27	104.087	90.4653	107.736	90.4056	120.277	97.1431	95.7553	110.582	112.358	95.0311	90.3053	100.777	95.7794	x				x
4.69_795.1386m/z		795.139	1	4.69145	0.0857	0	0.0581368	0.516632	1.61339	HD_0	HD_3	100 - 23.2	245.547	6.05	251.348	256.617	228.676	162.828	202.742	168.152	205.934	105.998	144.646	247.8	253.302	235.311	162.828	192.608	153.523	205.57	99.151	153.244					x
4.73_201.1106m/z		201.111	1	4.72715	0.0429	0	0.421875	0.806488	Infinity	HD_3	HD_0	100	1.31793	173.21	0	0	0	0	0	0	0	0	3.9538	0	0	0	0	0	0	0	0	4.18882	x				x
4.73_593.1319m/z		593.132	1	4.72715	0.0571667	2	0.366707	0.794747	1.27345	HD_1	HD_3	100 - 66.7	211.46	7.49	191.684	208.758	222.742	278.694	161.741	193.944	206.305	166.075	125.778	188.979	206.061	229.205	278.694	153.656	177.071	205.94	155.347	133.254					x
4.73_899.2014m/z		899.201	1	4.72715	0.12145	1	0.340037	0.785693	1.2948	HD_0	HD_1	100 - 40	457.327	11.05	455.111	407.955	508.915	417.737	243.944	397.929	486.685	453.266	328.947	448.688	402.684	523.682	417.737	231.75	363.309	485.825	423.986	348.5					x
4.74_219.0558m/z		219.056	1	4.74143	0.0214333	0	0.942908	1	1.04632	HD_0	HD_3	100	41.3344	9.83	40.7978	49.6127	33.5928	39.001	36.4938	48.0166	40.3428	42.9017	35.2696	40.222	48.9717	34.5676	39.001	34.6696	43.8392	40.2715	40.1303	37.366					x
4.76_383.0945m/z		383.094	1	4.75572	0.0786167	4	0.780371	0.964246	1.24292	HD_1	HD_0	100 - 10.1	308.804	12.52	181.415	285.912	278.022	334.101	327.998	264.315	519.904	145.473	234.765	178.855	282.219	286.089	334.101	311.602	241.319	518.984	136.076	248.72					x
4.76_414.0231m/z		414.023	1	4.75572	0.0214667	1	0.918743	1	3.56478	HD_3	HD_1	100	17.5759	91.34	0	11.1111	4.53086	8.82733	5.96394	0	47.2037	0	5.52398	0	10.9676	4.66232	8.82733	5.66583	0	47.1202	0	5.85233			x		x
4.76_140.0469m/z		140.047	1	4.75572	0.0357667	0	0.946983	1	2.83767	HD_3	HD_1	100	8.6045	92.61	0	9.4919	6.00386	0	5.54317	3.55357	22.9369	0	2.8766	0	9.36928	6.17807	0	5.26609	3.24441	22.8963	0	3.04759	x				x
4.76_178.1235m/z		178.124	1	4.7629	0.0571833	0	0.291279	0.748808	1.21274	HD_1	HD_0	100	58.7615	9.02	40.109	49.7787	55.4724	52.691	62.4535	61.1398	59.5759	51.0223	43.0731	39.5429	49.1356	57.082	52.691	59.3317	55.8206	59.4706	47.7264	45.6334	x				x
4.78_577.1368m/z		577.137	1	4.78433	0.0571333	43	0.5832	0.895134	1.28964	HD_0	HD_1	100 - 48.2	97.4031	7.59	105.525	91.0566	95.6274	84.3331	84.499	57.7492	116.896	105.513	49.581	104.036	89.8802	98.4021	84.3331	80.2752	52.725	116.689	98.697	52.5282					x
4.78_591.1190m/z		591.119	1	4.78433	0.0357167	2	0.804671	0.96744	1.16926	HD_3	HD_0	100 - 43.3	67.0316	2.96	59.185	56.9447	55.8546	88.7467	48.887	60.3737	63.7474	89.0929	48.2545	58.3497	56.209	57.4753	88.7467	46.4433	55.1211	63.6347	83.3377	51.1228					x
4.79_579.1488m/z		579.149	1	4.79147	0.107167	17	0.165087	0.651711	1.45016	HD_3	HD_1	100 - 30.4 - 5.58	960.137	9.93	824.901	888.921	1002.5	862.546	652.059	471.664	1145.26	1018.02	717.131	813.259	877.437	1031.59	862.546	619.465	430.629	1143.23	952.262	759.757		x
4.79_427.1017m/z		427.102	1	4.79147	0.157167	16	0.887324	0.996137	1.05562	HD_0	HD_3	100 - 22.6 - 0.689	1211.19	3.17	1169.98	1217.78	1245.81	1443.47	907.48	1190.99	1148.43	1260.22	1033.46	1153.47	1202.05	1281.96	1443.47	862.119	1087.37	1146.4	1178.81	1094.89					x
4.79_247.0603m/z		247.06	1	4.79147	0.08575	3	0.68843	0.929902	1.08011	HD_0	HD_3	100	209.787	4.86	206.32	201.786	221.254	228.999	154.164	203.61	198.422	205.447	178.815	203.408	199.179	227.674	228.999	146.458	185.896	198.071	192.176	189.444					x
4.79_409.0911m/z		409.091	1	4.79147	0.100033	4	0.812313	0.969468	1.08724	HD_0	HD_3	100 - 14.7 - 17.8	435.465	11.66	406.395	405.896	494.105	491.638	319.65	437.167	439.367	414.176	348.026	400.66	400.652	508.442	491.638	303.672	399.133	438.59	387.421	368.713					x
4.80_144.0819m/z		144.082	1	4.79862	0.0642667	0	0.318542	0.769984	1.28422	HD_3	HD_0	100	52.922	13.2	28.5323	44.1333	50.9631	42.0518	49.2887	38.0606	50.2428	61.778	46.7452	28.1296	43.5631	52.4419	42.0518	46.825	34.7493	50.154	57.7873	49.5237	x				x
4.80_211.0830m/z		211.083	1	4.79862	0.0357	2	0.769026	0.960485	1.11491	HD_0	HD_3	100	91.1536	8.57	86.1619	102.772	84.5273	53.3595	90.5587	106.539	80.9367	75.2025	89.1372	84.9459	101.444	86.98	53.3595	86.032	97.2704	80.7936	70.3445	94.4355					x
4.80_290.0742m/z		290.074	1	4.79862	0.0785667	0	0.545017	0.880777	1.33077	HD_3	HD_1	100 - 28.1	35.1884	12.86	24.2504	24.1093	52.0394	42.297	14.5951	22.4342	40.07	34.3654	31.1298	23.9082	23.7978	53.5494	42.297	13.8656	20.4824	39.9991	32.1455	32.9802					x
4.80_359.2414m/z		359.241	1	4.79862	0.08575	0	0.113407	0.60081	1.10907	HD_1	HD_0	100	119.9	2.26	110.258	108.616	105.45	122.836	119.503	117.36	118.73	127.507	107.348	108.702	107.213	108.51	122.836	113.529	107.15	118.52	119.271	113.729	x				x
4.80_594.1367n	594.137	595.144	1	4.79862	0.171433	10	0.759858	0.95688	1.10253	HD_0	HD_3	100 - 33.9 - 7.65 - 0.124	5751.7	5.6	5425.66	5759.18	6070.26	6903.37	4200.1	5605.98	5406.04	5726	4518.37	5349.08	5684.78	6246.4	6903.37	3990.15	5118.26	5396.48	5356.11	4786.94		x						M+H, M+Na
4.80_609.1234m/z		609.123	1	4.79862	0.07855	33	0.515833	0.86622	1.18906	HD_0	HD_1	100 - 22.8 - 37.7	294.31	6.49	303.755	272.34	306.835	323.966	178.333	240.247	280.747	282.693	191.855	299.468	268.821	315.738	323.966	169.419	219.345	280.251	264.432	203.259					x
4.80_689.0818m/z		689.082	1	4.79862	0.1286	3	0.727314	0.947093	1.17611	HD_0	HD_3	100 - 34.3	427.249	3.68	445.067	421.242	415.437	559.726	231.79	383.193	393.648	414.926	281.24	438.786	415.8	427.491	559.726	220.204	349.855	392.952	388.122	297.957					x
4.81_139.0392m/z		139.039	1	4.8129	0.0929	9	0.777744	0.964246	1.07309	HD_3	HD_1	100	111.594	4.6	109.174	100.63	116.125	115.364	75.4416	121.174	107.83	117.446	109.506	107.633	99.3299	119.494	115.364	71.6706	110.632	107.639	109.859	116.015					x
4.81_163.0397m/z		163.04	1	4.8129	0.0357167	0	0.363395	0.793379	1.37667	HD_3	HD_1	100	47.6184	19.15	49.142	31.5466	44.849	41.3543	28.1167	34.2975	36.6114	42.4167	63.8272	48.4485	31.139	46.1504	41.3543	26.7112	31.3136	36.5466	39.6766	67.6211	x				x
4.82_633.1073m/z		633.107	1	4.82003	0.0714	5	0.0198548	0.352804	1.31193	HD_1	HD_3	100 - 23.6	407.001	2.57	331.515	341.402	324.364	427.046	445.164	348.792	294.048	331.159	305.482	326.836	336.992	333.776	427.046	422.912	318.447	293.528	309.766	323.64		x		x	x
4.82_333.0606m/z		333.061	1	4.82003	0.0928333	32	0.16101	0.647464	2.24186	HD_3	HD_0	100 - 13.5	465.43	24.3	221.308	151.732	249.786	229.638	199.088	396.183	238.202	452.114	705.975	218.184	149.772	257.034	229.638	189.137	361.715	237.781	422.908	747.939		x	x		x
4.83_208.1337m/z		208.134	1	4.82718	0.4637	0	0.531781	0.873521	1.02871	HD_3	HD_0	100	565.513	2.54	538.059	574.965	536.174	544.583	576.766	568.982	565.146	580.066	551.329	530.465	567.537	551.732	544.583	547.936	519.48	564.147	542.595	584.1	x				x
4.83_114.0916m/z		114.092	1	4.82718	0.214283	0	0.0734315	0.555783	1.11662	HD_3	HD_0	100	193.567	3.17	170.322	170.037	179.695	170.767	186.134	189.009	187.283	205.028	188.39	167.918	167.84	184.909	170.767	176.83	172.565	186.952	191.784	199.588	x				x
4.85_747.1539m/z		747.154	1	4.8486	0.0285667	2	0.262793	0.731766	1.68345	HD_3	HD_1	100 - 21.5	68.4052	8.15	51.8342	43.7791	80.8341	51.9287	15.2536	54.7193	64.0278	74.6852	66.5026	51.1026	43.2135	83.1795	51.9287	14.4911	49.9587	63.9146	69.8607	70.4556					x
4.85_899.2014m/z		899.201	1	4.8486	0.135683	1	0.187546	0.66659	1.36938	HD_0	HD_1	100 - 43.6 - 3.99	878.145	11.16	824.068	819.1	991.266	711.003	490.796	722.014	861.326	788.932	569.773	812.438	808.518	1020.03	711.003	466.263	659.199	859.803	737.968	603.641		x
4.88_155.1548m/z		155.155	1	4.87717	0.4137	0	0.44085	0.822186	1.06105	HD_0	HD_1	100	351.765	3.35	329.288	372.269	353.739	343.061	320.944	330.567	334.806	360.756	321.53	324.64	367.46	364.003	343.061	304.902	301.808	334.214	337.452	340.642	x				x
4.88_282.2223m/z		282.222	1	4.8843	0.0573167	0	0.10657	0.60081	1.22944	HD_1	HD_3	100	86.0483	3.6	79.0024	71.0505	67.2411	92.9158	71.6881	93.5411	67.89	72.7817	69.2983	77.8874	70.1326	69.1922	92.9158	68.1047	85.403	67.77	68.0801	73.4174	x				x
4.90_233.0453m/z		233.045	1	4.89858	0.0214333	5	0.556988	0.884086	1.71382	HD_1	HD_0	100	17.2855	33.18	16.2605	0.201357	13.7959	18.5232	22.3	11.0332	3.18071	29.7052	10.0247	16.031	0.198756	14.1962	18.5232	21.1854	10.0733	3.17509	27.7863	10.6206					x
4.91_469.0908m/z		469.091	1	4.90573	0.0787333	0	0.229792	0.704388	1.19059	HD_1	HD_0	100	116.696	4.25	93.4224	99.0599	101.564	112.795	109.481	127.813	90.0309	104.018	125.02	92.1039	97.7801	104.511	112.795	104.008	116.693	89.8717	97.2985	132.452					x
4.91_491.0824m/z		491.082	1	4.90573	0.0285667	17	0.172834	0.656804	1.94931	HD_0	HD_3	100	41.2583	15.34	25.6118	57.823	40.3401	43.0529	57.1605	21.1816	24.0354	21.8191	17.6423	25.2503	57.076	41.5106	43.0529	54.3033	19.3388	23.9929	20.4097	18.6909					x
4.91_504.9156m/z		504.916	1	4.90573	0.0858667	0	0.480515	0.847604	1.23883	HD_1	HD_3	100 - 39.5	166.024	11.25	192.299	138.108	137.324	184.722	165.967	147.384	185.039	129.011	88.0023	189.585	136.323	141.309	184.722	157.671	134.561	184.712	120.677	93.2332					x
4.91_761.1329m/z		761.133	1	4.90573	0.0573167	4	0.523255	0.870372	1.35303	HD_3	HD_0	100 - 67.9	166.351	18.81	123.856	94.5228	150.463	121.433	114.814	160.877	105.602	162.891	230.56	122.108	93.3017	154.829	121.433	109.075	146.881	105.416	152.369	244.265					x
4.91_631.1035m/z		631.103	1	4.91287	0.0358833	1	0.877683	0.992032	1.04477	HD_1	HD_3	100 - 45.7	41.7293	38.69	23.1369	40.4077	59.5439	33.5813	31.2814	60.3252	10.4796	40.1062	69.2378	22.8104	39.8857	61.2716	33.5813	29.7178	55.0768	10.4611	37.5154	73.3534					x
4.91_972.1383m/z		972.138	1	4.91287	0.0716	0	0.0670442	0.542487	1.52909	HD_3	HD_0	100 - 74.9 - 28.8 - 10.9 - 0.948	1263.12	7.6	862.88	753.572	861.729	1001.19	999.663	1338.2	942.965	1435.11	1411.29	850.702	743.836	886.733	1001.19	949.694	1221.78	941.297	1342.41	1495.18		x			x
4.91_687.0728m/z		687.073	1	4.91287	0.0573	0	0.206732	0.689086	1.27283	HD_3	HD_0	100 - 15	97.3605	8.18	69.0521	73.5948	86.8275	69.7088	102.264	99.821	106.348	94.5581	91.1755	68.0775	72.644	89.3469	69.7088	97.1526	91.1366	106.16	88.4498	96.5951					x
4.91_684.0764m/z		684.076	1	4.91287	0.0716	1	0.128352	0.61427	1.23436	HD_3	HD_0	100 - 71.8 - 24.2	363.235	6.63	316.756	281.848	284.211	318.55	374.519	350.303	300.212	399.17	390.324	312.285	278.206	292.458	318.55	355.798	319.826	299.682	373.384	413.525					x
4.91_1003.1171n	1003.12	1026.06	1	4.91287	0.0501667	0	0.00535135	0.20806	1.62315	HD_3	HD_0	100 - 40.1 - 12 - 1.8	230.857	8.94	160.996	127.663	138.023	197.235	173.712	207.293	198.7	244.207	249.663	158.724	126.013	142.028	197.235	165.029	189.258	198.349	228.432	264.503				x	x			M+H, M+Na
4.91_498.0232m/z		498.023	1	4.91287	0.0787333	0	0.129452	0.61427	1.22405	HD_3	HD_0	100 - 62.9 - 13.8 - 1.04	564.956	4	482.66	448.376	453.605	473.621	557.563	596.192	482.793	591.637	620.438	475.848	442.584	466.767	473.621	529.693	544.323	481.94	553.419	657.317					x
4.91_201.0523m/z		201.052	1	4.91287	0.0715833	27	0.370924	0.794747	1.13184	HD_3	HD_0	100 - 57.3	134.894	4.19	128.779	126.29	102.477	114.842	107.537	141.08	130.018	141.094	133.572	126.961	124.658	105.451	114.842	102.162	128.806	129.788	131.979	141.512					x
4.91_389.0215m/z		389.021	1	4.91287	0.0573	0	0.153129	0.635648	1.38007	HD_3	HD_0	100	93.3539	5.77	74.7286	77.3474	50.8567	63.9949	74.2283	95.9025	91.9746	99.2993	88.7879	73.6739	76.3482	52.3323	63.9949	70.518	87.559	91.812	92.8847	94.0655	x				x
4.91_341.9839m/z		341.984	1	4.91287	0.0501667	0	0.444236	0.826159	1.30219	HD_3	HD_0	100	47.379	17.12	45.352	23.9889	39.8118	44.0603	31.7674	35.2389	55.1521	33.9504	53.0346	44.712	23.679	40.9669	44.0603	30.1795	32.1731	55.0546	31.7572	56.187					x
4.91_326.5564m/z		326.556	1	4.91287	0.0501667	0	0.281106	0.741389	1.50703	HD_3	HD_1	100	48.8895	24.9	21.9966	30.2265	45.4052	41.7623	28.0368	27.5241	31.5059	56.7089	58.4538	21.6862	29.836	46.7226	41.7623	26.6353	25.1295	31.4501	53.0456	61.9283					x
4.91_325.0474n	325.047	326.055	1	4.91287	0.06445	0	0.298126	0.757526	1.18819	HD_3	HD_0	100 - 71.6 - 14.5 - 1.18	629.17	7.2	526.616	492.946	569.003	544.918	539.377	681.746	532.096	657.498	697.917	519.184	486.578	585.513	544.918	512.416	622.434	531.155	615.024	739.401					x			M+H, 2M+H
4.91_262.9879m/z		262.988	1	4.91287	0.0930167	0	0.419989	0.806488	1.08074	HD_1	HD_0	100 - 42.6 - 1.6	615.027	4.34	630.404	561.596	515.245	641.297	575.529	628.255	598.853	629.797	577.822	621.507	554.34	530.195	641.297	546.761	573.597	597.794	589.114	612.168					x
4.91_446.1085m/z		446.108	1	4.91287	0.02875	0	0.778783	0.964246	1.4408	HD_3	HD_1	100	12.8926	17.56	7.31153	17.5901	5.52777	9.09006	10.444	7.31059	6.38117	21.038	11.2587	7.20834	17.3629	5.68816	9.09006	9.92192	6.67456	6.36989	19.6789	11.9279					x
4.92_595.1426m/z		595.143	1	4.92002	0.356533	11	0.166166	0.653247	1.18353	HD_0	HD_1	100 - 32.9 - 7.82 - 0.287	14907.4	6.05	14405	14304.4	16012.7	12841.7	10649.5	14295.8	13750.4	13347.6	12220.1	14201.7	14119.6	16477.3	12841.7	10117.2	13052.1	13726.1	12485.3	12946.5		x
4.92_528.0350m/z		528.035	1	4.92002	0.0716	0	0.189064	0.668664	1.20265	HD_3	HD_0	100 - 64.2 - 7.57 - 1.91	380.117	9.11	338.101	283.035	327.063	315.181	366.329	374.191	330.445	384.421	425.485	333.329	279.378	336.553	315.181	348.018	341.636	329.861	359.589	450.776					x
4.92_526.0262m/z		526.026	1	4.92002	0.02875	0	0.147976	0.633174	2.74784	HD_3	HD_0	90.3 - 100	50.8275	25.35	5.71617	31.0253	18.7503	12.3166	40.9847	33.2644	39.7372	47.7816	64.9637	5.6355	30.6245	19.2944	12.3166	38.936	30.3704	39.667	44.695	68.8252			x		x
4.92_513.0635m/z		513.064	1	4.92002	0.0359	17	0.38699	0.804161	1.3311	HD_3	HD_0	100 - 14.6 - 13.2	109.723	16.34	98.0994	63.1054	86.0867	84.0244	74.2149	132.077	89.2354	117.368	122.567	96.715	62.2901	88.5846	84.0244	70.5052	120.586	89.0776	109.786	129.852					x
4.92_479.5948m/z		479.595	1	4.92002	0.0359	0	0.149018	0.633174	9.40767	HD_3	HD_0	100	25.0382	60.44	0	0	7.98439	9.43768	0	16.008	8.26237	37.6626	29.1895	0	0	8.21606	9.43768	0	14.6153	8.24776	35.2297	30.9245			x		x
4.92_442.0456m/z		442.046	1	4.92002	0.0930167	0	0.463138	0.837194	1.07612	HD_1	HD_0	100 - 7.65	767.078	2.68	791.409	708.967	638.083	743.351	779.573	778.311	749.731	782.197	700.876	780.239	699.808	656.598	743.351	740.605	710.597	748.405	731.669	742.537					x
4.92_419.0301m/z		419.03	1	4.92002	0.135867	0	0.300158	0.758557	1.10439	HD_1	HD_0	100 - 25.5 - 5.62	1947.99	2.25	1983.15	1726.39	1582.03	1973.02	1897.36	1973.6	1877.28	2046.33	1794.78	1955.17	1704.09	1627.94	1973.02	1802.52	1801.89	1873.96	1914.14	1901.46					x
4.92_417.0303m/z		417.03	1	4.92002	0.0787333	0	0.529653	0.872932	1.10879	HD_1	HD_3	100 - 39	230.613	7.56	255.041	195.432	186.029	211.182	235.739	244.917	198.786	226.722	198.449	251.442	192.907	191.427	211.182	223.955	223.609	198.434	212.076	210.245					x
4.92_407.0077m/z		407.008	1	4.92002	0.121583	0	0.031533	0.424816	1.15861	HD_3	HD_0	100 - 25.6	973.548	3.83	897.211	819.175	804.433	930.209	946.105	1000.19	904.264	1025.78	990.598	884.549	808.592	827.775	930.209	898.813	913.175	902.666	959.517	1049.48	x				x
4.92_412.9781m/z		412.978	1	4.92002	0.0573	0	0.142832	0.633174	1.67047	HD_3	HD_0	100 - 14.8	228.874	14.25	128.296	123.358	159.38	154.835	186.406	235.764	146.255	243.679	296.687	126.486	121.764	164.004	154.835	177.088	215.252	145.997	227.937	314.322					x
4.92_404.0271m/z		404.027	1	4.92002	0.1073	0	0.0573697	0.515015	1.16481	HD_1	HD_0	100 - 46.1 - 44.5	1238.46	2.61	1164.49	1049.33	975.853	1214.79	1225.29	1275.29	1142.57	1324.52	1213.58	1148.06	1035.77	1004.17	1214.79	1164.05	1164.34	1140.55	1238.96	1285.72	x				x
4.92_401.0185m/z		401.018	1	4.92002	0.170867	0	0.316194	0.769342	1.0958	HD_1	HD_0	100 - 26.5 - 6.08	7333.37	2.37	7413.7	6541.48	6121.65	7350.88	7151.25	7497.99	7035.32	7795.52	6731.64	7309.07	6456.97	6299.27	7350.88	6793.79	6845.66	7022.88	7291.94	7131.77	x				x
4.92_376.0378n	376.038	399.022	1	4.92002	0.100167	0	0.0302442	0.421369	1.15543	HD_1	HD_0	100 - 47.4	975.773	2.76	902.941	827.871	802.72	955.525	965.459	1006.34	908.124	1041.1	963.124	890.198	817.176	826.012	955.525	917.2	918.785	906.518	973.843	1020.37				x	x			M+H, M+Na
4.92_373.9737n	373.974	396.98	1	4.92002	0.0716	0	0.065564	0.538936	1.17691	HD_3	HD_0	100 - 41.5	299.114	2.61	279.959	235.439	247.061	281.466	270.973	267.835	275.923	316.048	305.371	276.008	232.397	254.23	281.466	257.429	244.534	275.436	295.631	323.522					x			M+H, M+Na
4.92_392.9946m/z		392.995	1	4.92002	0.02875	1	0.145041	0.633174	1.30607	HD_3	HD_0	100	63.3425	9.84	49.6607	43.255	52.5801	59.2588	40.5839	53.7213	57.6019	73.3874	59.0381	48.9599	42.6961	54.1057	59.2588	38.5553	49.0475	57.5001	68.6467	62.5473					x
4.92_387.9923m/z		387.992	1	4.92002	0.06445	0	0.79791	0.96744	1.40581	HD_3	HD_0	100	41.2134	27.35	37.6212	28.7095	21.6189	38.0384	19.3931	34.7539	16.9918	58.271	48.3774	37.0903	28.3386	22.2462	38.0384	18.4237	31.7303	16.9618	54.5068	51.253					x
4.92_610.1309n	610.131	611.138	1	4.92002	0.1073	6	0.291514	0.748825	1.21886	HD_3	HD_0	100 - 27.4 - 7.54	965.682	12.08	712.104	760.473	904.28	728.795	787.668	1015.75	831.888	1045.85	1019.31	702.054	750.648	930.518	728.795	748.295	927.38	830.417	978.286	1079.9					x			M+H, M+Na
4.92_414.9799m/z		414.98	1	4.92002	0.0716	1	0.110853	0.60081	1.4061	HD_3	HD_0	100 - 52.5	383.589	0.59	272.862	274.375	271.175	313.63	317.573	394.404	285.237	420.957	444.573	269.011	270.831	279.044	313.63	301.699	360.091	284.732	393.764	470.998					x
4.92_635.1366m/z		635.137	1	4.92002	0.0858667	2	0.224543	0.701803	1.3497	HD_3	HD_0	100 - 34.8 - 24.9 - 8.03 - 2.29	2924.17	12.92	1949.98	2067.03	2482.57	2243.52	2461.48	3078.27	2191.92	3209.85	3370.73	1922.46	2040.32	2554.6	2243.52	2338.44	2810.46	2188.05	3002.5	3571.09		x			x
4.92_382.0044m/z		382.004	1	4.92002	0.0287333	0	0.372727	0.795246	1.94613	HD_1	HD_3	100	13.2691	23.4	12.5917	5.9768	6.75608	10.3213	12.9767	16.5092	0	6.76848	13.686	12.414	5.89958	6.95211	10.3213	12.328	15.0729	0	6.33125	14.4995					x
4.92_655.0799m/z		655.08	1	4.92002	0.0501667	0	0.107844	0.60081	1.64078	HD_3	HD_0	100 - 22.4 - 35.2 - 5.26	185.106	18.72	96.7624	88.4872	153.197	122.897	167.275	178.011	146.761	174.406	234.151	95.3968	87.344	157.642	122.897	158.913	162.524	146.501	163.139	248.069					x
4.92_1025.0533m/z		1025.05	1	4.92002	0.0430333	0	0.356557	0.788407	1.22854	HD_3	HD_0	100	78.5803	6.03	68.4075	61.9878	61.492	61.1356	65.5047	99.5254	71.4051	84.3202	80.0156	67.4421	61.187	63.2763	61.1356	62.2304	90.8667	71.2789	78.8732	84.7718					x
4.92_1005.1268m/z		1005.13	1	4.92002	0.02875	0	0.261555	0.730204	10.8814	HD_3	HD_0	100 - 14.1	22.2105	39.71	6.12344	0	0	7.70958	17.0593	11.0335	0	32.1388	34.4928	6.03702	0	0	7.70958	16.2065	10.0736	0	30.0627	36.5431			x		x
4.92_493.0447n	493.045	987.122	1	4.92002	0.0430333	0	0.0558704	0.509057	2.05805	HD_3	HD_0	100 - 33.6 - 15.3	156.118	15.76	68.2417	69.6913	89.6385	92.2764	104.522	146.104	98.0984	168.711	201.544	67.2786	68.791	92.2394	92.2764	99.2978	133.393	97.925	157.813	213.524			x		x			M+Na, 2M+H
4.92_986.1193m/z		986.119	1	4.92002	0.0430333	0	0.167718	0.653247	2.14604	HD_1	HD_0	100	41.1888	17.43	34.8444	12.0083	10.726	35.5258	38.7751	49.2654	21.1002	28.2507	72.5104	34.3526	11.8532	11.0372	35.5258	36.8369	44.9793	21.0629	26.4258	76.8205			x		x
4.92_970.1248m/z		970.125	1	4.92002	0.06445	0	0.0931545	0.586237	1.57723	HD_3	HD_0	100 - 81.5	558.718	13.53	314.397	340.876	407.446	426.084	475.554	604.947	395.262	596.862	684.032	309.96	336.472	419.268	426.084	451.783	552.317	394.563	558.306	724.691					x
4.92_968.1215m/z		968.122	1	4.92002	0.02875	0	0.306968	0.764077	2.65564	HD_3	HD_0	100	42.8133	24.28	15.0917	0	33.2733	10.9124	10.1205	36.8682	31.1083	46.3643	50.9674	14.8788	0	34.2387	10.9124	9.61459	33.6606	31.0533	43.3692	53.9969			x		x
4.92_954.1283m/z		954.128	1	4.92002	0.0858667	0	0.657528	0.920764	1.13864	HD_3	HD_1	100 - 71.7 - 17.4 - 21.2 - 11.6	456.818	8.74	398.208	414.047	478.312	407.899	261.991	533.696	418.23	454.254	497.97	392.588	408.698	492.191	407.899	248.895	487.264	417.49	424.91	527.57					x
4.92_943.1824m/z		943.182	1	4.92002	0.0359	0	0.14767	0.633174	2.02935	HD_3	HD_0	100 - 26.1	97.1419	34.3	29.3933	49.6471	64.5647	70.6782	59.9203	112.545	57.2018	101.132	133.092	28.9785	49.0057	66.4381	70.6782	56.9252	102.753	57.1006	94.5989	141.003			x		x
4.92_649.0872m/z		649.087	1	4.92002	0.0715833	1	0.320968	0.770494	1.22541	HD_3	HD_0	100 - 23.9	221.363	5.4	157.631	174.195	210.107	176.237	186.99	196.383	170.525	241.594	251.97	155.406	171.945	216.204	176.237	177.643	179.297	170.224	225.988	266.947					x
4.92_721.0523m/z		721.052	1	4.92002	0.0716	0	0.190886	0.669835	1.65163	HD_3	HD_0	100 - 33.9 - 8.98 - 0.702	1288.86	14.3	706.261	726.112	908.687	818.278	908.159	1366.07	831.283	1351.34	1683.95	696.293	716.732	935.054	818.278	862.764	1247.22	829.814	1264.05	1784.04		x			x
4.92_707.0931m/z		707.093	1	4.92002	0.0573	0	0.0510992	0.489837	1.43382	HD_3	HD_0	100 - 30.9	202.299	13.61	157.626	120.034	145.613	168.144	203.489	228.516	166.568	206.082	234.247	155.401	118.484	149.838	168.144	193.317	208.635	166.273	192.77	248.171					x
4.92_680.0458n	680.046	703.046	1	4.92002	0.100167	0	0.316347	0.769342	1.18897	HD_3	HD_0	100 - 44.6 - 53.6 - 7.5	1027.78	8.26	808.303	840.146	944.847	790.353	802.782	1099.66	899.687	1073.43	1110.22	796.896	829.292	972.262	790.353	762.654	1003.99	898.096	1004.09	1176.22					x			M+H, M+Na
4.92_701.0419m/z		701.042	1	4.92002	0.0715833	0	0.422938	0.806701	1.17384	HD_3	HD_1	100 - 46.1	331.71	4.38	235.967	297.428	342.292	265.46	236.105	346.192	320.259	326.803	348.067	232.637	293.586	352.224	265.46	224.303	316.074	319.693	305.692	368.757					x
4.92_698.0561m/z		698.056	1	4.92002	0.0573	0	0.276928	0.739183	1.20617	HD_3	HD_0	100 - 89.4 - 24.6	395.3	5.39	333.394	341.869	307.933	347.089	349.309	404.015	316.957	452.463	416.48	328.689	337.452	316.868	347.089	331.849	368.865	316.396	423.234	441.236					x
4.92_680.0448m/z		680.045	1	4.92002	0.0501667	0	0.0450832	0.470582	1.32134	HD_3	HD_0	100	75.3331	2.11	65.3287	46.2863	59.423	67.4774	69.6822	66.9863	76.6779	78.7317	70.5898	64.4067	45.6883	61.1472	67.4774	66.1991	61.1584	76.5423	73.6457	74.7857				x	x
4.92_666.0656m/z		666.066	1	4.92002	0.1073	0	0.0282991	0.417253	1.3194	HD_3	HD_0	100 - 74.9 - 24.5 - 9.61 - 2.68 - 1.76 - 0.11	5880.25	3.14	4609.18	4333.59	4427.47	5123.59	5093.05	5947.41	5042.31	6408.54	6189.9	4544.13	4277.61	4555.94	5123.59	4838.47	5429.98	5033.4	5994.56	6557.83		x		x	x
4.92_665.0615m/z		665.062	1	4.92002	0.0930167	0	0.0316809	0.424816	1.28642	HD_3	HD_0	100	512.544	5.84	397.063	375.853	422.367	436.146	462.16	519.245	451.952	541.41	544.269	391.46	370.997	434.622	436.146	439.059	474.071	451.153	506.436	576.621				x	x
4.92_663.0468m/z		663.047	1	4.92002	0.0358833	0	0.483786	0.850181	1.22263	HD_3	HD_0	100	73.1954	13.45	56.5224	53.2152	69.8636	60.5648	57.8426	99.004	63.3083	73.2821	82.9959	55.7247	52.5277	71.8907	60.5648	54.9513	90.3906	63.1963	68.5482	87.9292					x
4.92_719.0513m/z		719.051	1	4.92002	0.0716	0	0.191592	0.670164	1.59039	HD_3	HD_0	100 - 37.6	1254.52	16	707.047	725.172	934.21	797.226	960.604	1313.65	842.354	1315.97	1605.22	697.068	715.804	961.317	797.226	912.587	1199.37	840.865	1230.96	1700.64		x			x
4.92_379.0501m/z		379.05	1	4.92002	0.0787333	0	0.136358	0.624317	1.30371	HD_3	HD_0	100 - 10.6 - 6.01	199.234	4.75	166.67	141.037	150.754	193.388	179.625	196.611	151.436	225.019	221.246	164.318	139.215	155.129	193.388	170.646	179.505	151.169	210.483	234.397	x				x
4.92_306.0751n	306.075	307.082	1	4.92002	0.143017	14	0.127101	0.61427	1.26793	HD_3	HD_0	100 - 16.5 - 3.57 - 0.21	24408.6	3.01	19281.8	18656.7	19813.6	21090.8	21128.6	25923.9	20021.5	26390.6	26813.6	19009.7	18415.7	20388.5	21090.8	20072.5	23668.5	19986.1	24685.8	28407.4		x						M+H, M+Na
4.92_360.0458n	360.046	361.053	1	4.92002	0.06445	0	0.259426	0.727188	1.30721	HD_3	HD_0	100 - 19 - 1.54	365.015	7.77	279.363	257.475	300.857	260.948	330.324	401.22	296.739	363.324	434.98	275.421	254.148	309.586	260.948	313.813	366.313	296.215	339.854	460.836					x			M+H, M+Na
4.92_179.0349m/z		179.035	1	4.92002	0.100167	0	0.324716	0.773671	1.1271	HD_1	HD_0	100 - 5.53	259.55	3.96	233.561	219.973	237.309	241.855	252.321	284.473	214.838	256.526	269.765	230.264	217.131	244.195	241.855	239.709	259.724	214.458	239.955	285.801	x				x
4.92_177.0544m/z		177.054	1	4.92002	0.0501667	12	0.409134	0.806488	1.14463	HD_1	HD_0	100 - 10.9	86.5698	3.26	77.0431	77.0637	72.7865	79.0661	72.767	107.876	81.689	88.6084	88.8106	75.9558	76.0681	74.8985	79.0661	69.1297	98.491	81.5446	82.8845	94.0896					x
4.92_174.0580m/z		174.058	1	4.92002	0.0573	0	0.1387	0.626437	1.29474	HD_3	HD_0	100	38.4386	4.66	30.1677	33.3442	25.553	39.3089	36.7373	35.9893	30.1212	40.0921	45.1025	29.742	32.9134	26.2944	39.3089	34.901	32.8583	30.068	37.5022	47.7834	x				x
4.92_169.0503m/z		169.05	1	4.92002	0.1073	20	0.123598	0.61068	1.21825	HD_3	HD_0	100 - 11.4	1040.12	3.43	873.425	820.129	867.783	945.975	961.085	1120.25	870.516	1127.41	1122.43	861.099	809.534	892.962	945.975	913.045	1022.78	868.977	1054.58	1189.15					x
4.92_168.1245m/z		168.125	1	4.92002	0.0216	0	1	1	1	---	---	100	0	---	0	0	0	0	0	0	0	0	0	0	0	0	0	0	0	0	0	0	x				x
4.92_163.0397m/z		163.04	1	4.92002	0.128733	0	0.11819	0.606153	1.21747	HD_3	HD_0	100 - 10.8	1559.42	2.94	1295.73	1237.99	1308.89	1384.26	1394.39	1649.66	1330.99	1661.93	1685.34	1277.44	1221.99	1346.87	1384.26	1324.69	1506.14	1328.64	1554.58	1785.52	x				x
4.92_161.0936m/z		161.094	1	4.92002	0.0216167	13	0.168477	0.653247	2.52626	HD_3	HD_0	100	12.0456	20.43	9.13118	4.12817	1.04516	6.45834	6.45131	9.04374	9.47522	8.38491	18.2768	9.00231	4.07484	1.07548	6.45834	6.12884	8.25693	9.45847	7.84326	19.3632			x		x
4.92_155.0342m/z		155.034	1	4.92002	0.06445	8	0.738606	0.949104	1.06994	HD_3	HD_0	100 - 1.01	138.76	3.91	131.884	123.893	133.293	120.555	129.537	154.321	123.849	138.979	153.451	130.023	122.292	137.16	120.555	123.062	140.895	123.63	130.002	162.573					x
4.92_153.0548m/z		153.055	1	4.92002	0.0858833	32	0.196256	0.677669	1.25576	HD_3	HD_0	100 - 7.44	424.053	2.51	340.875	328.06	344.121	354.325	368.266	463.96	345.324	446.155	480.681	336.064	323.822	354.105	354.325	349.858	423.595	344.713	417.334	509.253					x
4.92_151.0399m/z		151.04	1	4.92002	0.150133	0	0.137606	0.624317	1.2329	HD_3	HD_0	100 - 9.75	4185	2.45	3447.02	3298.54	3437.75	3669.28	3773.62	4442.05	3473.4	4494.54	4587.06	3398.37	3255.93	3537.5	3669.28	3584.99	4055.59	3467.26	4204.2	4859.72		x			x
4.92_139.0739m/z		139.074	1	4.92002	0.06445	0	0.070617	0.551522	1.54114	HD_3	HD_0	100	736.365	4.17	484.264	455.461	493.688	607.586	593.461	767.048	528.202	792.956	887.936	477.43	449.577	508.012	607.586	563.796	700.314	527.268	741.732	940.715		x			x
4.92_138.0320n	138.032	139.039	1	4.92002	0.157283	0	0.131149	0.61427	1.24439	HD_3	HD_0	100 - 9.51 - 1.12	26931.6	2.43	21897.5	21037.6	21992.1	23451	23931.8	28695	22342.8	29200.7	29251.4	21588.5	20765.8	22630.3	23451	22735.6	26198.5	22303.3	27314.4	30990.1	x				x			M+H, 2M+H
4.92_135.0443m/z		135.044	1	4.92002	0.10015	0	0.257248	0.725412	1.16517	HD_3	HD_0	100 - 0.63	241.517	5.7	194.53	217.838	209.473	216.368	210.514	267.55	213.559	253.867	257.124	191.784	215.024	215.551	216.368	199.991	244.273	213.181	237.468	272.407	x				x
4.92_110.0370n	110.037	133.029	1	4.92002	0.0930167	6	0.0848674	0.577731	1.24897	HD_3	HD_0	100 - 5.16	865.784	2.14	695.042	677.562	706.993	764.44	791.366	956.638	742.068	905.568	949.717	685.233	668.808	727.507	764.44	751.809	873.41	740.756	847.07	1006.17					x			M+H, M+Na
4.92_123.0443m/z		123.044	1	4.92002	0.1073	4	0.0970806	0.586237	1.24553	HD_3	HD_0	100 - 5.56	591.577	4.62	494.812	451.406	478.662	546.143	527.747	624.059	494.204	627.292	653.236	487.828	445.574	492.551	546.143	501.367	569.766	493.33	586.77	692.064					x
4.92_121.0287m/z		121.029	1	4.92002	0.0930167	0	0.0229242	0.375351	1.2999	HD_3	HD_0	100 - 5	216.117	6.96	152.9	172.473	173.395	185.21	207.096	222.424	193.055	226.754	228.543	150.742	170.245	178.427	185.21	196.744	203.073	192.714	212.106	242.128	x				x
4.92_107.0500m/z		107.05	1	4.92002	0.0216167	0	0.747806	0.952003	1.17359	HD_1	HD_0	100	27.5771	10.37	22.59	21.6457	26.2585	20.5237	28.6426	33.5651	18.4372	30.297	30.1813	22.2712	21.3661	27.0205	20.5237	27.2109	30.6449	18.4046	28.3399	31.9753					x
4.92_181.0502m/z		181.05	1	4.92002	0.121583	0	0.102845	0.592142	1.24349	HD_3	HD_0	100 - 12.4 - 3.23	2315.97	1.78	1865.87	1827.69	1893.87	2079.18	2082.09	2483.92	1935.38	2509.18	2503.35	1839.53	1804.08	1948.83	2079.18	1978.01	2267.82	1931.96	2347.09	2652.15	x				x
4.92_205.0498m/z		205.05	1	4.92002	0.0787333	0	0.484189	0.850435	1.10081	HD_3	HD_0	100	136.487	8.71	136.849	116.479	118.634	129.77	122.888	145.437	120.541	142.271	146.649	134.917	114.975	122.076	129.77	116.745	132.784	120.328	133.08	155.366					x
4.92_369.0080m/z		369.008	1	4.92002	0.0430333	0	0.298124	0.757526	1.42254	HD_3	HD_0	100	47.6153	10.9	26.3245	45.9588	28.1329	32.9095	39.7783	33.3233	34.1445	44.6352	64.0662	25.953	45.3651	28.9492	32.9095	37.7899	30.4242	34.0841	41.7518	67.8743					x
4.92_226.1421m/z		226.142	1	4.92002	0.0430167	0	0.678948	0.929315	1.20196	HD_3	HD_1	100	50.2087	17.06	31.481	61.4828	40.8306	47.0477	44.6044	33.6647	54.538	57.6217	38.4662	31.0367	60.6885	42.0154	47.0477	42.3748	30.7359	54.4416	53.8995	40.7526	x				x
4.92_359.9929m/z		359.993	1	4.92002	0.143	0	0.150266	0.634522	1.11145	HD_3	HD_0	100 - 39.5 - 9.2 - 6.81 - 0.663 - 0.53	4763.29	2.81	4650.31	4169.89	4036.76	4693.49	4666.21	4909.77	4437.69	5188.98	4663.2	4584.68	4116.02	4153.89	4693.49	4432.96	4482.61	4429.84	4853.78	4940.38		x			x
4.92_357.9966m/z		357.997	1	4.92002	0.0858667	0	0.0647881	0.534511	1.16463	HD_3	HD_0	100 - 73.7	411.328	2.43	383.763	353.635	322.154	386.175	404.839	399.709	384.313	441.179	408.491	378.347	349.067	331.502	386.175	384.602	364.934	383.633	412.68	432.772					x
4.92_349.0503m/z		349.05	1	4.92002	0.0573	0	0.1683	0.653247	1.16603	HD_3	HD_0	100 - 6.33	229.329	5.65	205.065	200.89	184.071	205.478	219.66	238.225	199.107	247.376	241.504	202.17	198.294	189.412	205.478	208.68	217.5	198.755	231.396	255.859					x
4.92_337.0544m/z		337.054	1	4.92002	0.06445	21	0.312611	0.768764	1.11425	HD_1	HD_0	100 - 11.6	193.637	2.57	184.984	170.635	165.727	189.983	191.634	199.293	165.127	210.558	181.059	182.373	168.43	170.536	189.983	182.055	181.955	164.835	196.956	191.821					x
4.92_333.0324m/z		333.032	1	4.92002	0.0359	0	0.358902	0.791993	1.33698	HD_3	HD_0	100 - 11.2	73.1269	16.19	63.2013	38.6506	62.2351	49.5656	62.1086	83.178	60.3996	75.1725	83.8087	62.3094	38.1513	64.0409	49.5656	59.004	75.9415	60.2928	70.3165	88.7904					x
4.92_330.9907m/z		330.991	1	4.92002	0.0716	0	0.212539	0.692595	1.18199	HD_3	HD_0	100 - 54.3	197.065	9.64	185.237	158.601	156.331	187.411	212.563	170.713	174.28	218.757	198.159	182.622	156.552	160.867	187.411	201.938	155.861	173.972	204.626	209.937					x
4.92_320.0534n	320.053	321.061	1	4.92002	0.121583	17	0.113543	0.60081	1.19	HD_3	HD_0	100 - 21.3	2067.26	1.88	1735.9	1705.16	1770.53	1851.6	1902.78	2176.88	1794.72	2200.5	2206.56	1711.4	1683.13	1821.9	1851.6	1807.67	1987.49	1791.54	2058.36	2337.72		x			x			M+H, M+Na
4.92_319.0469m/z		319.047	1	4.92002	0.121583	1	0.118791	0.60744	1.17432	HD_3	HD_0	100 - 18.2	353.138	1.74	305.775	295.351	301.024	303.813	338.724	380.435	319.907	368.744	370.762	301.46	291.535	309.759	303.813	321.793	347.337	319.341	344.924	392.801					x
4.92_339.0711m/z		339.071	1	4.92002	0.0573167	8	0.22035	0.700803	1.22626	HD_3	HD_0	100 - 5.97 - 0.613	235.574	9.44	196.308	170.322	209.692	221.067	221.017	259.248	185.734	252.695	268.293	193.538	168.122	215.777	221.067	209.969	236.693	185.406	236.372	284.24					x
4.92_303.0504m/z		303.05	1	4.92002	0.11445	17	0.0679735	0.545115	1.15979	HD_1	HD_0	100 - 41.8	892.311	5.32	813.827	731.271	763.014	847.401	887.575	941.956	794.666	934.624	935.041	802.341	721.824	785.154	847.401	843.209	860.005	793.261	874.249	990.62					x
4.92_270.0526n	270.053	293.069	1	4.92002	0.0787333	0	0.0913527	0.586237	1.1941	HD_3	HD_0	100 - 8.63 - 5.33	422.096	2.91	364.191	343.705	352.558	362.52	391.507	418.518	373.038	466.216	427.034	359.051	339.265	362.787	362.52	371.937	382.107	372.379	436.099	452.417	x				x			M+H, M+Na
4.92_289.0712m/z		289.071	1	4.92002	0.157283	37	0.12383	0.61068	1.23368	HD_3	HD_0	100 - 16.6 - 8.91 - 0.479	9397.73	3.22	7771.94	7334.68	7746.24	8194.83	8282.12	9863.65	7916.51	10135.9	10140.8	7662.26	7239.92	7971	8194.83	7868.13	9005.5	7902.51	9481.12	10743.6		x			x
4.92_261.0404m/z		261.04	1	4.92002	0.0573167	7	0.16226	0.647464	1.2078	HD_1	HD_0	100 - 19.4	151.623	8.03	115.569	135.728	125.313	131.425	172.855	150.588	131.159	160.025	149.058	113.938	133.974	128.949	131.425	164.215	137.487	130.927	149.687	157.918					x
4.92_259.0598m/z		259.06	1	4.92002	0.0930167	10	0.232274	0.704954	1.14274	HD_3	HD_0	100 - 54.7 - 98.8	604.585	4.84	505.483	525.396	556.322	533.367	550.357	614.997	535.739	609.698	668.317	498.349	518.608	572.464	533.367	522.847	561.492	534.792	570.312	708.042					x
4.92_246.0530n	246.053	247.06	1	4.92002	0.0787333	3	0.0731864	0.555783	1.27591	HD_3	HD_0	100 - 12.6 - 5.23	485.482	2.4	388.72	370.66	382.113	466.439	409.033	516.377	410.794	507.154	538.498	383.234	365.871	393.201	466.439	388.588	471.452	410.068	474.392	570.507					x			M+H, M+Na
4.92_238.9684m/z		238.968	1	4.92002	0.0430167	0	0.723844	0.944819	1.08777	HD_1	HD_0	100	62.9597	6.39	65.7959	46.3717	61.4711	61.3095	60.0224	67.5472	53.3591	59.7647	73.3266	64.8673	45.7726	63.2548	61.3095	57.0221	61.6705	53.2648	55.904	77.6851					x
4.92_233.9850m/z		233.985	1	4.92002	0.0715833	0	0.120746	0.608296	1.12704	HD_3	HD_0	100	205.338	3.4	191.885	182.32	172.372	184.701	192.498	217.113	200.674	213.366	201.974	189.177	179.965	177.374	184.701	182.876	198.224	200.32	199.583	213.979					x
4.92_219.0584m/z		219.058	1	4.92002	0.0715833	0	0.44918	0.829033	1.10302	HD_1	HD_0	100	192.141	3.94	182.094	170.796	169.696	183.793	173.398	219.233	183.629	211.769	175.112	179.524	168.589	174.62	183.793	164.73	200.159	183.304	198.089	185.521	x				x
4.93_395.0514m/z		395.051	1	4.92733	0.02875	2	0.766885	0.960485	1.28164	HD_3	HD_0	100	34.816	21.09	23.8027	23.9126	33.7805	15.5771	36.0458	38.9378	24.4821	30.3909	49.575	23.4668	23.6036	34.7607	15.5771	34.244	35.5502	24.4388	28.4277	52.5218					x
4.93_438.0505m/z		438.051	1	4.92733	0.0716	0	0.220861	0.700803	1.24023	HD_3	HD_0	100 - 81.2 - 33.8	280.756	10.6	253.212	218.913	206.998	278.764	208.064	263.251	239.835	305.292	297.14	249.638	216.085	213.004	278.764	197.663	240.348	239.411	285.571	314.802					x
4.93_455.1144m/z		455.114	1	4.92733	0.0573167	3	0.848227	0.977618	1.2189	HD_1	HD_3	100 - 12.6	174.516	20.73	170.144	112.943	160.757	184.884	97.2517	241.412	123.216	124.868	181.44	167.743	111.484	165.422	184.884	92.3905	220.409	122.998	116.802	192.225					x
4.93_470.0791m/z		470.079	1	4.92733	0.0716	2	0.250642	0.722905	1.25924	HD_3	HD_0	100 - 40.2	125.431	11	86.4696	92.5501	119.805	120.201	82.9256	110.437	109.575	131.991	134.728	85.2493	91.3545	123.281	120.201	78.7805	100.829	109.381	123.465	142.736					x
4.93_521.2199m/z		521.22	1	4.92733	0.0214167	0	0.00283481	0.139117	Infinity	HD_3	HD_1	100	49.1217	47.18	0	8.00551	0	0	0	0	45.5268	27.956	73.8824	0	7.90208	0	0	0	0	45.4463	26.1501	78.274			x	x	x
4.93_969.1227m/z		969.123	1	4.92733	0.02875	0	0.0499234	0.489837	3.14643	HD_3	HD_0	100	48.9563	38.42	22.5572	8.67958	15.4411	23.7806	27.7243	53.5248	27.4291	57.2197	62.22	22.2389	8.56744	15.8891	23.7806	26.3384	48.8681	27.3806	53.5234	65.9184			x	x	x
4.93_593.1292m/z		593.129	1	4.92733	0.135867	2	0.464857	0.837965	1.07096	HD_0	HD_3	100 - 73.8	922.053	3.58	959.286	896.25	910.624	878.751	773.503	944.184	874.258	909.711	798.913	945.747	884.671	937.047	878.751	734.839	862.04	872.712	850.945	846.401					x
4.93_617.1257m/z		617.126	1	4.92733	0.206567	10	0.354214	0.787462	1.21637	HD_0	HD_1	100 - 31.7 - 6.32	1631.56	4.07	1364.34	1622.62	1907.72	1309.03	1057.25	1657.74	1492.03	1602.57	1497.54	1345.09	1601.66	1963.07	1309.03	1004.41	1513.51	1489.39	1499.05	1586.56		x			x
4.93_643.1266m/z		643.127	1	4.92733	0.0287333	4	0.623724	0.909189	1.63134	HD_1	HD_0	100 - 12.2	40.5873	41.92	19.5767	18.1662	36.8963	26.4361	19.8682	75.4575	20.8253	39.2413	53.8614	19.3004	17.9315	37.9669	26.4361	18.8751	68.8927	20.7885	36.7064	57.0629					x
4.93_1061.0296m/z		1061.03	1	4.92733	0.0359	0	0.945639	1	1.12885	HD_3	HD_0	80 - 100 - 60.8 - 31	80.1556	10.95	55.0292	77.2496	80.741	68.5806	85.4691	78.599	102.713	108.037	29.7165	54.2526	76.2516	83.0838	68.5806	81.1968	71.7609	102.532	101.058	31.4829					x
4.93_391.0351m/z		391.035	1	4.92733	0.06445	0	0.00994297	0.284282	1.08762	HD_3	HD_0	100 - 14	173.864	0.78	162.13	159.374	158.067	170.664	168.527	181.882	172.305	174.655	174.632	159.842	157.315	162.654	170.664	160.103	166.058	172.001	163.373	185.013				x	x
4.93_538.0189m/z		538.019	1	4.92733	0.0501667	0	0.194198	0.67426	1.27296	HD_3	HD_0	100 - 86.3 - 77.8 - 44.5 - 15.5	281.462	11.29	216.82	198.57	247.939	229.329	272.561	298.61	230.088	284.166	330.133	213.76	196.004	255.134	229.329	258.937	272.63	229.681	265.809	349.756					x
4.93_378.0224m/z		378.022	1	4.92733	0.0715833	0	0.369464	0.794747	1.18976	HD_3	HD_0	100	87.3858	5.71	87.0933	79.4513	53.7999	76.9075	71.415	79.9965	79.7229	90.2258	92.2087	85.8642	78.4248	55.3609	76.9075	67.8452	73.0368	79.5819	84.3974	97.6896					x
4.93_664.0569m/z		664.057	1	4.92733	0.0858833	0	0.0353111	0.436198	1.28089	HD_3	HD_0	100	443.891	4.87	366.037	336.818	336.791	379.179	409.396	474.155	399.387	482.256	450.03	360.871	332.467	346.563	379.179	388.932	432.904	398.68	451.103	476.78				x	x
4.93_355.0666m/z		355.067	1	4.92733	0.0715833	3	0.218234	0.696654	1.16711	HD_3	HD_0	100	166.136	5.34	141.718	135.085	150.239	154.228	144.722	170.531	142.537	177.409	178.462	139.718	133.34	154.599	154.228	137.488	155.694	142.285	165.948	189.07					x
4.93_369.9818m/z		369.982	1	4.92733	0.0430333	0	0.356191	0.788127	1.44478	HD_3	HD_0	100 - 43.4 - 36	99.4634	20.02	82.1735	54.6496	69.7073	81.2277	50.5805	100.103	70.8686	125.429	102.092	81.0137	53.9436	71.7299	81.2277	48.0522	91.3943	70.7433	117.327	108.161					x
4.93_127.0395m/z		127.039	1	4.92733	0.0573	9	0.678613	0.929315	1.15253	HD_3	HD_0	100	77.6394	9.6	73.4337	60.5595	68.0993	60.2478	73.0335	96.3331	64.7589	71.6013	96.558	72.3973	59.7771	70.0753	60.2478	69.3829	87.9521	64.6444	66.976	102.297					x
4.93_203.0364m/z		203.036	1	4.92733	0.0858667	2	0.182616	0.662787	1.16686	HD_1	HD_0	100 - 16	191.017	8.79	178.707	150.036	162.361	189.622	173.088	210.34	192.208	203.708	166.855	176.185	148.098	167.072	189.622	164.436	192.04	191.868	190.549	176.773					x
4.93_236.9530m/z		236.953	1	4.92733	0.02875	0	0.60258	0.904829	1.20083	HD_0	HD_3	100 - 21.1	35.2091	8.87	35.1548	38.3573	32.1152	19.2665	31.1617	41.5053	23.7513	34.0717	30.1392	34.6587	37.8618	33.047	19.2665	29.604	37.8943	23.7093	31.8707	31.9307	x				x
4.93_241.0489m/z		241.049	1	4.92733	0.0501667	2	0.0159956	0.337614	1.63848	HD_3	HD_0	100 - 39.4 - 34.3	115.564	6.14	65.7096	71.7955	74.0884	104.394	99.5716	130.05	88.1566	130.477	128.058	64.7822	70.868	76.2381	104.394	94.5944	118.735	88.0008	122.049	135.67				x	x
4.93_222.0535n	222.053	245.046	1	4.92733	0.0430167	0	0.656916	0.920764	1.09356	HD_3	HD_0	100 - 3.21	176.905	6.66	161.25	151.272	172.786	151.263	176.796	196.631	149.432	186.158	195.126	158.974	149.318	177.8	151.263	167.958	179.524	149.168	174.132	206.725	x				x			M+H, M+Na
4.93_168.0423m/z		168.042	1	4.92733	0.0573	1	0.69938	0.932141	1.08037	HD_0	HD_1	100	89.4812	8.5	96.3858	81.3215	90.7364	67.6673	85.1077	95.6992	76.8667	81.6415	92.6605	95.0255	80.2709	93.3691	67.6673	80.8535	87.3733	76.7307	76.3677	98.1683					x
4.93_275.0551m/z		275.055	1	4.92733	0.1073	6	0.35122	0.786071	1.11896	HD_1	HD_0	100 - 19.7	427.236	3.09	394.914	372.02	378.51	415.035	401.29	465.384	354.327	434.796	443.633	389.34	367.214	389.493	415.035	381.231	424.895	353.7	406.709	470.003					x
4.93_286.0470m/z		286.047	1	4.92733	0.0501667	0	0.0266978	0.409774	1.29993	HD_1	HD_0	100	81.0363	5.86	58.1586	64.9317	63.9259	74.7688	82.9434	85.3966	67.3933	74.911	86.2595	57.3378	64.0928	65.7808	74.7688	78.7974	77.9671	67.2742	70.0718	91.3868				x	x
4.93_287.0552m/z		287.055	1	4.92733	0.15015	31	0.84624	0.977618	1.03051	HD_1	HD_0	100 - 39.4	1514.58	2.76	1509.92	1428.83	1470.46	1435.69	1447.17	1660.89	1383.78	1576.67	1575.29	1488.61	1410.37	1513.13	1435.69	1374.84	1516.39	1381.33	1474.82	1668.93					x
4.93_322.0679n	322.068	323.075	1	4.92733	0.100167	1	0.129738	0.61427	1.29702	HD_3	HD_0	100 - 12.4 - 5.51 - 0.112	837.732	3.83	618.717	667.2	651.749	757.738	729.265	992.326	676.275	932.765	904.155	609.985	658.58	670.66	757.738	692.812	905.994	675.08	872.51	957.899					x			M+H, M+Na
4.93_304.0588n	304.059	305.066	1	4.92733	0.157283	31	0.311925	0.768764	1.12209	HD_3	HD_0	100 - 35.2	4355.45	2.35	3912.71	3779	3952.95	3915.61	3916.94	4625.11	3862.91	4610.77	4592.67	3857.49	3730.17	4067.64	3915.61	3721.15	4222.72	3856.08	4312.92	4865.66		x			x			M+H, 2M+H
4.93_257.0447m/z		257.045	1	4.92733	0.0787333	0	0.343748	0.786071	1.14901	HD_3	HD_0	100 - 36.8	229.677	5.73	200.658	182.943	216.076	186.904	223.092	259.375	221.865	222.292	244.875	197.826	180.58	222.345	186.904	211.94	236.809	221.472	207.932	259.431					x
4.93_1122.1332m/z		1122.13	1	4.93448	0.0787333	0	0.676519	0.928634	1.22513	HD_3	HD_0	100 - 76.8 - 26.9 - 3.71	695.407	11.93	640.598	506.895	555.359	512.027	697.158	719.459	467.384	701.811	917.027	631.557	500.347	571.473	512.027	662.31	656.866	466.558	656.476	971.535					x
4.93_625.1175m/z		625.118	1	4.93448	0.06445	1	0.354583	0.787726	1.54566	HD_3	HD_0	100 - 20	176.214	11.83	100.866	113.335	127.815	115.621	124.855	174.943	99.5359	201.28	227.826	99.4426	111.871	131.524	115.621	118.614	159.723	99.36	188.278	241.368					x
4.93_335.0148m/z		335.015	1	4.93448	0.0501667	0	0.445125	0.826876	1.15158	HD_3	HD_0	100 - 18.1	106.924	8.24	113.383	77.05	88.1161	93.1219	88.1192	109.261	97.5561	115.04	108.176	111.783	76.0546	90.6729	93.1219	83.7145	99.755	97.3836	107.608	114.606					x
4.93_285.0391m/z		285.039	1	4.93448	0.0358833	7	0.550486	0.880777	1.24036	HD_3	HD_0	100	51.4196	16.79	27.6856	47.9405	48.7401	29.1978	49.8094	48.8261	41.4517	56.3903	56.4169	27.2949	47.3212	50.1543	29.1978	47.3196	44.5782	41.3784	52.7476	59.7704					x
4.93_217.0503m/z		217.05	1	4.93448	0.0501667	5	0.815028	0.971298	1.04884	HD_3	HD_0	100	85.7881	3.15	84.0681	84.6155	76.6965	83.24	87.535	82.6646	73.2324	91.3017	92.8303	82.8816	83.5224	78.9219	83.24	83.1595	75.4727	73.1029	85.4038	98.3482					x
4.93_144.0815m/z		144.082	1	4.93448	0.0216	0	0.653729	0.919201	3.47955	HD_0	HD_1	100	7.988	87.65	13.06	10.904	0	0	0	6.8871	0	7.25405	5.64228	12.8757	10.7631	0	0	0	6.28792	0	6.78545	5.97766	x				x
4.93_114.0919m/z		114.092	1	4.93448	0.02875	0	0.872643	0.990079	1.0418	HD_1	HD_0	100	13.3649	22.3	11.5678	21.4796	5.43889	17.1607	11.7581	11.1759	9.97075	13.9525	15.724	11.4045	21.2021	5.5967	17.1607	11.1704	10.2036	9.95313	13.0512	16.6586	x				x
4.93_250.1421m/z		250.142	1	4.93448	0.0430333	0	0.787685	0.964259	1.14483	HD_0	HD_1	100	40.4977	18.84	32.5082	41.2814	47.7037	29.4416	50.3437	26.338	26.2014	48.2576	45.137	32.0494	40.7481	49.0878	29.4416	47.8272	24.0466	26.1551	45.1402	47.82	x				x
4.94_497.0220m/z		497.022	1	4.94162	0.04285	0	0.689956	0.930517	1.14383	HD_0	HD_3	100	62.1118	2.02	63.1549	62.4592	60.7212	40.3672	61.243	66.5486	49.5481	39.2098	74.1463	62.2635	61.6523	62.4831	40.3672	58.1817	60.7589	49.4605	36.6769	78.5536					x
4.94_627.1330m/z		627.133	1	4.94162	0.0930167	3	0.136401	0.624317	1.18709	HD_0	HD_1	100 - 14.4	306.795	3.46	301.955	291.127	327.305	255.771	223.184	296.371	286.637	269.01	284.794	297.693	287.365	336.802	255.771	212.028	270.587	286.13	251.632	301.723					x
4.94_646.0462m/z		646.046	1	4.94162	0.0430333	0	0.917729	1	1.13493	HD_3	HD_1	100 - 84.6	63.7349	22.04	47.5454	58.8814	73.9656	41.6832	56.122	70.6676	62.0589	40.3482	88.7975	46.8744	58.1207	76.1118	41.6832	53.3167	64.5195	61.9492	37.7418	94.0757					x
4.94_467.0988m/z		467.099	1	4.94162	0.0642667	1	0.263708	0.731766	1.19825	HD_0	HD_1	100	139.806	10.03	158.329	126.05	135.038	97.2781	121.142	131.605	109.498	123.599	133.948	156.094	124.422	138.956	97.2781	115.086	120.156	109.305	115.614	141.91					x
4.94_607.1063m/z		607.106	1	4.94162	0.0501667	3	0.876758	0.992009	1.11784	HD_1	HD_0	100 - 22.9	102.527	2.73	89.5819	91.1012	94.4724	76.0959	116.718	114.768	52.1139	95.5249	138.397	88.3176	89.9242	97.2136	76.0959	110.883	104.783	52.0218	89.3542	146.624					x
4.94_299.0548m/z		299.055	1	4.94162	0.1073	13	0.543721	0.880234	1.1315	HD_3	HD_0	100 - 8.82	469.495	10.45	459.185	372.515	413.096	406.181	463.116	517.19	387.938	471.264	549.283	452.704	367.703	425.082	406.181	439.967	472.194	387.252	440.821	581.933					x
4.94_280.9873m/z		280.987	1	4.94162	0.02855	0	0.290759	0.748643	2.41941	HD_3	HD_0	100	6.69735	57.75	8.00672	0.297803	0	4.51124	2.20707	10.4713	8.77877	9.07849	2.2348	7.89372	0.293956	0	4.51124	2.09675	9.56034	8.76325	8.49204	2.36764	x				x
4.94_167.0323m/z		167.032	1	4.94162	0.0214167	0	0.776697	0.964055	1.09583	HD_0	HD_3	100	30.9713	6.33	33.1545	29.3603	30.3992	25.0703	36.5117	31.0705	31.1174	15.1764	38.4952	32.6866	28.981	31.2813	25.0703	34.6867	28.3674	31.0624	14.1961	40.7834	x				x
4.94_403.1935m/z		403.193	1	4.94162	0.0571333	1	0.0394968	0.446273	1.87432	HD_1	HD_0	100 - 8.36	365.121	13.87	210.159	219.241	155.006	295.891	292.216	507.255	352.258	281.139	277.567	207.193	216.409	159.504	295.891	277.609	463.124	351.635	262.978	294.065				x	x
4.95_762.1425n	762.143	763.15	1	4.94875	0.164417	2	0.806071	0.96744	1.10361	HD_3	HD_0	100 - 39.4 - 11.2 - 2.1	17581.4	14.39	18362.6	13809.9	15619.8	14264.3	19182.5	19201	13290.2	17868.5	21585.5	18103.4	13631.5	16073	14264.3	18223.6	17530.5	13266.7	16714.2	22868.6		x						M+H, M+Na
4.95_745.1384m/z		745.138	1	4.94875	0.0858667	0	0.795056	0.96744	1.19783	HD_3	HD_0	100 - 36.3 - 38.8 - 5.95	505.34	13.23	470.448	323.746	471.443	379.987	478.726	486.271	330.991	480.996	704.032	463.809	319.563	485.122	379.987	454.797	443.965	330.406	449.924	745.88					x
4.95_648.0538m/z		648.054	1	4.94875	0.0858667	0	0.0153407	0.337614	2.04709	HD_0	HD_1	100	131.046	11.02	147.662	123.889	121.587	74.7987	41.0144	76.2336	121.041	112.172	94.4219	145.578	122.288	125.115	74.7987	38.9643	69.6012	120.827	104.926	100.034			x	x	x
4.95_554.0894m/z		554.089	1	4.94875	0.0214167	0	0.834873	0.97433	1.21311	HD_0	HD_1	100	40.5753	22.33	42.2856	30.7822	48.6581	10.3796	43.5158	46.4462	10.1422	38.4987	71.3993	41.6888	30.3845	50.0699	10.3796	41.3406	42.4053	10.1243	36.0118	75.6433					x
4.95_317.0657m/z		317.066	1	4.94875	0.156583	29	0.9239	1	1.03863	HD_1	HD_0	100 - 20.7	1003.97	8.37	1039.5	879.576	980.835	917.401	981.139	1113.38	834.366	1032.01	1107.83	1024.83	868.213	1009.29	917.401	932.096	1016.52	832.891	965.347	1173.68					x
4.95_263.0552m/z		263.055	1	4.94875	0.0930167	1	0.830224	0.97433	1.12718	HD_3	HD_0	100 - 4.49 - 0.382	352.548	5.4	329.56	295.794	312.953	265.343	373.613	360.833	256.437	365.798	435.41	324.909	291.973	322.034	265.343	354.938	329.441	255.984	342.168	461.291					x
4.95_209.0809m/z		209.081	1	4.94875	0.0357	20	0.146199	0.633174	17.8359	HD_1	HD_3	100 - 13.7	58.9679	23.45	22.8974	0	81.0645	44.1143	61.3226	71.4669	3.16402	0	6.75439	22.5743	0	83.4166	44.1143	58.2574	65.2493	3.15842	0	7.15588			x		x
4.95_425.0866m/z		425.087	1	4.94875	0.163733	1	0.932109	1	1.03182	HD_3	HD_0	100 - 22.8 - 30.1 - 2.18	1752.12	6.47	1803.02	1583.94	1707.29	1640.33	1663.33	1942.56	1495.33	1823.21	1937.81	1777.57	1563.48	1756.83	1640.33	1580.19	1773.56	1492.69	1705.43	2053					x
4.96_779.1430m/z		779.143	1	4.9559	0.0930167	0	0.751527	0.954051	1.11051	HD_1	HD_3	100 - 27.9 - 1.96	441.357	12.67	465.666	339.967	404.26	376.958	469.277	477.836	285.657	383.539	523.114	459.094	335.575	415.99	376.958	445.82	436.264	285.152	358.763	554.209					x
4.96_813.1484m/z		813.148	1	4.9559	0.0499833	0	0.988497	1	1.04697	HD_3	HD_1	100 - 17.2	109.795	40.88	160.634	54.3699	109.611	55.4501	132.887	126.268	65.5091	108.619	155.256	158.367	53.6675	112.791	55.4501	126.244	115.283	65.3933	101.602	164.484					x
4.96_811.1347m/z		811.135	1	4.9559	0.0357	0	0.670154	0.924292	1.29804	HD_1	HD_3	100 - 27	92.2181	30.41	112.623	48.6014	66.2695	59.9049	106.569	110.18	61.8449	48.1344	103.154	111.033	47.9735	68.1923	59.9049	101.242	100.594	61.7356	45.025	109.285					x
4.96_817.0767m/z		817.077	1	4.9559	0.0428333	0	0.832037	0.97433	1.20042	HD_1	HD_0	100 - 10.5	77.366	26.62	84.169	56.2539	52.9246	52.8081	90.8043	88.4854	39.46	60.5352	112.218	82.9811	55.5271	54.4603	52.8081	86.2654	80.7872	39.3902	56.6247	118.888					x
4.96_795.1393m/z		795.139	1	4.9559	0.0930167	0	0.979405	1	1.06223	HD_3	HD_0	100 - 33.6 - 2.74	417.429	16.72	467.571	343.713	367.639	297.902	463.97	486.244	284.805	407.306	560.176	460.972	339.273	378.307	297.902	440.778	443.941	284.301	380.994	593.473					x
4.96_777.1286m/z		777.129	1	4.9559	0.0930167	0	0.859312	0.980783	1.11024	HD_1	HD_0	100 - 39.5	542.786	14.31	561.485	421.874	483.312	414.406	626.66	587.293	404.506	506.172	689.333	553.56	416.424	497.335	414.406	595.336	536.198	403.791	473.474	730.308					x
4.96_443.0965m/z		443.096	1	4.9559	0.178	21	0.627593	0.909189	1.05062	HD_0	HD_1	100 - 24 - 11.5	2402	4.46	2391.68	2300.45	2513.88	2238.32	2087.61	2532.86	2182.46	2384.57	2337.7	2357.92	2270.73	2586.82	2238.32	1983.26	2312.5	2178.6	2230.53	2476.65					x
4.96_575.1188m/z		575.119	1	4.9559	0.0787333	5	0.7218	0.944411	1.07142	HD_1	HD_3	100 - 17.6	167.139	1.94	160.033	156.06	154.067	144.737	175.323	181.356	136.533	147.647	183.811	157.775	154.044	158.537	144.737	166.559	165.578	136.292	138.11	194.737					x
4.96_479.0856m/z		479.086	1	4.9559	0.0785333	0	0.00080356	0.0750858	1.45181	HD_0	HD_3	100 - 21.5 - 3.33	457.31	2.92	450.726	448.507	472.695	398.457	397.479	351.499	340.081	298.254	306.643	444.365	442.713	486.411	398.457	377.61	320.918	339.48	278.987	324.87	x				x
4.96_459.0915m/z		459.092	1	4.9559	0.0715833	12	0.938847	1	1.08289	HD_1	HD_0	100 - 11.9	316.699	12.11	329.923	259.505	287.944	235.552	354.705	359.839	231.039	287.953	407.851	325.266	256.152	296.299	235.552	336.975	328.533	230.631	269.352	432.094					x
4.96_411.1255m/z		411.126	1	4.9559	0.07855	2	0.0509861	0.489837	5.48398	HD_1	HD_3	100 - 15.3 - 1.41	677	21.49	384.244	157.552	964.747	515.142	719.01	796.849	213.454	34.0427	122.855	378.821	155.516	992.74	515.142	683.07	727.523	213.076	31.8436	130.158		x	x		x
4.96_409.0471m/z		409.047	1	4.9559	0.0930167	1	0.555934	0.884086	1.08426	HD_0	HD_1	100 - 42.8	333.105	3.37	343.474	334.653	321.188	265.292	327.376	328.988	295.17	319.934	361.137	338.627	330.33	330.507	265.292	311.012	300.366	294.648	299.267	382.603					x
4.96_591.1160m/z		591.116	1	4.9559	0.1423	0	0.996529	1	1.00582	HD_1	HD_3	100 - 52	462.73	9.43	503.303	408.888	473.597	423.386	455.12	509.684	402.038	485.614	492.511	496.2	403.605	487.339	423.386	432.371	465.341	401.327	454.244	521.786	x				x
4.96_428.0405n	428.04	857.087	1	4.96303	0.0930167	1	0.968086	1	1.04173	HD_1	HD_3	100 - 43.5 - 6.35	623.45	13.93	791.177	507.83	544.829	522.878	728.503	618.968	519.077	591.023	685.326	780.011	501.269	560.638	522.878	692.088	565.118	518.159	552.844	726.063					x			M+H, 2M+H
4.96_407.5268n	407.527	408.534	1	4.96303	0.0499833	0	0.87921	0.992396	1.16382	HD_0	HD_3	100	81.4068	23.04	122.268	66.1574	55.7947	52.0194	82.8302	76.098	45.3083	63.2568	101.279	120.543	65.3027	57.4136	52.0194	78.6899	69.4775	45.2282	59.1705	107.299					x			M+H, 2M+H
4.96_429.5498m/z		429.55	1	4.96303	0.0357	0	0.637435	0.914037	5.11154	HD_0	HD_1	100	13.756	86.66	32.151	0	9.11695	0	8.0735	0	0	8.01984	7.68977	31.6973	0	9.38148	0	7.66994	0	0	7.50177	8.14686			x		x
4.96_762.1406m/z		762.141	1	4.96303	0.0357167	0	0.924847	1	1.05189	HD_0	HD_1	100	176.972	16.86	212.034	154.313	164.57	119.461	182.813	202.452	152.152	162.533	207.348	209.042	152.319	169.346	119.461	173.675	184.839	151.883	152.033	219.672					x
4.97_475.1432m/z		475.143	1	4.97018	0.0499833	2	0.0469833	0.479734	1.44327	HD_0	HD_1	100 - 10.9	223.659	11.91	240.968	182.77	247.24	143.441	145.207	176.253	162.305	147.292	194.716	237.567	180.408	254.414	143.441	137.949	160.919	162.018	137.777	206.29				x	x
4.97_457.1320m/z		457.132	1	4.97018	0.0642667	8	0.239586	0.712258	1.32184	HD_0	HD_1	100 - 15.4	261.992	8.89	286.587	206.577	292.814	198.297	180.543	215.768	193.266	187.519	276.67	282.542	203.908	301.31	198.297	171.518	196.997	192.925	175.405	293.115					x
4.97_423.0716m/z		423.072	1	4.97018	0.0787333	4	0.496411	0.858763	1.27398	HD_0	HD_3	100 - 30.8	101.685	13.77	111.539	107.854	85.6619	69.1474	96.6359	118.075	56.5368	63.2101	119.703	109.964	106.461	88.1475	69.1474	91.8055	107.802	56.4368	59.1268	126.818					x
4.98_689.0812m/z		689.081	1	4.97732	0.192283	3	0.112903	0.60081	1.4778	HD_0	HD_1	100 - 30.9	577.545	5.61	554.916	614.646	563.072	476.472	278.024	417.948	531.674	446.042	351.14	547.084	606.705	579.41	476.472	264.126	381.587	530.734	417.229	372.012					x
4.98_365.1202m/z		365.12	1	4.98447	0.0707	8	0.429913	0.814128	1.5301	HD_0	HD_1	100 - 8.2	233.914	27.95	209.207	184.478	308.057	104.101	80.2172	274.307	87.6383	150.98	250.155	206.254	182.095	316.995	104.101	76.2075	250.442	87.4833	141.227	265.025					x
4.99_178.1237m/z		178.124	1	4.9916	0.11355	0	0.329512	0.777214	1.24994	HD_0	HD_3	100	82.367	13.77	69.3399	87.6779	90.0831	83.0031	83.4065	62.9398	64.3016	80.9314	52.4564	68.3613	86.5452	92.6969	83.0031	79.2374	57.464	64.1879	75.7034	55.5745	x				x
4.99_391.1567m/z		391.157	1	4.9916	0.0707167	3	0.426712	0.810558	1.37251	HD_1	HD_0	100 - 7.37	375.037	2.96	209.841	352.918	256.991	347.153	252.144	525.816	297.673	284.712	301.275	206.88	348.358	264.447	347.153	239.54	480.07	297.146	266.32	319.183					x
5.00_376.1392m/z		376.139	1	4.99875	0.0421333	1	0.411135	0.806488	1.17161	HD_0	HD_3	100	92.8285	8.11	106.051	83.4683	88.9666	103.024	72.037	95.6634	82.334	71.8409	83.5204	104.554	82.3899	91.548	103.024	68.4361	87.3406	82.1884	67.2001	88.485					x
5.00_507.0743m/z		507.074	1	4.99875	0.0707	12	0.153103	0.635648	1.73516	HD_1	HD_0	100 - 16.2	344.725	21.81	295.25	158.96	141.801	391.715	384.441	258.018	289.433	369.997	199.137	291.083	156.906	145.915	391.715	365.224	235.57	288.921	346.096	210.974					x
5.00_747.1545m/z		747.155	1	4.99875	0.0421333	2	0.098575	0.587164	2.00789	HD_3	HD_1	100 - 27.5	154.871	22.63	76.3343	61.4643	96.6954	56.0053	54.7114	120.677	123.199	112.603	228.811	75.257	60.6703	99.5011	56.0053	51.9766	110.178	122.981	105.329	242.411			x		x
5.01_114.0916m/z		114.092	1	5.00588	0.0421333	0	0.768619	0.960485	1.31127	HD_3	HD_0	100	30.4759	25.85	17.0637	23.5963	29.0644	16.7223	33.9346	39.8852	37.2882	38.1555	15.9839	16.8229	23.2915	29.9077	16.7223	32.2384	36.4151	37.2222	35.6907	16.934	x				x
5.01_153.0187m/z		153.019	1	5.00588	0.163717	0	0.369263	0.794747	1.13704	HD_1	HD_3	100 - 1.81	491.354	5.09	515.308	404.953	398.918	514.51	530.415	429.138	445.155	444.535	406.717	508.035	399.722	410.493	514.51	503.901	391.802	444.367	415.819	430.893	x				x
5.01_297.0611m/z		297.061	1	5.00588	0.04215	3	0.331632	0.778863	1.43006	HD_1	HD_0	100	77.5041	18.75	84.0576	43.1446	35.3866	86.1249	85.6625	60.725	74.223	69.8699	49.3715	82.8713	42.5872	36.4134	86.1249	81.3806	55.4419	74.0917	65.3565	52.3061					x
5.01_315.0714m/z		315.071	1	5.00588	0.04215	10	0.19076	0.669835	1.58657	HD_1	HD_0	100	87.5079	18.52	84.2682	43.9521	37.2462	89.5407	103.99	68.9928	76.1408	77.3866	54.5382	83.0789	43.3843	38.3269	89.5407	98.7923	62.9904	76.0062	72.3876	57.78					x
5.01_498.1188m/z		498.119	1	5.01302	0.0635667	0	0.0164904	0.337614	1.56306	HD_0	HD_3	83.2 - 100 - 9.16 - 5.62	351.693	11.97	400.017	310.141	344.922	265.91	230.15	307.578	252.064	224.733	198.213	394.371	306.135	354.93	265.91	218.645	280.819	251.618	210.215	209.995				x	x
5.01_467.1882m/z		467.188	1	5.01302	0.0921333	3	0.0892659	0.586237	1.33107	HD_0	HD_3	100 - 22 - 3.67	1593.58	7.43	1531.52	1465.19	1784.02	1364.87	1157.89	1660.97	1275.12	1100.31	1216.21	1509.91	1446.26	1835.79	1364.87	1100.01	1516.47	1272.87	1029.23	1288.5		x			x
5.01_378.0756m/z		378.076	1	5.01302	0.0492833	0	0.129163	0.61427	2.18235	HD_0	HD_3	100 - 41.5	87.0431	29.9	116.779	68.408	75.9425	52.182	36.484	86.283	66.3602	23.606	29.6891	115.131	67.5242	78.1461	52.182	34.6603	78.7764	66.2429	22.0811	31.4538	x				x
5.01_150.0282m/z		150.028	1	5.01302	0.04215	0	0.957232	1	2.21562	HD_3	HD_0	100	1.48913	173.21	0	0	2.01631	0	4.04728	0	0	4.46738	0	0	0	2.07481	0	3.84497	0	0	4.17879	0			x		x
5.01_247.1335m/z		247.134	1	5.01302	0.0564333	15	0.0574767	0.515015	1.38444	HD_0	HD_3	100 - 5.24	133.439	5.15	130.819	128.263	141.234	97.9073	94.4289	130.636	112.357	86.5434	90.2523	128.972	126.606	145.332	97.9073	89.7088	119.27	112.159	80.9528	95.6169					x
5.01_265.1437m/z		265.144	1	5.01302	0.0849833	29	0.0819213	0.568264	1.36861	HD_0	HD_3	100 - 22	426.173	4.63	447.99	409.569	420.96	382.869	295.18	398.257	369.398	258.309	306.468	441.668	404.278	433.175	382.869	280.425	363.609	368.745	241.623	324.685					x
5.03_247.0604m/z		247.06	1	5.0266	0.106417	3	0.113996	0.60081	1.46665	HD_0	HD_1	100 - 13.6	1180.82	6.46	1328.56	895.827	1318.07	805.815	752.782	856.742	933.897	603.989	962.012	1309.81	884.254	1356.31	805.815	715.154	782.205	932.246	564.973	1019.19		x			x
5.03_431.0943m/z		431.094	1	5.0266	0.0992667	15	0.170844	0.656804	1.48382	HD_0	HD_1	100 - 20.6 - 2.88	926.911	13.45	956.971	723.229	1100.53	583.637	569.062	721.337	721.977	483.189	875.404	943.465	713.886	1132.47	583.637	540.617	658.581	720.701	451.976	927.438		x			x
5.03_462.0239m/z		462.024	1	5.0266	0.0778333	0	0.0696328	0.550367	1.59776	HD_0	HD_3	100 - 50.6	250.605	2.16	283.886	184.834	283.093	171.428	164.282	169.007	170.156	113.714	186.672	279.88	182.446	291.307	171.428	156.07	154.303	169.855	106.368	197.768					x
5.03_555.2690n	555.269	556.276	1	5.0266	0.0207333	1	0.762509	0.959116	1.31726	HD_1	HD_3	100 - 31.3 - 4.1	178.593	98.49	0	164.311	313.83	387.46	97.7074	50.6133	27.4414	14.9126	364.385	0	162.188	322.936	387.46	92.8234	46.2099	27.3929	13.9493	386.044					x			M+H, M+Na
5.06_635.1159m/z		635.116	1	5.05517	0.0357	0	0.371208	0.794747	2.35463	HD_0	HD_1	100 - 24	80.6075	12.26	140.433	77.1942	24.1953	32.6716	31.0433	38.9858	47.2011	35.1378	36.4658	138.451	76.1969	24.8974	32.6716	29.4916	35.594	47.1176	32.868	38.6333			x		x
5.06_626.1271m/z		626.127	1	5.05517	0.0499833	0	0.618717	0.907164	1.45749	HD_0	HD_1	100 - 51.3	114.616	19.28	148.531	140.403	54.913	74.7761	65.7857	95.3554	52.5112	118.077	75.2934	146.435	138.59	56.5064	74.7761	62.4974	87.0595	52.4184	110.45	79.7689					x
5.06_280.9869m/z		280.987	1	5.0623	0.0564333	0	0.725304	0.945517	6.66133	HD_1	HD_3	100	2.72726	132.73	0	5.69222	1.12263	0	8.18177	0	1.22825	0	0	0	5.61868	1.1552	0	7.7728	0	1.22608	0	0	x				x
5.06_208.9434m/z		208.943	1	5.0623	0.0357	0	0.668931	0.923748	1.21307	HD_1	HD_0	100	35.7661	18.61	43.201	11.3002	33.9509	32.619	43.4123	31.2671	35.165	37.2543	25.0525	42.5913	11.1542	34.9361	32.619	41.2423	28.5468	35.1028	34.8478	26.5416	x				x
5.09_577.1337m/z		577.134	1	5.09087	0.107117	43	0.37868	0.799182	1.20224	HD_0	HD_1	100 - 75.3	471.792	5.22	443.677	482.092	489.607	440.488	388.433	348.365	565.646	451.023	350.731	437.416	475.863	503.813	440.488	369.016	318.057	564.646	421.888	371.579					x
5.10_592.1200m/z		592.12	1	5.09802	0.1571	0	0.0617782	0.527602	1.46372	HD_0	HD_3	100	441.925	8.17	495.364	416.171	414.24	390.299	362.61	331.306	392.785	259.911	253.063	488.373	410.794	426.26	390.299	344.485	302.482	392.09	243.121	268.105					x
5.11_222.1492m/z		222.149	1	5.10515	0.256367	0	0.995638	1	1.0039	HD_0	HD_1	100	537.867	3.23	529.68	563.472	520.448	543.578	515.917	547.837	490.253	591.034	528.953	522.205	556.193	535.549	543.578	490.128	500.175	489.386	552.854	560.394	x				x
5.11_409.0393m/z		409.039	1	5.10515	0.177833	0	0.248852	0.722815	1.25542	HD_0	HD_3	100 - 44.5	842.922	7.15	836.167	786.348	906.252	759.334	649.827	611.614	881.213	632.803	500.262	824.366	776.189	932.548	759.334	617.345	558.403	879.655	591.925	529.997					x
5.11_417.5403m/z		417.54	1	5.10515	0.0857	0	0.0790093	0.568264	2.85946	HD_0	HD_3	100	105.488	15.27	122.054	89.8764	104.535	90.5682	70.7835	40.1035	51.7086	46.7824	12.1821	120.331	88.7153	107.568	90.5682	67.2453	36.6145	51.6172	43.7603	12.9062			x		x
5.11_418.0436m/z		418.044	1	5.10515	0.07855	0	0.713384	0.942037	2.07779	HD_1	HD_3	100	27.6074	87.07	28.3014	25.0878	0	55.1213	20.6764	7.02451	29.6013	4.81426	5.44514	27.9019	24.7637	0	55.1213	19.6429	6.41338	29.549	4.50327	5.7688			x		x
5.11_553.0302m/z		553.03	1	5.10515	0.0642667	1	0.148217	0.633174	1.57694	HD_0	HD_3	100 - 21.4	220.104	18.54	265.272	185.914	209.128	193.553	154.072	114.134	195.219	121.206	102.306	261.528	183.512	215.196	193.553	146.371	104.205	194.873	113.377	108.387					x
5.11_789.6058m/z		789.606	1	5.10515	0.0357	0	0.41715	0.806488	11.2166	HD_0	HD_1	100	31.6494	89.62	40.1744	0	54.7738	8.46497	0	0	9.81955	0	0	39.6075	0	56.3631	8.46497	0	0	9.80219	0	0			x		x
5.11_810.1271n	810.127	811.134	1	5.10515	0.121383	0	0.1022	0.592142	1.74719	HD_0	HD_3	100 - 42.2 - 8.64	641.743	10.57	633.152	578.642	713.436	447.862	414.471	353.316	607.248	244.512	250.14	624.216	571.167	734.137	447.862	393.753	322.577	606.174	228.717	265.008		x			x			M+H, M+Na
5.11_816.5645m/z		816.564	1	5.10515	0.0642667	0	0.240976	0.713859	2.54842	HD_0	HD_3	100	94.2867	30.75	120.419	63.1012	99.34	96.2192	61.7384	22.0281	99.8392	11.1551	0	118.719	62.2859	102.222	96.2192	58.6523	20.1117	99.6626	10.4345	0			x		x
5.11_829.1431m/z		829.143	1	5.10515	0.07855	0	0.189835	0.669717	1.68825	HD_0	HD_3	100 - 22.7	215.892	12.4	214.168	190.016	243.494	199.765	148.216	109.436	214.744	81.0816	87.8132	211.145	187.561	250.559	199.765	140.807	99.9146	214.365	75.8438	93.0329					x
5.11_575.1189m/z		575.119	1	5.1123	0.07855	5	0.0951517	0.586237	1.52133	HD_0	HD_3	100 - 11.6	176.713	10.56	197.874	162.597	169.666	122.981	130.713	100.201	158.397	112.763	77.3099	195.082	160.497	174.589	122.981	124.179	91.4833	158.117	105.479	81.9053					x
5.11_578.1420n	578.142	579.149	1	5.1123	0.171383	17	0.705844	0.93619	1.18719	HD_0	HD_1	100 - 32.3 - 7.71	4043.55	18.61	3300.11	4025.56	4804.99	4060.77	3587.32	2569.9	5143.41	3989.98	2651.41	3253.53	3973.55	4944.41	4060.77	3408	2346.32	5134.32	3732.24	2809.01		x				HMDB0033974	Procyanidin B3	M+H, M+Na	C30H26O12	46.9	37.1	-0.809483	98.1693		http://nonlinear.com/redirect/outbound?p=hmdb&param=HMDB0033974
5.11_593.1287m/z		593.129	1	5.1123	0.220667	0	0.0594765	0.520623	1.2555	HD_0	HD_3	100 - 43.1	1424.34	4.29	1494.92	1389.75	1388.36	1208.31	1102.72	1159.61	1317.98	1141.75	943.724	1473.83	1371.79	1428.64	1208.31	1047.6	1058.72	1315.65	1068	999.82	x				x
5.11_607.1077m/z		607.108	1	5.1123	0.0857	3	0.0917751	0.586237	1.67256	HD_0	HD_3	100 - 22.9	261.814	9.1	262.778	237.518	285.147	209.11	165.116	151.801	238.831	121.227	109.547	259.069	234.449	293.42	209.11	156.863	138.594	238.409	113.396	116.058					x
5.11_761.1338m/z		761.134	1	5.1123	0.1571	4	0.0794837	0.568264	1.41917	HD_0	HD_3	100	828.41	4.92	865.093	765.917	854.22	693.671	652.912	629.597	777.56	497.306	476.325	852.884	756.022	879.006	693.671	620.276	574.822	776.185	465.181	504.639		x			x
5.11_869.0464m/z		869.046	1	5.1123	0.0999833	1	0.0508957	0.489837	1.54428	HD_0	HD_3	100 - 34	353.066	9.26	348.957	322.604	387.636	286.614	255.148	203.493	297.887	199.27	188.727	344.032	318.437	398.884	286.614	242.395	185.789	297.361	186.398	199.945					x
5.11_790.1074m/z		790.107	1	5.1123	0.0357167	1	0.0911535	0.586237	4.45895	HD_0	HD_3	100 - 13.5	47.5204	35.78	39.8385	35.7141	67.0087	45.7027	44.1837	8.39819	31.9719	0	0	39.2762	35.2527	68.953	45.7027	41.9752	7.66754	31.9154	0	0			x		x
5.11_795.1392m/z		795.139	1	5.1123	0.192817	0	0.0778537	0.568264	1.3786	HD_0	HD_3	100 - 45.6 - 18.3 - 1.09	2767.75	5.43	2832.77	2595.93	2874.56	2406.35	2282.95	2100.51	2572.82	1831	1619.15	2792.79	2562.39	2957.97	2406.35	2168.83	1917.77	2568.27	1712.72	1715.39		x			x
5.11_853.0450m/z		853.045	1	5.1123	0.135683	0	0.124888	0.613003	1.3981	HD_0	HD_3	90.7 - 46.6 - 100 - 39.4	929.518	3.92	925.214	895.392	967.948	856.4	794.55	681.398	890.229	597.331	506.967	912.157	883.824	996.034	856.4	754.833	622.116	888.655	558.744	537.101		x			x
5.11_528.1494m/z		528.149	1	5.1123	0.0714	0	0.137195	0.624317	1.55244	HD_0	HD_3	100 - 23.3	515.141	15.17	609.521	476.198	459.704	559.973	413.095	291.022	381.697	332.724	281.057	600.919	470.046	473.042	559.973	392.446	265.703	381.023	311.23	297.763					x
5.11_762.1425n	762.143	763.15	1	5.1123	0.270667	2	0.0537492	0.503535	1.34575	HD_0	HD_3	100 - 58.3 - 18.3 - 4.9 - 0.922	53140.9	5.24	54089.9	50006	55326.9	47515.4	44469.8	40779.8	47596.6	38023.9	32843.7	53326.6	49359.9	56932.3	47515.4	42246.9	37232	47512.4	35567.6	34796		x			x			M+H, M+Na
5.11_457.0753m/z		457.075	1	5.1123	0.04285	5	0.117657	0.606153	1.28419	HD_0	HD_3	100 - 7.4	112.049	4.84	115.806	105.83	114.512	102.631	103.093	91.708	109.034	79.004	73.7202	114.172	104.463	117.835	102.631	97.9396	83.7293	108.841	73.9005	78.1022					x
5.11_317.0659m/z		317.066	1	5.1123	0.192817	29	0.0878777	0.584509	1.3232	HD_0	HD_3	100 - 17.3 - 2.73	1145.34	4.76	1129.84	1049.91	1256.27	965.779	945.232	880.877	1072.26	812.242	712.249	1113.9	1036.35	1292.72	965.779	897.984	804.24	1070.36	759.772	754.585		x			x
5.11_427.1007m/z		427.101	1	5.1123	0.178533	16	0.552858	0.881563	1.15062	HD_0	HD_1	100 - 21.7	667.552	9.84	592.284	659.572	750.799	637.191	580.248	523.069	755.979	623.409	500.997	583.925	651.051	772.584	637.191	551.243	477.562	754.642	583.138	530.777					x
5.11_443.0967m/z		443.097	1	5.1123	0.19995	21	0.0608093	0.52478	1.41589	HD_0	HD_3	100 - 24.5 - 3.76	3412.23	6.03	3435.99	3156.73	3643.98	2806.2	2630.99	2488.21	3120.89	2132.34	1976.66	3387.5	3115.95	3749.72	2806.2	2499.48	2271.74	3115.37	1994.59	2094.15		x			x
5.11_151.0395m/z		151.04	1	5.1123	0.14995	5	0.062138	0.527932	1.37665	HD_0	HD_3	100 - 3.74	539.023	1.17	527.14	523.224	566.704	435.94	427.152	427.329	497.793	364.195	312.648	519.7	516.464	583.147	435.94	405.801	390.151	496.912	340.669	331.232					x
5.11_179.0355m/z		179.035	1	5.1123	0.0999667	0	0.145566	0.633174	1.39697	HD_0	HD_3	100 - 3.14	255.675	7.26	262.481	234.676	269.867	213.712	226.635	190.258	254.229	146.738	148.097	258.777	231.644	277.698	213.712	215.307	173.705	253.779	137.259	156.9	x				x
5.11_275.0553m/z		275.055	1	5.1123	0.128533	6	0.066015	0.539944	1.4894	HD_0	HD_3	100 - 7.41	628.346	6.46	613.8	588.262	682.975	512.886	502.648	453.661	568.788	364.49	332.355	605.138	580.662	702.792	512.886	477.523	414.192	567.782	340.945	352.111					x
5.11_282.1701m/z		282.17	1	5.1123	0.07855	0	0.0864009	0.58113	1.37457	HD_3	HD_1	86.3 - 100	140.992	2.56	115.835	121.918	118.916	90.5606	104.549	112.606	136.142	114.092	172.743	114.2	120.343	122.366	90.5606	99.3228	102.809	135.901	106.722	183.011	x				x
5.11_123.0435m/z		123.044	1	5.1123	0.0285667	4	0.230916	0.704689	1.26435	HD_0	HD_1	100	35.9505	9.59	35.0391	33.0517	39.7606	34.9431	25.6083	24.7503	35.6002	27.4839	23.2367	34.5446	32.6247	40.9143	34.9431	24.3282	22.597	35.5372	25.7084	24.6179					x
5.11_305.0661m/z		305.066	1	5.1123	0.228517	32	0.0721176	0.552733	1.38386	HD_0	HD_3	100 - 17	3389.38	5.01	3424.83	3173.55	3569.76	2826.01	2649.11	2562.87	3162.33	2206.36	1979	3376.49	3132.55	3673.34	2826.01	2516.69	2339.9	3156.73	2063.83	2096.64		x			x
5.11_321.0609m/z		321.061	1	5.1123	0.0214167	17	0.878721	0.992396	1.06359	HD_1	HD_0	100	43.2974	14.78	47.3245	46.7735	28.0279	36.1138	50.1108	43.6675	43.0449	36.6307	49.3402	46.6566	46.1692	28.8411	36.1138	47.606	39.8684	42.9688	34.2645	52.2731					x
5.11_401.5521m/z		401.552	1	5.1123	0.0999667	0	0.22549	0.702672	2.13036	HD_0	HD_3	100	73.8249	16.15	83.7387	60.5997	77.1363	35.6449	56.4763	20.686	76.0627	20.5642	7.334	82.5569	59.8168	79.3745	35.6449	53.6533	18.8863	75.9283	19.2358	7.76994			x		x
5.11_423.0699m/z		423.07	1	5.1123	0.0928333	2	0.0408461	0.452195	1.85212	HD_0	HD_3	100 - 38.4	135.058	6.36	143.647	135.059	126.467	107.126	83.3882	56.9406	94.7319	69.8951	54.135	141.619	133.315	130.136	107.126	79.22	51.9867	94.5644	65.38	57.3528				x	x
5.11_287.0553m/z		287.055	1	5.1123	0.249233	31	0.0676729	0.54403	1.38498	HD_0	HD_3	100 - 16.9	3511.47	5.48	3577.79	3225.16	3731.47	2974.97	2775.42	2672.2	3241.34	2263.02	2101.81	3527.3	3183.49	3839.74	2974.97	2636.69	2439.72	3235.6	2116.83	2226.74		x			x
5.12_649.0298m/z		649.03	1	5.11943	0.0642667	0	0.447721	0.828462	1.46217	HD_0	HD_1	100 - 21.9	111.599	22.8	140.569	92.8854	101.341	77.8228	94.2852	56.864	138.411	71.1519	37.7875	138.586	91.6854	104.281	77.8228	89.5723	51.9168	138.166	66.5556	40.0336					x
5.12_664.0503m/z		664.05	1	5.11943	0.0285667	0	0.147123	0.633174	3.08718	HD_0	HD_1	100	41.6114	36.64	58.9611	35.5315	30.3415	0	40.4362	0	48.3146	14.9593	6.70566	58.129	35.0724	31.2219	0	38.415	0	48.2292	13.993	7.10425			x		x
5.12_664.0473n	664.047	665.055	1	5.11943	0.0642667	0	0.202056	0.682791	2.14684	HD_0	HD_1	100 - 11.9	116.464	6.95	125.372	109.556	114.465	49.6968	78.8438	34.2072	138.647	62.0692	29.8017	123.603	108.141	117.786	49.6968	74.9027	31.2312	138.402	58.0596	31.5732			x		x			M+H, M+Na
5.12_673.0869m/z		673.087	1	5.11943	0.0857	1	0.402839	0.806488	1.42653	HD_3	HD_1	100 - 30.6	260.779	4.76	243.905	250.853	228.452	240.733	195.282	112.406	330.155	297.203	154.979	240.463	247.612	235.081	240.733	185.52	102.627	329.571	278.004	164.191					x
5.12_779.1436m/z		779.144	1	5.11943	0.19925	0	0.033431	0.430476	1.49393	HD_0	HD_3	100 - 58.8 - 17.9 - 5.93 - 6.65	2015.48	7.22	2052.08	1855.26	2139.12	1602.77	1560.08	1383.62	1705.08	1259.82	1082.44	2023.12	1831.29	2201.18	1602.77	1482.09	1263.24	1702.07	1178.44	1146.79		x		x	x
5.12_801.1086m/z		801.109	1	5.11943	0.0856833	0	0.0985559	0.587164	1.58268	HD_0	HD_3	100 - 32	273.424	18.81	275.834	220.831	323.608	208.701	187.877	139.833	239.988	139.688	138.606	271.941	217.979	332.997	208.701	178.486	127.668	239.564	130.665	146.845					x
5.12_407.5268n	407.527	816.061	1	5.11943	0.14995	0	0.0810221	0.568264	1.58607	HD_0	HD_3	100 - 66.9 - 21.3 - 12.4	1705.26	11.11	1887.84	1509.71	1718.24	1423.67	1277.11	1031.16	1486.65	939.143	799.662	1861.2	1490.21	1768.09	1423.67	1213.27	941.449	1484.02	878.476	847.195		x			x			M+H, 2M+H
5.12_857.0873m/z		857.087	1	5.11943	0.207083	1	0.129955	0.61427	1.42988	HD_0	HD_3	100 - 50.6 - 17 - 2.6 - 0.486	3626.41	8.12	3935.64	3349.36	3594.23	3237.37	2903.67	2589.5	3459.62	2275.53	1873.34	3880.09	3306.08	3698.52	3237.37	2758.53	2364.21	3453.5	2128.54	1984.7		x
5.12_574.1090m/z		574.109	1	5.11943	0.0642667	0	0.211757	0.69092	3.00531	HD_0	HD_3	100	68.8499	28.87	80.0539	45.9038	80.5921	63.6577	36.5981	8.29842	63.6138	5.11457	0	78.9241	45.3107	82.9305	63.6577	34.7687	7.57645	63.5013	4.78418	0			x		x
5.12_871.0509m/z		871.051	1	5.11943	0.1214	0	0.0432124	0.462809	1.53516	HD_0	HD_3	100 - 36.8 - 5.98	521.937	5.24	525.498	492.992	547.322	405.032	386.482	360.294	459.496	281.014	279.458	518.081	486.623	563.203	405.032	367.164	328.948	458.684	262.861	296.069				x	x
5.12_762.1403m/z		762.14	1	5.11943	0.1571	0	0.11126	0.60081	1.38328	HD_0	HD_3	100	945.077	10.36	1041.76	843.118	950.354	843.598	795.189	686.732	883.431	604.836	561.37	1027.06	832.226	977.929	843.598	755.441	626.986	881.869	565.764	594.738		x			x
5.12_512.0030m/z		512.003	1	5.11943	0.0499833	0	0.302511	0.759308	2.26594	HD_0	HD_1	100 - 41.6	66.5332	33.27	94.2421	32.5417	72.8157	22.1325	25.4793	40.475	73.3236	20.3874	9.33116	92.9121	32.1213	74.9285	22.1325	24.2057	36.9537	73.1939	19.0705	9.88581			x		x
5.12_303.0507m/z		303.051	1	5.11943	0.0642667	17	0.315585	0.769342	1.14921	HD_1	HD_3	100 - 2.03	206.237	5.47	200.895	213.514	191.513	177.489	222.919	218.302	176.704	156.327	205.346	198.06	210.756	197.07	177.489	211.776	199.31	176.392	146.229	217.552					x
5.12_459.0914m/z		459.091	1	5.11943	0.0928333	12	0.093157	0.586237	1.46376	HD_0	HD_3	100 - 6.75	356.748	6.3	384.784	318.188	367.272	287.163	259.019	256.98	332.741	181.854	216.566	379.354	314.078	377.928	287.163	246.072	234.622	332.153	170.106	229.439					x
5.12_429.5493m/z		429.549	1	5.11943	0.142817	0	0.110735	0.60081	1.52245	HD_0	HD_3	100	357.524	10.44	395.527	320.898	356.146	323.5	249.684	269.288	316.102	227.794	160.609	389.945	316.752	366.48	323.5	237.203	245.86	315.543	213.079	170.156					x
5.12_406.0585n	406.058	429.048	1	5.11943	0.1571	0	0.115745	0.603576	1.43938	HD_0	HD_3	100 - 23.7 - 0.748	2038.49	5.04	2148.78	1945.74	2020.96	1860.53	1693.86	1455.94	1932.47	1244.22	1072.01	2118.45	1920.6	2079.6	1860.53	1609.19	1329.27	1929.06	1163.84	1135.73	x				x			M+H, M+Na, 2M+H
5.12_425.0866m/z		425.087	1	5.11943	0.199933	1	0.0589167	0.520623	1.38897	HD_0	HD_3	100 - 20.3	1390.82	5.14	1398.22	1315.85	1458.38	1163.01	1127.06	1025.11	1273.62	904.705	825.671	1378.49	1298.85	1500.69	1163.01	1070.72	935.927	1271.37	846.262	874.75		x			x
5.12_290.0743m/z		290.074	1	5.11943	0.1071	0	0.357343	0.789612	1.38963	HD_0	HD_1	100	75.4019	14.88	78.6769	62.912	84.6169	55.8447	69.6954	37.2415	78.1153	55.4882	33.7128	77.5665	62.0993	87.0721	55.8447	66.2116	34.0015	77.9772	51.9038	35.7167					x
5.12_276.0638n	276.064	277.071	1	5.11943	0.164233	1	0.059536	0.520623	1.48722	HD_0	HD_3	100 - 10	1332.14	6.11	1323.29	1230.72	1442.42	1030.2	1056.61	939.139	1199.02	777.28	710.881	1304.61	1214.82	1484.28	1030.2	1003.8	857.434	1196.9	727.069	753.136		x			x			M+H, M+Na
5.12_263.0554m/z		263.055	1	5.11943	0.107117	1	0.0462317	0.475031	1.46408	HD_0	HD_3	100	351.662	6.56	355.516	315.33	384.141	262.102	290.756	258.306	302.658	226.909	191.016	350.499	311.256	395.288	262.102	276.222	235.834	302.122	212.251	202.37				x	x
5.12_261.0750m/z		261.075	1	5.11943	0.0499833	15	0.980783	1	1.02952	HD_3	HD_1	100	95.5695	10.06	84.1597	102.793	92.0218	103.805	101.331	73.3527	102.374	109.701	74.6338	82.9719	101.465	94.6919	103.805	96.2656	66.971	102.193	102.614	79.0701					x
5.12_259.0605m/z		259.061	1	5.11943	0.0928333	10	0.109315	0.60081	1.3456	HD_0	HD_3	100	281.938	6.2	271.05	272.668	302.094	238.356	231.66	206.809	272.431	187.927	168.218	267.225	269.146	310.86	238.356	220.081	188.817	271.95	175.787	178.217					x
5.12_203.0353m/z		203.035	1	5.11943	0.0714	1	0.160669	0.647464	1.3948	HD_0	HD_3	100 - 13.2	119.349	1.07	121.164	110.274	126.609	95.5422	96.3188	94.2893	115.569	83.1498	57.9826	119.454	108.849	130.282	95.5422	91.5042	86.0861	115.364	77.7784	61.4292					x
5.12_155.0337m/z		155.034	1	5.11943	0.07855	8	0.0701087	0.551522	1.42095	HD_0	HD_3	100	183.115	5.9	177.566	176.205	195.574	152.86	130.683	132.803	170.301	108.262	108.042	175.06	173.929	201.248	152.86	124.15	121.249	170	101.268	114.465					x
5.12_473.0712m/z		473.071	1	5.11943	0.0357	1	0.835937	0.97433	1.11365	HD_1	HD_3	100 - 11.9	76.6624	19.93	85.5069	79.0148	54.9165	63.9485	95.3347	70.7041	58.7468	63.3108	84.4593	84.3001	77.994	56.5099	63.9485	90.5693	64.5528	58.643	59.2211	89.4796					x
5.13_388.0768n	388.077	777.129	1	5.12658	0.171383	0	0.0707853	0.551522	1.41748	HD_0	HD_3	100 - 46.1	1097.42	6.04	1107.57	1026.62	1158.06	960.736	903.631	802.989	986.963	728.323	607.316	1091.94	1013.36	1191.66	960.736	858.463	733.129	985.218	681.275	643.415		x			x			M+Na, 2M+H
5.13_782.6246m/z		782.625	1	5.12658	0.0357	0	0.000105833	0.0231987	Infinity	HD_0	HD_1	100	20.5736	71.74	7.58924	17.5052	36.6265	0	0	0	0	0	0	7.48213	17.2791	37.6892	0	0	0	0	0	0			x	x	x
5.13_646.0398m/z		646.04	1	5.12658	0.0714	0	0.25063	0.722905	2.42477	HD_0	HD_1	100 - 93.5 - 63.1	102.952	33.29	142.111	88.3587	78.386	58.4712	56.3172	12.587	101.119	34.5425	15.3478	140.105	87.2172	80.6605	58.4712	53.5022	11.4919	100.94	32.3111	16.2601			x		x
5.13_852.0383m/z		852.038	1	5.12658	0.0999833	0	0.0577895	0.515015	1.59134	HD_0	HD_3	100	186.322	2.7	181.733	183.017	194.216	138.257	133.764	141.136	166.059	99.5493	85.6481	179.168	180.653	199.852	138.257	127.078	128.857	165.765	93.1186	90.7391					x
5.13_305.1573m/z		305.157	1	5.12658	0.0928333	0	0.222761	0.700803	1.38681	HD_3	HD_1	100 - 9.18	454.578	6.89	331.498	347.321	379.197	361.015	312.314	310.033	425.338	327.52	610.877	326.82	342.834	390.2	361.015	296.703	283.06	424.586	306.363	647.187	x				x
5.13_257.0445m/z		257.045	1	5.12658	0.0428333	0	0.361153	0.793201	1.32633	HD_0	HD_3	100	80.0908	8.66	75.3416	76.8837	88.0471	78.1707	65.779	70.843	88.7121	58.1392	34.3047	74.2783	75.8904	90.6019	78.1707	62.491	64.6796	88.5553	54.3835	36.3438					x
5.13_637.1143m/z		637.114	1	5.12658	0.0357	2	0.0385894	0.4452	1.47899	HD_0	HD_3	100 - 14	104.418	7.1	107.561	95.946	109.747	82.8434	77.4261	65.3278	85.6656	71.5394	54.5985	106.043	94.7065	112.932	82.8434	73.5559	59.6443	85.5142	66.9181	57.8439				x	x
5.13_177.1267m/z		177.127	1	5.13372	0.0285667	5	0.767153	0.960485	1.95149	HD_3	HD_0	100	10.8735	52.53	3.76217	4.00479	8.94875	0	3.55526	13.172	1.18827	6.59583	24.8365	3.70908	3.95305	9.20841	0	3.37755	12.026	1.18617	6.16975	26.3128					x
5.14_407.0259m/z		407.026	1	5.14085	0.04285	0	0.122283	0.608296	1.24459	HD_0	HD_3	100 - 8.12	96.9285	4.09	100.673	97.3387	92.7736	81.3031	83.6968	90.6354	89.1041	81.9861	62.5493	99.2522	96.0812	95.4655	81.3031	79.5132	82.7501	88.9465	76.69	66.2673	x				x
5.14_507.0744m/z		507.074	1	5.14085	0.0285667	12	0.0116029	0.301082	3.47011	HD_3	HD_0	100	57.9836	12.96	13.0771	29.2683	7.7829	62.3464	60.5727	48.711	72.2117	40.7132	61.026	12.8926	28.8901	8.00873	62.3464	57.5449	44.4731	72.084	38.0832	64.6534			x	x	x
5.15_454.1306m/z		454.131	1	5.148	0.0214167	0	0.222781	0.700803	3.49778	HD_0	HD_1	100 - 75.7	35.5736	40.86	33.91	21.9402	50.8705	13.1875	0	17.3235	13.5454	35.9379	10.9667	33.4315	21.6567	52.3466	13.1875	0	15.8163	13.5215	33.6164	11.6186			x		x
5.16_319.1372m/z		319.137	1	5.15513	0.04285	0	0.421875	0.806488	Infinity	HD_3	HD_0	100	1.07873	173.21	0	0	0	0	0	0	0	0	3.2362	0	0	0	0	0	0	0	0	3.42856	x				x
5.16_147.0449m/z		147.045	1	5.16228	0.0214333	0	0.0321525	0.424816	5.22592	HD_3	HD_0	100	18.049	34.79	1.77767	2.4058	6.17776	4.8371	6.07316	2.89677	7.30625	17.7436	29.0972	1.75258	2.37472	6.35702	4.8371	5.76959	2.64475	7.29333	16.5974	30.8267			x	x	x
5.16_219.0559m/z		219.056	1	5.16228	0.0214333	0	0.394167	0.806488	1.15937	HD_1	HD_0	100	43.3404	9.1	40.0819	39.3694	32.6969	39.1831	39.7548	51.0834	43.1725	39.8787	35.9622	39.5162	38.8608	33.6456	39.1831	37.7676	46.6391	43.0961	37.3026	38.0998					x
5.18_70.9435m/z		70.9435	1	5.1837	0.0214333	0	0.421875	0.806488	Infinity	HD_0	HD_1	100	0.000250265	173.21	0	0	0.000750795	0	0	0	0	0	0	0	0	0.00077258	0	0	0	0	0	0	x				x
5.20_609.1223m/z		609.122	1	5.19798	0.221367	33	0.197923	0.680204	1.41151	HD_0	HD_1	100 - 23.8	695.966	8.55	730.52	627.226	730.151	543.844	434.434	500.912	746.828	445.735	350.743	720.21	619.123	751.337	543.844	412.718	457.332	745.507	416.941	371.591					x
5.20_899.1907m/z		899.191	1	5.19798	0.0856833	0	0.249938	0.722905	1.37367	HD_0	HD_1	100 - 31.9	253.653	3.62	268.801	192.407	299.75	178.836	183.159	191.963	265.541	142.707	147.438	265.008	189.921	308.448	178.836	174.004	175.262	265.071	133.489	156.202					x
5.20_359.2408m/z		359.241	1	5.19798	0.0499833	0	0.74256	0.950384	1.05405	HD_0	HD_3	100	83.3498	3.87	85.6919	84.6822	79.6753	75.0245	76.117	89.7845	69.2598	85.3607	82.6069	84.4825	83.5881	81.9872	75.0245	72.3122	81.9732	69.1373	79.8465	87.5171	x				x
5.21_174.9544m/z		174.954	1	5.20513	0.04285	0	0.421875	0.806488	Infinity	HD_0	HD_1	100	0.30571	173.21	0	0	0.91713	0	0	0	0	0	0	0	0	0.943741	0	0	0	0	0	0	x				x
5.21_883.2062m/z		883.206	1	5.20513	0.1214	2	0.274308	0.736266	1.42828	HD_0	HD_1	100 - 38.3	509.748	17.06	390.328	541.171	597.745	423.568	304.241	342.88	517.678	407.424	270.65	384.819	534.18	615.089	423.568	289.033	313.049	516.763	381.105	286.738					x
5.21_1120.1164m/z		1120.12	1	5.20513	0.0642667	0	0.191433	0.670164	1.99434	HD_0	HD_3	100 - 62.7	199.379	12.84	208.636	170.431	219.07	149.803	83.83	72.5177	216.256	34.1364	49.5251	205.692	168.229	225.426	149.803	79.6397	66.2087	215.873	31.9313	52.4689					x
5.21_1099.1973m/z		1099.2	1	5.21227	0.0571333	0	0.0461583	0.475031	2.35194	HD_0	HD_1	100 - 36.4	166.239	17.61	168.743	128.3	201.676	84.5621	66.9788	60.5043	134.474	52.949	48.3763	166.361	126.642	207.527	84.5621	63.6308	55.2404	134.236	49.5286	51.2518			x	x	x
5.21_1083.2006m/z		1083.2	1	5.21227	0.0642667	0	0.108257	0.60081	1.85345	HD_0	HD_3	100 - 99.8 - 20.6	307.868	12.96	308.289	267.759	347.554	201.49	161.797	146.184	295.628	96.5074	106.181	303.938	264.3	357.638	201.49	153.709	133.466	295.105	90.2732	112.492					x
5.21_1081.1863m/z		1081.19	1	5.21227	0.04285	0	0.0769208	0.568264	21.6607	HD_0	HD_1	100	61.8036	15.36	60.6695	52.93	71.8114	0	8.55976	0	55.5848	8.98671	0	59.8132	52.2462	73.8951	0	8.1319	0	55.4865	8.40619	0			x		x
5.21_1066.1992n	1066.2	1067.21	1	5.21227	0.178517	0	0.120605	0.608296	1.51223	HD_0	HD_3	100 - 55.7 - 17.8 - 2.4	4975.43	9.15	4912.41	4554.88	5459.02	3934.18	3360.94	3306.53	4873.36	2632.39	2364.63	4843.08	4496.04	5617.41	3934.18	3192.94	3018.86	4864.75	2462.34	2505.19		x						M+H, M+Na
5.21_731.1617m/z		731.162	1	5.21227	0.0214333	3	0.274009	0.736266	2.38803	HD_0	HD_1	100	56.4967	14.73	47.6201	57.7478	64.1221	48.9834	0	21.9915	54.4502	39.0621	36.5079	46.948	57.0017	65.9827	48.9834	0	20.0782	54.3539	36.5388	38.6779			x		x
5.21_747.1537m/z		747.154	1	5.21227	0.0428333	2	0.167713	0.653247	1.84585	HD_0	HD_3	100 - 24.5	94.1119	26.41	85.686	74.5665	122.083	63.2524	38.5556	67.1049	88.8905	32.3044	31.7623	84.4767	73.6031	125.626	63.2524	36.6284	61.2668	88.7333	30.2176	33.6502					x
5.21_560.5637m/z		560.564	1	5.21227	0.0642667	0	0.252737	0.723569	2.03343	HD_0	HD_1	100 - 38.9	129.38	31.62	152.566	82.1487	153.425	96.3606	49.3807	45.1383	159.339	18.2752	19.0622	150.413	81.0874	157.877	96.3606	46.9124	41.2112	159.058	17.0946	20.1952			x		x
5.21_553.5832m/z		553.583	1	5.21227	0.0357	0	0.330148	0.778155	3.54134	HD_0	HD_3	100	16.6129	66.18	16.8917	5.48229	27.4646	21.3027	0	0	7.34557	0	6.72781	16.6533	5.41147	28.2615	21.3027	0	0	7.33258	0	7.12772			x		x
5.21_553.0795m/z		553.079	1	5.21227	0.04285	0	0.0801553	0.568264	3.33743	HD_0	HD_3	100	87.2898	9.92	93.0195	77.3248	91.5251	51.5355	52.1943	39.5377	69.0675	5.08221	4.31467	91.7067	76.3258	94.1808	51.5355	49.5854	36.0979	68.9454	4.75391	4.57114			x		x
5.21_534.1077m/z		534.108	1	5.21227	0.0214167	2	0.497575	0.859259	3.09692	HD_0	HD_1	100	27.3592	15.89	29.0936	11.052	41.9318	10.2823	7.47933	8.74127	33.9843	14.679	0	28.683	10.9092	43.1485	10.2823	7.10547	7.98077	33.9242	13.7308	0			x		x
5.21_561.0660m/z		561.066	1	5.21227	0.07855	0	0.195135	0.676223	1.67368	HD_0	HD_3	100 - 9.31	151.031	15.34	145.109	131.403	176.58	126.963	81.0914	63.4269	155.942	60.2869	54.4874	143.061	129.706	181.704	126.963	77.038	57.9087	155.666	56.3925	57.7262					x
5.22_1065.1895m/z		1065.19	1	5.21942	0.0499833	22	0.204679	0.68532	2.69557	HD_0	HD_3	100	83.1556	8.54	78.3211	79.8329	91.313	59.9281	46.2921	27.0296	83.1363	9.41071	0	77.2157	78.8016	93.9625	59.9281	43.9781	24.678	82.9893	8.8028	0			x		x
5.22_1066.1961m/z		1066.2	1	5.21942	0.0571333	0	0.185062	0.662787	1.89705	HD_0	HD_3	100	112.871	15.78	129.423	94.0194	115.171	68.5734	97.042	51.7431	103.412	50.2784	24.8046	127.597	92.8048	118.513	68.5734	92.1913	47.2414	103.229	47.0305	26.279					x
5.23_250.1427m/z		250.143	1	5.23368	0.04285	0	0.472132	0.842763	1.21322	HD_1	HD_0	100	56.4512	11.94	31.9853	54.963	52.6419	61.0838	48.7184	59.5513	45.4157	61.5856	51.5749	31.5339	54.2529	54.1693	61.0838	46.2831	54.3703	45.3354	57.6073	54.6406	x				x
5.24_319.1364m/z		319.136	1	5.24083	0.0499833	1	0.430154	0.814128	1.55293	HD_3	HD_1	100	92.8557	18.57	58.1083	56.9376	96.6622	47.1495	67.948	64.284	99.6765	51.4536	127.437	57.2883	56.202	99.467	47.1495	64.5516	58.6912	99.5002	48.1298	135.012					x
5.25_777.1289m/z		777.129	1	5.24797	0.04285	0	0.778319	0.964246	1.19119	HD_3	HD_1	100 - 22.5	51.3327	35.09	61.2833	28.9582	51.6227	7.84241	55.1551	66.2829	28.8988	41.0349	84.0644	60.4184	28.5841	53.1206	7.84241	52.3981	60.5163	28.8477	38.3841	89.0612					x
5.25_178.1235m/z		178.123	1	5.24797	0.0428333	0	0.351745	0.786071	1.14771	HD_3	HD_0	100	40.6105	9.99	38.893	31.8214	35.4371	43.4158	42.8298	34.6208	44.9434	41.6966	35.1913	38.3441	31.4103	36.4654	43.4158	40.6889	31.6087	44.864	39.0031	37.2831	x				x
5.25_172.9577m/z		172.958	1	5.24797	0.142817	0	1	1	1	---	---	100	0	---	0	0	0	0	0	0	0	0	0	0	0	0	0	0	0	0	0	0	x				x
5.25_150.0276m/z		150.028	1	5.24797	0.0642667	1	0.752507	0.954178	1.74649	HD_0	HD_3	100	3.89385	45.36	3.6545	0	8.02704	1.78844	4.39174	4.92924	2.30854	4.38004	0	3.60293	0	8.25996	1.78844	4.17222	4.5004	2.30446	4.0971	0					x
5.26_867.2118m/z		867.212	1	5.25512	0.11425	1	0.90431	1	1.12713	HD_3	HD_1	100 - 44.7 - 2.61	638.882	23.91	431.907	627.096	704.723	662.712	639.248	398.501	804.635	693.163	418.849	425.812	618.995	725.171	662.712	607.295	363.831	803.212	648.386	443.746					x
5.27_114.0917m/z		114.092	1	5.2694	0.0928333	0	0.527838	0.871689	1.1805	HD_0	HD_3	100	78.4203	7.1	72.076	82.5051	80.6797	72.7914	79.5073	66.0639	43.5564	82.4015	73.3312	71.0588	81.4392	83.0207	72.7914	75.533	60.3163	43.4793	77.0785	77.6901	x				x
5.27_208.9435m/z		208.944	1	5.2694	0.0499833	0	0.698959	0.932141	1.13476	HD_3	HD_1	100	55.3001	11.69	45.9422	58.5408	52.8786	52.8468	51.1226	42.2287	66.0084	57.3855	42.5064	45.2938	57.7845	54.4129	52.8468	48.5672	38.5548	65.8917	53.6785	45.0331	x				x
5.27_317.1211m/z		317.121	1	5.2694	0.0285667	1	0.769883	0.961039	1.28553	HD_0	HD_3	100	67.1801	30.52	80.8982	37.4234	83.2186	36.6873	85.4213	78.4479	35.7199	53.5142	67.5421	79.7565	36.9399	85.6333	36.6873	81.1515	71.6229	35.6567	50.0573	71.5569					x
5.27_915.1913m/z		915.191	1	5.2694	0.04285	0	0.26787	0.733949	1.34572	HD_0	HD_3	100 - 19.3	77.2703	5.67	79.7351	72.2152	79.8605	73.9273	49.9137	69.4857	53.204	77.8101	41.2442	78.6098	71.2822	82.1778	73.9273	47.4188	63.4404	53.11	72.7837	43.6958					x
5.28_376.1382m/z		376.138	1	5.28368	0.0214167	1	0.500486	0.860218	1.15886	HD_1	HD_3	100	55.5762	6.09	62.1382	55.9754	45.0785	67.6053	47.8843	51.2389	49.4518	44.591	49.83	61.2612	55.2523	46.3865	67.6053	45.4908	46.7811	49.3644	41.7105	52.7919					x
5.29_236.1300m/z		236.13	1	5.29082	0.0357	0	0.938607	1	1.0705	HD_1	HD_0	100	28.9575	11.47	30.137	27.0803	23.9343	29.5452	35.183	22.1442	22.0836	32.6048	30.4616	29.7117	26.7304	24.6288	29.5452	33.4244	20.2177	22.0445	30.4986	32.2722	x				x
5.31_282.9879m/z		282.988	1	5.31223	0.0571167	0	0.302698	0.759308	Infinity	HD_1	HD_3	100	3.84213	88.27	5.99605	0	0	6.42005	0	5.10634	0	0	0	5.91142	0	0	6.42005	0	4.66209	0	0	0	x				x
5.33_657.0687m/z		657.069	1	5.33367	0.0928333	7	0.811685	0.96907	1.21387	HD_3	HD_0	100 - 28.7 - 4.61	855.118	14.66	598.654	709.742	804.97	942.6	627.63	778.408	639.467	1285.36	640.521	590.205	700.573	828.326	942.6	596.258	710.686	638.337	1202.33	678.594					x
5.33_333.0617m/z		333.062	1	5.33367	0.0642667	33	0.0150567	0.337614	1.49717	HD_3	HD_0	100 - 12.4	150.608	7.77	91.4944	88.8972	121.395	111.96	104.469	124.825	146.887	141.212	163.726	90.2031	87.7488	124.918	111.96	99.247	113.965	146.628	132.09	173.458				x	x
5.34_277.0345m/z		277.034	1	5.3408	0.107117	1	0.759477	0.95688	1.13829	HD_3	HD_0	100 - 13.7	1073.3	4.77	909.235	925.522	993.941	1250.22	968.243	993.522	841.892	1500.65	877.349	896.403	913.565	1022.78	1250.22	919.845	907.085	840.404	1403.71	929.5					x
5.34_303.0139m/z		303.014	1	5.3408	0.107117	1	0.630208	0.909189	1.17228	HD_1	HD_0	100 - 15.2 - 0.629	1368.4	4.32	1126.05	1152.39	1223.46	1573.97	1250.94	1280.29	1059.74	1862.96	1123	1110.16	1137.5	1258.96	1573.97	1188.41	1168.9	1057.87	1742.62	1189.76					x
5.34_321.0245m/z		321.025	1	5.3408	0.07855	1	0.481714	0.847899	1.20594	HD_1	HD_0	100 - 11	356.153	4.23	290.476	286.002	309.517	404.121	337.856	326.481	287.964	468.185	282.244	286.377	282.307	318.498	404.121	320.968	298.077	287.455	437.942	299.021					x
5.34_447.0552m/z		447.055	1	5.3408	0.0999667	0	0.687863	0.929902	1.20291	HD_3	HD_0	100 - 22.8 - 2.63	1124.48	4.86	891.574	930.693	982.13	1310.86	950.395	1035.53	844.372	1630.15	898.92	878.991	918.67	1010.63	1310.86	902.889	945.438	842.879	1524.85	952.352					x
5.34_465.0659m/z		465.066	1	5.3408	0.0928333	0	0.768154	0.960485	1.17835	HD_3	HD_0	100 - 18.6	648.547	6.16	529.205	532.486	589.465	772.899	541.857	582.595	485.698	936.519	523.424	521.736	525.607	606.569	772.899	514.772	531.909	484.839	876.021	554.536					x
5.34_506.0916m/z		506.092	1	5.3408	0.0428333	0	0.403611	0.806488	1.69249	HD_1	HD_0	100 - 65.9	68.7701	14.21	42.7989	34.0885	45.0104	95.3383	68.941	42.0309	47.7672	111.428	36.6064	42.1949	33.6481	46.3164	95.3383	65.4949	38.3742	47.6828	104.23	38.7823					x
5.34_617.0766m/z		617.077	1	5.3408	0.0642667	14	0.787086	0.964259	1.29868	HD_1	HD_0	100 - 22.8	158.48	13.81	106.286	120.007	139.801	215.103	110.33	150.007	102.942	268.324	91.3302	104.786	118.457	143.857	215.103	104.815	136.956	102.76	250.991	96.759					x
5.35_729.0248m/z		729.025	1	5.34795	0.07855	0	0.9113	1	1.14631	HD_1	HD_0	100 - 33.2	261.944	12.75	240.298	195.33	249.906	342.799	204.579	238.456	200.526	418.137	160.471	236.907	192.807	257.157	342.799	194.353	217.71	200.171	391.126	170.009					x
5.35_687.9979m/z		687.998	1	5.34795	0.0499833	0	0.873094	0.990249	1.18143	HD_1	HD_0	100 - 50.2	136.214	12.69	104.59	109.329	131.968	177.165	84.6184	146.857	98.306	207.241	64.6137	103.114	107.917	135.798	177.165	80.3887	134.081	98.1322	193.854	68.4544					x
5.35_978.0753m/z		978.075	1	5.34795	0.04285	0	0.792931	0.966816	1.3526	HD_1	HD_0	100 - 34.7	84.5789	36.88	38.2674	84.4231	64.9018	135.69	83.8965	34.1506	88.0434	111.517	50.5526	37.7274	83.3324	66.785	135.69	79.7028	31.1794	87.8877	104.313	53.5575					x
5.35_287.0552m/z		287.055	1	5.34795	0.0499833	31	0.019178	0.352804	1.25609	HD_3	HD_0	100 - 11.9	95.3958	4.71	73.2798	73.9812	80.5798	98.3639	86.5717	80.8773	94.1108	100.393	91.6839	72.2456	73.0254	82.9179	98.3639	82.2444	73.8409	93.9444	93.9076	97.1337				x	x
5.35_250.1421m/z		250.142	1	5.34795	0.0428333	0	0.280341	0.740962	1.87859	HD_3	HD_0	100	36.6453	24.5	5.33906	28.8809	24.3004	39.6125	20.2679	26.9222	43.3426	40.1483	26.4449	5.26371	28.5078	25.0055	39.6125	19.2548	24.58	43.266	37.5548	28.0169	x				x
5.35_652.1131m/z		652.113	1	5.34795	0.07855	0	0.680291	0.929347	1.2758	HD_3	HD_0	100 - 25	328.546	18.88	208.411	258.529	305.621	347.139	232.525	299.274	242.374	487.583	255.679	205.47	255.189	314.489	347.139	220.902	273.237	241.946	456.086	270.877					x
5.36_488.9195m/z		488.919	1	5.35508	0.02855	0	0.75598	0.95529	1.87573	HD_1	HD_0	100 - 46.8	23.0021	67.44	7.18162	21.8056	7.80184	45.6228	8.73313	14.6504	45.2835	15.9286	0	7.08026	21.5238	8.02821	45.6228	8.2966	13.3758	45.2034	14.8997	0					x
5.36_467.0876m/z		467.088	1	5.35508	0.0642667	0	0.808624	0.96744	1.11256	HD_0	HD_1	100	69.7348	13.33	59.1201	76.4189	73.6654	80.1341	45.8356	62.0691	48.3526	78.9092	70.5565	58.2857	75.4316	75.8029	80.1341	43.5445	56.669	48.2671	73.8118	74.7505					x
5.36_426.0517m/z		426.052	1	5.35508	0.0357	2	0.462954	0.837194	1.41372	HD_0	HD_1	100 - 71.5	75.4662	9.49	78.5435	80.5736	67.2816	63.2732	66.9718	29.8992	94.3458	35.6151	50.524	77.435	79.5326	69.2338	63.2732	63.6241	27.2979	94.179	33.3144	53.5272					x
5.36_403.0351m/z		403.035	1	5.35508	0.0857	0	0.998851	1	1.02092	HD_3	HD_0	100 - 33.8 - 29.4	341.937	14.37	296.249	388.819	319.723	411.902	323.411	282.762	423.044	348.605	254.161	292.068	383.796	329	411.902	307.245	258.161	422.296	326.086	269.269	x				x
5.36_385.0239m/z		385.024	1	5.35508	0.107117	16	0.896673	1	1.08196	HD_3	HD_0	100 - 24.4 - 6.97 - 1.11 - 0.421	1323.9	12.2	1074.24	1372.9	1223.7	1529.47	1286.74	1098.64	1615.77	1365.09	990.856	1059.08	1355.16	1259.21	1529.47	1222.42	1003.05	1612.91	1276.91	1049.75					x
5.36_383.0273m/z		383.027	1	5.35508	0.0571333	0	0.971011	1	1.07694	HD_1	HD_0	100 - 48.7	91.0418	37.1	49.1869	109.045	95.3799	123.509	94.7749	54.8418	155.612	63.1935	49.8	48.4927	107.636	98.1474	123.509	90.0375	50.0705	155.337	59.1113	52.7601					x
5.36_377.0840m/z		377.084	1	5.35508	0.0357	22	0.174384	0.656804	5.71306	HD_3	HD_0	100	56.7949	54.2	4.40021	15.1613	10.2622	10.5388	3.44147	39.832	16.1413	47.2607	106.983	4.33811	14.9655	10.5599	10.5388	3.26944	36.3666	16.1128	44.2077	113.342			x		x
5.36_343.9977m/z		343.998	1	5.35508	0.107117	0	0.942908	1	1.05897	HD_3	HD_0	100 - 22.3 - 2.87	1173.2	12.14	973.972	1242.85	1106.8	1355.6	1205.89	943.704	1481.96	1106.12	931.529	960.226	1226.8	1138.92	1355.6	1145.61	861.601	1479.34	1034.67	986.9					x
5.36_342.0021m/z		342.002	1	5.35508	0.0571167	0	0.993108	1	1.10554	HD_3	HD_0	100 - 55.5	88.6511	12.63	71.3765	101.655	67.5327	92.6574	81.4276	71.964	136.422	84.9517	44.5793	70.3692	100.341	69.4922	92.6574	77.3574	65.7031	136.181	79.464	47.2291					x
5.36_147.0447m/z		147.045	1	5.35508	0.0714167	4	0.78737	0.964259	1.08039	HD_1	HD_0	100	200.494	8.7	143.959	209.803	202.967	216.668	202.811	182.003	230.374	191.531	168.553	141.928	207.092	208.856	216.668	192.674	166.168	229.967	179.159	178.572					x
5.36_288.0637n	288.064	311.053	1	5.35508	0.1214	37	0.883281	0.994655	1.05263	HD_1	HD_0	100 - 21 - 2.79	2293.65	8.66	2022.73	2388.58	2125.62	2458.34	2368.84	2053.79	2665.85	2159.15	1875.65	1994.18	2357.72	2187.3	2458.34	2250.43	1875.11	2661.14	2019.67	1987.14					x			M+H, M+Na
5.36_291.0869m/z		291.087	1	5.35508	0.135683	0	0.647775	0.918845	1.12908	HD_3	HD_0	100 - 16.8 - 3.62	5691.31	12.57	4029.33	5571.21	5521.47	6047.81	5541.09	4696.92	6573.06	5718.8	4782.09	3972.47	5499.24	5681.68	6047.81	5264.12	4288.29	6561.44	5349.37	5066.34
5.36_273.0758m/z		273.076	1	5.35508	0.0856833	36	0.663336	0.920969	1.13679	HD_3	HD_0	100 - 12.5 - 1.44	566.48	12.87	367.035	574.107	553.805	601.422	561.875	465.54	654.882	569.39	475.17	361.855	566.691	569.874	601.422	533.789	425.038	653.724	532.608	503.414					x
5.36_169.0506m/z		169.051	1	5.35508	0.0642667	0	0.768485	0.960485	1.17988	HD_3	HD_0	100 - 10.3	61.359	23.6	36.0563	54.2645	65.6925	74.2992	60.4049	38.8202	76.9788	58.7189	48.3793	35.5475	53.5634	67.5986	74.2992	57.3856	35.4429	76.8427	54.9258	51.255	x				x
5.36_165.0551m/z		165.055	1	5.35508	0.0999833	0	0.614275	0.907164	1.11893	HD_3	HD_0	100 - 7.25	544.631	10.7	392.946	538.033	529.252	585.837	536.746	472.362	610.995	562.828	460.07	387.401	531.083	544.609	585.837	509.917	431.266	609.915	526.471	487.416	x				x
5.36_151.0394m/z		151.039	1	5.35508	0.0714	5	0.834833	0.97433	1.05663	HD_3	HD_0	100 - 6.66	159.19	8.26	128.663	166.844	156.467	163.97	158.527	139.721	175.225	162.752	139.595	126.847	164.688	161.007	163.97	150.603	127.565	174.915	152.238	147.892					x
5.36_314.9986m/z		314.999	1	5.35508	0.0214167	0	0.4169	0.806488	1.52755	HD_3	HD_0	100 - 27.2	30.245	26.21	16.1524	25.7418	17.5047	18.1326	34.9036	8.83205	39.1037	20.9219	30.7093	15.9244	25.4092	18.0127	18.1326	33.1589	8.06365	39.0346	19.5703	32.5347					x
5.36_139.0393m/z		139.039	1	5.35508	0.135667	0	0.534461	0.874355	1.14459	HD_3	HD_0	100 - 7.98 - 0.579	2249.08	10.98	1606.25	2180.32	2108.34	2342.29	2123.23	1878.14	2570.61	2250.37	1926.25	1583.58	2152.15	2169.52	2342.29	2017.1	1714.74	2566.07	2105	2040.75	x				x
5.36_123.0444m/z		123.044	1	5.35508	0.1214	0	0.569647	0.885753	1.1385	HD_3	HD_0	100 - 12.4	774.267	12.49	571.109	753.364	715.761	817.609	752.206	601.036	868.617	778.773	675.41	563.049	743.631	736.529	817.609	714.607	548.745	867.082	728.465	715.557	x				x
5.36_579.1490m/z		579.149	1	5.36222	0.02855	17	0.745447	0.952003	1.14802	HD_3	HD_1	100 - 15.3	74.7237	18.44	53.6626	79.7809	79.2489	78.9355	58.7538	57.579	82.4586	84.631	57.0817	52.9053	78.7502	81.5484	78.9355	55.817	52.5696	82.3128	79.164	60.4747					x
5.36_395.1309m/z		395.131	1	5.36222	0.0714167	2	0.273162	0.736195	1.26159	HD_0	HD_3	100 - 19.8	385.94	6.2	360.813	408.487	388.519	429.766	300.556	393.814	397.618	244.569	275.563	355.72	403.21	399.793	429.766	285.532	359.552	396.915	228.771	291.942					x
5.36_246.9935m/z		246.993	1	5.36222	0.0571333	0	0.653896	0.919201	1.21677	HD_3	HD_0	100 - 6.89	130.966	16.5	87.3085	115.437	120.155	136.603	129.043	77.4825	166.113	124.968	101.815	86.0763	113.946	123.641	136.603	122.593	70.7415	165.819	116.895	107.867	x				x
5.36_163.0397m/z		163.04	1	5.36222	0.0642667	0	0.083314	0.571909	1.37955	HD_3	HD_0	100 - 0.894	136.978	7.72	90.5347	104.761	102.58	108.263	94.2093	108.393	108.978	130.9	171.056	89.257	103.408	105.556	108.263	89.5002	98.9626	108.786	122.444	181.224	x				x
5.36_135.0441m/z		135.044	1	5.36222	0.0357	0	0.222897	0.700803	1.28034	HD_3	HD_0	100	47.1488	2.83	26.1439	37.5942	46.7378	41.4227	42.4143	48.9088	45.7345	48.3879	47.3241	25.7749	37.1085	48.094	41.4227	40.2942	44.6538	45.6536	45.2621	50.137	x				x
5.37_867.2108m/z		867.211	1	5.36937	0.0642667	1	0.110693	0.60081	1.67361	HD_3	HD_1	100 - 33	236.396	14.19	178.255	199.374	235.601	188.488	152.083	83.1771	240.721	277.101	191.365	175.74	196.799	242.437	188.488	144.481	75.9407	240.296	259.201	202.74					x
5.38_407.0233m/z		407.023	1	5.3765	0.0571333	0	0.307131	0.764077	1.42371	HD_3	HD_1	100	52.5578	15.88	56.7336	45.8267	39.1616	42.1849	19.9978	48.5652	62.0728	49.1123	46.4882	55.9329	45.2347	40.2979	42.1849	18.9982	44.34	61.9631	45.9397	49.2515	x				x
5.38_883.2063m/z		883.206	1	5.38365	0.0642667	2	0.106701	0.60081	1.5919	HD_0	HD_1	100 - 31.2	198.486	4.84	205.308	187.492	202.658	122.28	79.471	172.304	168.351	184.184	133.794	202.411	185.07	208.538	122.28	75.4986	157.314	168.054	172.286	141.747					x
5.38_185.0449m/z		185.045	1	5.38365	0.0714167	11	0.185082	0.662787	4.75699	HD_3	HD_0	100	161.013	67.16	75.6169	17.722	8.20417	61.3127	107.022	21.9184	39.149	194.058	249.833	74.5497	17.4931	8.44222	61.3127	101.672	20.0115	39.0798	181.522	264.683			x		x
5.38_126.0313m/z		126.031	1	5.38365	0.0642667	1	0.101994	0.592142	5.56102	HD_3	HD_0	100 - 17.9	74.7768	54.97	26.3402	5.19422	8.80532	24.3959	40.0888	12.0933	20.8041	75.6908	127.835	25.9685	5.12712	9.06081	24.3959	38.085	11.0412	20.7673	70.8013	135.434			x		x
5.39_153.0187m/z		153.019	1	5.39078	0.11425	0	0.0934912	0.586237	2.25008	HD_3	HD_0	100 - 2.13	381.261	22.36	222.518	148.502	137.309	233.102	295.698	189.196	203.16	418.205	522.419	219.378	146.583	141.294	233.102	280.918	172.735	202.8	391.19	553.472	x				x
5.39_278.9826m/z		278.983	1	5.39078	0.07855	0	0.0866187	0.58113	5.12459	HD_3	HD_0	100 - 8.47 - 2.01	425.231	49.39	179.842	38.6999	30.3937	160.422	264.468	94.7947	136.328	497.098	642.267	177.304	38.1999	31.2756	160.422	251.249	86.5475	136.087	464.987	680.443	x				x
5.40_1067.2055m/z		1067.21	1	5.39793	0.0642667	0	0.0184387	0.352804	1.74198	HD_0	HD_3	100 - 32.7	166.675	8.1	192.97	137.321	169.733	95.0547	109.985	109.547	124.487	80.5154	82.042	190.247	135.547	174.658	95.0547	104.487	100.017	124.267	75.3142	86.9186				x	x
5.41_759.1170m/z		759.117	1	5.40507	0.0357167	1	0.600604	0.904506	6.42924	HD_3	HD_0	100 - 16.9	52.5136	36.48	9.21412	0	15.2897	24.8895	30.4454	13.9006	0	46.7078	110.833	9.08408	0	15.7333	24.8895	28.9236	12.6913	0	43.6906	117.421			x		x
5.41_748.1640m/z		748.164	1	5.40507	0.07855	0	0.917976	1	1.07994	HD_3	HD_1	100 - 31.9 - 3	420.545	2.3	349.319	501.206	362.078	380.369	389.587	398.287	316.48	460.734	484.422	344.389	494.731	372.584	380.369	370.113	363.635	315.921	430.971	513.216					x
5.41_84.9604m/z		84.9604	1	5.40507	0.0214167	0	0.185522	0.662787	1.17217	HD_1	HD_0	100	11.2796	6.8	10.9074	9.28771	8.67349	12.6119	11.1282	10.0986	9.59083	10.465	9.16492	10.7534	9.16772	8.92516	12.6119	10.5719	9.22006	9.57388	9.78901	9.70969	x				x
5.42_611.1395m/z		611.139	1	5.41935	0.0571333	6	0.904133	1	1.14381	HD_3	HD_0	100 - 19.3	136.365	16.89	142.175	104.524	110.962	103.593	105.77	191.112	88.1513	155.014	165.93	140.169	103.174	114.181	103.593	100.483	174.485	87.9954	145.001	175.793					x
5.43_373.1831m/z		373.183	1	5.43363	0.0642667	4	0.0102862	0.28907	2.63347	HD_3	HD_0	100 - 8.4	243.259	19.08	86.0169	118.272	72.8271	173.507	139.791	276.802	296.696	213.152	219.928	84.8029	116.744	74.9402	173.507	132.803	252.72	296.172	199.383	233.001			x	x	x
5.43_763.1492m/z		763.149	1	5.43363	0.0499833	2	0.174788	0.656804	1.59076	HD_0	HD_3	100 - 24.5	113.466	8.72	115.653	84.7821	139.964	49.3125	77.1943	108.645	72.9759	64.447	76.5617	114.021	83.6868	144.025	49.3125	73.3357	99.193	72.8468	60.2839	81.1126					x
5.43_114.0918m/z		114.092	1	5.43363	0.0214167	0	0.421179	0.806488	1.26485	HD_1	HD_3	100	21.2382	9.73	24.3305	14.6504	19.489	25.558	17.1086	21.048	15.1643	18.4306	16.7782	23.9872	14.4611	20.0545	25.558	16.2534	19.2169	15.1375	17.24	17.7755	x				x
5.46_528.1489m/z		528.149	1	5.45505	0.0357167	0	0.457154	0.836463	1.33267	HD_0	HD_3	100	74.2684	18.24	86.4097	76.7345	59.661	96.1509	61.4048	47.0515	66.3596	58.0913	42.7358	85.1902	75.7432	61.3921	96.1509	58.3355	42.958	66.2422	54.3387	45.276					x
5.46_1051.2113m/z		1051.21	1	5.45505	0.0714	1	0.769148	0.960485	1.15291	HD_0	HD_3	100 - 29.5	136.148	18.46	156.051	97.8923	154.5	101.51	143.973	141.408	97.9595	101.744	154.568	153.849	96.6276	158.983	101.51	136.777	129.105	97.7863	95.1712	163.756					x
5.46_181.0502m/z		181.05	1	5.4622	0.0571333	20	0.326795	0.77577	1.18388	HD_0	HD_3	100	137.3	9.97	129.852	153.103	128.945	104.617	120.402	134.471	133.316	94.2897	120.319	128.019	151.125	132.686	104.617	114.384	122.772	133.081	88.1988	127.47					x
5.47_395.0943m/z		395.094	1	5.46933	0.0499833	8	0.5605	0.885753	1.3435	HD_0	HD_3	100 - 26.1	74.6544	18.89	47.1217	99.2256	77.6159	57.2254	58.1704	78.8713	77.7912	36.7715	52.1384	46.4566	97.9437	79.8679	57.2254	55.2627	72.0094	77.6537	34.3961	55.2376					x
5.48_280.9882m/z		280.988	1	5.47648	0.0714167	0	0.654703	0.919514	2.19965	HD_3	HD_1	100	6.28113	56.94	0.25678	10.2317	8.13773	0	4.23263	4.33392	7.95217	8.71609	2.17514	0.253156	10.0995	8.37386	0	4.02106	3.95686	7.93811	8.15305	2.30443	x				x
5.48_331.0451m/z		331.045	1	5.47648	0.04285	4	0.0114544	0.301082	18.3547	HD_3	HD_0	100	97.1946	21.44	0	15.886	0	56.3703	54.7424	37.2447	60.5498	112.898	118.136	0	15.6808	0	56.3703	52.006	34.0044	60.4427	105.605	125.158			x	x	x
5.48_596.1525m/z		596.153	1	5.48362	0.170683	3	0.0447444	0.468534	1.29878	HD_3	HD_1	100 - 24.3 - 5.43	1099.01	7.73	920.402	1172.06	1108.51	868.688	746.701	923.169	1011.13	1180.75	1105.15	907.412	1156.92	1140.67	868.688	709.377	842.852	1009.34	1104.48	1170.84		x		x	x
5.48_271.0602m/z		271.06	1	5.48362	0.0849833	29	0.0228405	0.375351	4.70473	HD_3	HD_0	100 - 7.08	301.92	31.43	51.0471	109.936	31.5379	189.241	201.847	106.006	155.096	403.982	346.681	50.3267	108.516	32.453	189.241	191.757	96.7831	154.822	377.886	367.288		x	x	x	x
5.48_441.0810m/z		441.081	1	5.48362	0.0571333	12	0.015289	0.337614	8.84748	HD_3	HD_0	100 - 15.1	201.939	14.05	6.29039	57.2839	4.89894	113.919	122.632	92.6565	107.437	270.299	228.08	6.20161	56.5438	5.04109	113.919	116.502	84.5954	107.247	252.838	241.637			x	x	x
5.51_439.1565m/z		439.157	1	5.50505	0.0921333	2	0.000817167	0.0750858	1.72444	HD_3	HD_0	100 - 16.8 - 0.283	620.754	3.55	344.039	402.366	333.515	592.202	614.367	572.274	574.902	570.306	717.053	339.183	397.168	343.192	592.202	583.657	522.486	573.886	533.465	759.675		x		x
5.51_236.1291m/z		236.129	1	5.50505	0.0499833	0	0.434168	0.817206	1.18849	HD_1	HD_0	100 - 16.6	46.6508	9.31	43.4733	37.1935	37.0893	42.6371	40.5157	56.7995	37.8284	50.1132	40.4569	42.8597	36.713	38.1655	42.6371	38.4905	51.858	37.7615	46.876	42.8617	x				x
5.51_867.2114m/z		867.211	1	5.50505	0.1207	1	0.0153857	0.337614	1.93215	HD_3	HD_1	100 - 43.7 - 3.4	730.746	15.49	577.429	718.125	788.767	492.109	319.829	322.673	821.511	816.335	554.392	569.279	708.847	811.653	492.109	303.842	294.6	820.059	763.601	587.345		x		x	x
5.51_349.0891m/z		349.089	1	5.51218	0.035	22	0.0810672	0.568264	6.07358	HD_1	HD_0	100	61.7199	60.33	0	30.4861	0	37.1109	104.56	43.4893	8.48777	11.2398	32.9614	0	30.0922	0	37.1109	99.333	39.7057	8.47276	10.5137	34.9206			x		x
5.52_114.0914m/z		114.091	1	5.51932	0.0278667	4	0.621375	0.90844	1.18379	HD_3	HD_0	100	22.1391	15.74	10.9862	24.8133	20.3059	17.2371	24.6375	23.126	22.9828	25.1241	18.3104	10.8311	24.4927	20.8951	17.2371	23.406	21.114	22.9421	23.5011	19.3988					x
5.52_208.1343m/z		208.134	1	5.51932	0.0421333	0	0.538581	0.875597	1.16048	HD_3	HD_1	100	33.5611	8.68	24.8409	39.1672	35.0435	29.0645	33.1692	24.5266	31.8871	31.8695	36.9268	24.4903	38.6612	36.0603	29.0645	31.5112	22.3928	31.8307	29.8108	39.1217	x				x
5.52_577.1367m/z		577.137	1	5.51932	0.120683	43	0.0796328	0.568264	1.73165	HD_3	HD_1	100 - 18.4	174.165	8.16	102.507	145.618	159.13	106.909	103.524	91.2998	189.206	213.679	119.611	101.061	143.737	163.747	106.909	98.3489	83.3567	188.871	199.876	126.721					x
5.54_528.1496m/z		528.15	1	5.54005	0.07785	0	0.347229	0.786071	1.35255	HD_0	HD_3	100 - 23.7	346.717	11.54	420.337	345.875	273.938	442.458	293.225	237.746	286.476	255.225	227.331	414.405	341.407	281.886	442.458	278.568	217.062	285.97	238.738	240.843					x
5.55_593.1323m/z		593.132	1	5.55432	0.0992667	1	0.512897	0.866029	1.23446	HD_0	HD_1	100 - 40.4	137.12	13.91	111.2	139.122	161.038	117.978	93.3762	121.876	176.98	121.531	100.157	109.63	137.325	165.71	117.978	88.7087	111.273	176.667	113.68	106.11					x
5.56_219.0559m/z		219.056	1	5.56147	0.0214333	0	0.439971	0.821915	1.30755	HD_1	HD_0	100	36.197	12.05	26.7309	34.8281	21.4902	37.4563	31.3454	39.7894	36.066	18.1692	34.6271	26.3536	34.3782	22.1138	37.4563	29.7786	36.3277	36.0023	16.9955	36.6854	x				x
5.56_883.2068m/z		883.207	1	5.56147	0.134967	2	0.249657	0.722905	1.39632	HD_0	HD_1	100 - 40.5 - 2.05	568.14	16.91	481.01	552.28	671.131	507.635	322.006	391.01	656.424	554.162	376.979	474.221	545.145	690.605	507.635	305.911	356.992	655.263	518.364	399.387		x			x
5.57_477.1010m/z		477.101	1	5.5686	0.07855	39	0.00612141	0.218774	1.70959	HD_1	HD_0	100	298.256	4.35	174.989	203.441	144.952	301.07	345.26	248.439	290.508	278.618	266.256	172.52	200.813	149.158	301.07	328.002	226.825	289.994	260.62	282.082				x	x
5.57_195.1303m/z		195.13	1	5.5686	0.0499833	0	0.326587	0.77577	1.09638	HD_1	HD_0	100 - 54.7	4699.83	5.17	4246.04	4526.05	4088	5038.79	4672.22	4388.47	4591.05	5049.39	4219.95	4186.11	4467.58	4206.62	5038.79	4438.67	4006.67	4582.94	4723.21	4470.79	x				x
5.58_153.0189m/z		153.019	1	5.57575	0.0357	0	0.00739151	0.240627	1.79387	HD_1	HD_0	100 - 4.96	59.4936	12.89	39.2593	31.3654	28.8704	56.589	68.1929	53.699	62.4736	44.9237	50.1753	38.7052	30.9601	29.7081	56.589	64.7842	49.0271	62.3631	42.0218	53.1577	x				x
5.58_169.0736m/z		169.074	1	5.58288	0.0642667	6	0.118355	0.606153	1.21818	HD_1	HD_3	100 - 33.3	68.9783	3.76	62.0261	66.8521	64.1479	71.8316	59.596	75.5072	60.3471	59.7983	49.7264	61.1507	65.9884	66.0092	71.8316	56.6171	68.9381	60.2404	55.9355	52.6822					x
5.58_232.0717m/z		232.072	1	5.58288	0.04285	0	0.338552	0.783915	1.26686	HD_1	HD_0	100	55.8362	10.91	33.785	49.3832	49.0547	49.9629	55.4182	62.1275	43.0808	50.7768	71.179	33.3082	48.7453	50.4781	49.9629	52.6481	56.7224	43.0046	47.4967	75.4099					x
5.58_514.0326m/z		514.033	1	5.58288	0.0999667	0	0.52853	0.871955	1.09321	HD_1	HD_3	100 - 21.3	615.749	1.6	651.971	618.8	517.984	620.873	621.982	604.393	571.365	622.599	495.781	642.769	610.806	533.014	620.873	590.892	551.811	570.354	582.38	525.25					x
5.58_516.0301m/z		516.03	1	5.58288	0.0999667	0	0.521014	0.8697	1.09433	HD_1	HD_3	100 - 17.1 - 4.93	405.717	0.25	429.614	398.735	367.773	405.552	404.81	406.79	431.973	371.575	308.682	423.551	393.583	378.444	405.552	384.575	371.399	431.209	347.572	327.03					x
5.59_359.2400m/z		359.24	1	5.59003	0.07855	0	0.74177	0.949743	1.0461	HD_1	HD_3	100	120.504	6.19	112.387	126.575	110.781	116.724	129.098	115.69	114.732	125.28	105.57	110.801	124.94	113.996	116.724	122.645	105.625	114.529	117.187	111.845	x				x
5.59_498.0644m/z		498.064	1	5.59003	0.0714167	0	0.326515	0.77577	1.08106	HD_1	HD_3	100 - 14.7	246.764	1.49	237.953	247.026	214.134	250.525	246.588	243.18	235.279	240.398	209.109	234.595	243.834	220.347	250.525	234.262	222.023	234.863	224.869	221.539					x
5.59_377.0440m/z		377.044	1	5.59003	0.0214333	0	0.574081	0.887284	1.56488	HD_0	HD_3	100 - 76.2	21.885	19.22	37.927	20.2843	7.44364	18.1663	19.3435	25.6942	4.98036	23.0572	13.9176	37.3917	20.0223	7.65962	18.1663	18.3766	23.4588	4.97156	21.5677	14.7448					x
5.59_330.0238m/z		330.024	1	5.59003	0.05	0	0.675636	0.928496	1.08368	HD_0	HD_3	100 - 25.1	67.5195	8.1	65.6076	73.6854	63.2655	70.84	60.2988	62.1008	63.7435	71.512	51.6611	64.6817	72.7334	65.1012	70.84	57.2847	56.698	63.6308	66.8924	54.7319					x
5.59_297.0502m/z		297.05	1	5.59003	0.0642667	0	0.149199	0.633174	1.13177	HD_1	HD_0	100 - 6.87 - 0.431	234.876	2.98	215.097	218.273	189.218	217.578	254.566	232.483	230.252	225.072	216.992	212.061	215.454	194.708	217.578	241.841	212.257	229.845	210.533	229.89					x
5.59_308.0215m/z		308.022	1	5.59003	0.0571333	0	0.157787	0.64288	1.13973	HD_3	HD_1	100 - 19.6	137.795	4.19	137.837	129.177	117.969	126.278	120.204	116.222	140.159	147.696	125.53	135.891	127.508	121.392	126.278	114.196	106.111	139.911	138.155	132.992					x
5.59_195.4759m/z		195.476	1	5.59003	0.04285	0	0.406364	0.806488	1.12482	HD_1	HD_0	100 - 1.86	2166.8	4.63	1908.62	2023.1	1847.35	2418.13	2072.42	2009.86	2027.65	2418.75	1857.98	1881.69	1996.96	1900.96	2418.13	1968.83	1835	2024.06	2262.5	1968.42		x			x
5.59_83.0608m/z		83.0608	1	5.59003	0.0642667	2	0.451767	0.831216	1.06633	HD_0	HD_3	100	90.7912	3.01	92.976	87.7253	91.6723	80.3472	94.8386	93.0227	82.5384	83.5092	89.3837	91.6638	86.592	94.3323	80.3472	90.098	84.9297	82.3925	78.1146	94.6967					x
5.59_311.0994m/z		311.099	1	5.59003	0.0714167	1	0.629749	0.909189	1.06292	HD_1	HD_0	100	293.994	2.57	271.232	284.657	273.883	266.031	286.928	329.025	265.417	289.29	293.135	267.404	280.979	281.829	266.031	272.585	300.4	264.948	270.602	310.559					x
5.60_428.9431m/z		428.943	1	5.59717	0.0571333	0	0.779993	0.964246	1.06898	HD_1	HD_3	96.7 - 100 - 9.5	216.87	9.62	224.023	220.646	176.091	204.592	240.957	205.059	233.176	196.263	179.185	220.862	217.795	181.2	204.592	228.913	187.219	232.764	183.584	189.836					x
5.60_320.1064m/z		320.106	1	5.59717	0.0499833	0	0.00115803	0.0885486	1.24929	HD_3	HD_0	100	74.3223	2.73	59.0184	57.3568	62.0994	62.5653	65.3302	65.8406	74.6612	70.7929	77.5127	58.1854	56.6158	63.9013	62.5653	62.0646	60.1125	74.5292	66.2199	82.1201				x	x
5.60_325.0468m/z		325.047	1	5.59717	0.0571333	1	0.300608	0.758557	1.13085	HD_1	HD_0	45.6 - 100 - 16.2	105.754	3.81	104.089	91.6215	84.8415	92.7777	111.854	112.63	100.788	93.7952	95.3035	102.62	90.4378	87.3033	92.7777	106.263	102.831	100.61	87.7362	100.968					x
5.60_336.0160m/z		336.016	1	5.59717	0.07855	0	0.994644	1	1.00538	HD_3	HD_1	100 - 24.9 - 22.5	260.487	5.86	277.419	265.672	237.448	237.998	265.736	273.545	264.707	273.197	243.555	273.504	262.24	244.338	237.998	252.453	249.746	264.239	255.549	258.032					x
5.60_340.0104m/z		340.01	1	5.59717	0.0857	0	0.720697	0.944411	1.04873	HD_0	HD_3	100 - 18 - 0.946 - 0.497	630.382	5.41	684.391	631.306	575.45	634.038	649.673	585.03	628.675	622.087	552.516	674.732	623.151	592.147	634.038	617.199	534.132	627.564	581.901	585.358					x
5.60_354.0288m/z		354.029	1	5.59717	0.0714167	0	0.651591	0.919201	1.04045	HD_1	HD_0	100 - 18.1	131.746	4.43	123.469	135.103	121.303	136.852	133.001	125.386	120.923	131.063	133.368	121.726	133.358	124.822	136.852	126.353	114.477	120.709	122.597	141.295					x
5.60_377.5515m/z		377.552	1	5.59717	0.0357	0	0.886841	0.996137	1.26554	HD_1	HD_3	100	17.6046	15.32	24.2175	15.4683	11.8411	23.4347	7.27942	22.0995	15.9887	14.0138	11.7297	23.8757	15.2684	12.1847	23.4347	6.91556	20.1768	15.9604	13.1085	12.427					x
5.60_379.9854m/z		379.985	1	5.59717	0.0357167	0	0.610373	0.907164	1.20844	HD_0	HD_1	100	47.2958	9.16	52.1361	43.7781	45.9732	18.9788	51.6762	46.7591	40.1883	47.3034	39.3555	51.4003	43.2125	47.3072	18.9788	49.0931	42.691	40.1172	44.2477	41.6948					x
5.60_389.9932m/z		389.993	1	5.59717	0.0214167	0	0.454985	0.834351	1.07277	HD_0	HD_3	100	52.008	3.69	47.621	54.2397	54.1632	53.9005	50.8399	50.3925	47.014	53.7531	44.6737	46.9489	53.539	55.7347	53.9005	48.2987	46.0084	46.9309	50.2808	47.3291					x
5.60_411.9395m/z		411.939	1	5.59717	0.0571333	0	0.626625	0.909189	1.14561	HD_0	HD_3	100 - 11	149.876	7.73	185.799	133.588	130.242	130.912	138.385	152.312	150.069	137.945	104.464	183.177	131.862	134.021	130.912	131.467	139.061	149.804	129.034	110.674					x
5.60_446.9086m/z		446.909	1	5.59717	0.0785667	0	0.461105	0.837194	1.19302	HD_1	HD_3	100 - 32 - 21.2	322.315	15.46	361.951	301.658	259.158	363.09	337.102	266.753	304.279	289.484	216.741	356.843	297.76	266.678	363.09	320.252	243.545	303.741	270.784	229.624					x
5.60_1109.2397m/z		1109.24	1	5.59717	0.04285	1	0.0193918	0.352804	Infinity	HD_3	HD_0	100 - 43.5	60.4366	84.03	0	0	0	0	7.30895	45.584	27.4514	34.9368	118.922	0	0	0	0	6.9436	41.6182	27.4028	32.6799	125.99			x	x	x
5.60_456.9374m/z		456.937	1	5.59717	0.0857	0	0.561265	0.885753	1.15174	HD_1	HD_3	100 - 15.7	461.162	7.88	543.655	436.754	367.261	500.201	454.923	428.361	476.301	413.955	310.962	535.982	431.111	377.918	500.201	432.183	391.093	475.459	387.214	329.446					x
5.60_473.1194m/z		473.119	1	5.59717	0.0642667	0	0.255019	0.724943	1.10629	HD_1	HD_0	100 - 16.4	183.53	4.9	148.945	179.822	168.925	193.041	184.166	173.382	186.77	169.365	177.239	146.843	177.498	173.827	193.041	174.96	158.298	186.44	158.424	187.774					x
5.60_478.1005m/z		478.101	1	5.59717	0.0928333	0	0.571731	0.885753	1.0426	HD_1	HD_0	100 - 34.5 - 4.6 - 1.72	1090.51	4.57	1089.01	1059	989.843	1113.63	1124.56	1033.35	1058.16	1105.37	981.117	1073.64	1045.32	1018.56	1113.63	1068.35	943.447	1056.29	1033.97	1039.44	x				x
5.60_489.0925m/z		489.093	1	5.59717	0.0571333	0	0.275202	0.738063	1.09418	HD_1	HD_3	100 - 17.9 - 1.8	205.154	4.51	180.742	197.63	187.373	215.298	203.721	196.443	210.28	177.381	174.829	178.192	195.077	192.809	215.298	193.538	179.353	209.908	165.922	185.221					x
5.60_496.0664m/z		496.066	1	5.59717	0.0857	0	0.616041	0.907164	1.04255	HD_1	HD_3	100 - 33	747.321	0.99	741.466	745.977	664.493	739.626	754.351	747.986	712.164	775.766	662.527	731.002	736.34	683.774	739.626	716.644	682.911	710.905	725.653	701.908					x
5.60_504.0993m/z		504.099	1	5.59717	0.04285	0	0.327804	0.77577	1.13299	HD_1	HD_0	100 - 16.3	96.9897	6.27	91.7865	82.9523	82.0775	85.7324	104.431	100.806	93.405	93.5259	76.3885	90.4911	81.8806	84.459	85.7324	99.211	92.0356	93.2398	87.4843	80.9291					x
5.60_506.0956m/z		506.096	1	5.59717	0.0857	0	0.650739	0.919201	1.05588	HD_1	HD_0	100 - 24.7 - 4.14	1655.89	5.15	1665.61	1598.43	1440.74	1721.92	1686.13	1559.61	1694.99	1634.68	1400.49	1642.11	1577.78	1482.54	1721.92	1601.85	1423.92	1691.99	1529.08	1483.74					x
5.60_524.0616m/z		524.062	1	5.59717	0.0714167	0	0.509137	0.864245	1.08903	HD_1	HD_3	100 - 14.7 - 23.7	342.372	6.18	353.378	353.923	289.209	368.246	335.388	323.481	318.655	331.311	293.176	348.39	349.351	297.601	368.246	318.624	295.338	318.092	309.909	310.603					x
5.60_534.0907m/z		534.091	1	5.59717	0.0714167	0	0.531047	0.873521	1.09769	HD_0	HD_3	100 - 23.9	456.311	7.17	501.279	466.871	400.784	473.668	447.798	410.39	451.796	426.634	368.671	494.205	460.84	412.413	473.668	425.415	374.686	450.997	399.074	390.585					x
5.60_560.0166m/z		560.017	1	5.59717	0.04285	0	0.398052	0.806488	1.92863	HD_0	HD_3	100 - 23.8	59.5406	39.86	64.8573	80.1619	33.6027	74.7342	66.6325	21.3673	40.6782	45.6902	6.2476	63.9419	79.1263	34.5777	74.7342	63.3018	19.5083	40.6063	42.7387	6.61896					x
5.60_319.5891m/z		319.589	1	5.59717	0.0285667	0	0.503404	0.861555	2.39825	HD_1	HD_3	100	11.2911	39.65	15.1185	5.71377	0	6.12865	14.1012	13.6435	7.69087	6.43333	0	14.9052	5.63995	0	6.12865	13.3963	12.4565	7.67728	6.01775	0			x		x
5.60_449.1467m/z		449.147	1	5.59717	0.0714167	0	0.387727	0.804161	1.07692	HD_3	HD_0	100 - 17.7 - 3.26	529.28	2.38	478.111	499.947	496.365	466.807	522.412	533.179	487.201	544.747	555.891	471.363	493.488	510.767	466.807	496.299	486.793	486.34	509.558	588.934					x
5.60_319.0874m/z		319.087	1	5.59717	0.0571333	0	0.617547	0.907164	1.05569	HD_1	HD_0	100	107.458	4.33	95.1371	111.984	98.2465	99.888	110.052	112.432	107.938	99.0818	104.884	93.7944	110.537	101.097	99.888	104.551	102.651	107.747	92.6813	111.119					x
5.60_289.0068n	289.007	312.016	1	5.59717	0.107117	0	0.594775	0.901624	1.05197	HD_1	HD_3	100 - 23.4 - 3.45	2409.97	1.34	2460.4	2365.61	2098.66	2431.78	2425.17	2372.95	2374.55	2403.88	2094.3	2425.67	2335.05	2159.55	2431.78	2303.95	2166.5	2370.35	2248.6	2218.78					x			M+H, M+Na
5.60_311.6020m/z		311.602	1	5.59717	0.05	0	0.0111141	0.2971	1.29459	HD_1	HD_0	100	57.3031	2.86	43.8002	43.2955	45.6949	59.7673	59.8245	52.3177	54.5785	50.475	61.588	43.182	42.7362	47.0208	59.7673	56.8341	47.766	54.482	47.2144	65.2488				x	x
5.60_109.0402m/z		109.04	1	5.59717	0.05	0	0.556596	0.884086	1.11402	HD_0	HD_3	100	76.9726	6.82	80.124	80.1078	70.6858	60.1388	74.792	84.9179	72.6891	63.7599	70.8342	78.9932	79.0729	72.7368	60.1388	71.0535	77.53	72.5606	59.6411	75.0446					x
5.60_110.0716m/z		110.072	1	5.59717	0.107117	0	0.722951	0.944704	1.03065	HD_1	HD_0	100 - 7.77	1112.01	2.81	1065.01	1113.7	1058.1	1036.51	1132.79	1166.72	1042.89	1136.13	1074.15	1049.97	1099.31	1088.8	1036.51	1076.16	1065.22	1041.05	1062.74	1138					x
5.60_123.0432m/z		123.043	1	5.59717	0.135667	0	0.916691	1	1.0138	HD_1	HD_0	100 - 8.51	405.551	2.48	375.555	423.068	401.464	393.967	412.18	410.505	395.428	421.186	386.238	370.255	417.603	413.112	393.967	391.577	374.791	394.729	393.978	409.197					x
5.60_136.0507m/z		136.051	1	5.59717	0.0714167	0	0.808154	0.96744	1.02489	HD_0	HD_3	100 - 28.4	103.494	3.44	99.5061	104.631	106.344	102.977	95.765	106.209	94.8531	104.783	103.304	98.1017	103.279	109.429	102.977	90.9781	96.969	94.6854	98.0138	109.445					x
5.60_138.0673m/z		138.067	1	5.59717	0.1571	0	0.322228	0.770584	1.04588	HD_1	HD_0	100 - 8.08 - 0.609	15263.7	1.64	14622.1	14818	14342.5	14590.3	15368.9	15831.9	14432.1	15477.7	14825.4	14415.7	14626.5	14758.7	14590.3	14600.7	14454.5	14406.6	14477.8	15706.7	x				x
5.60_138.1000m/z		138.1	1	5.59717	0.0357167	0	0.94035	1	1.02797	HD_1	HD_3	100	175.526	4.23	164.319	177.599	176.212	152.892	188.906	184.78	169.365	153.983	188.902	162	175.305	181.325	152.892	179.464	168.704	169.065	144.036	200.13					x
5.60_151.0981m/z		151.098	1	5.59717	0.0571333	0	0.615317	0.907164	1.05416	HD_1	HD_3	100 - 1.61	148.011	5.97	142.434	158.505	140.337	135.11	154.496	154.427	134.46	136.759	149.999	140.424	156.457	144.409	135.11	146.774	140.991	134.222	127.925	158.915					x
5.60_180.0573m/z		180.057	1	5.59717	0.142817	0	0.137661	0.624317	1.04606	HD_3	HD_1	100 - 43	387.237	0.84	370.644	383.759	368.524	355.61	380.221	374.732	386.333	390.847	384.53	365.413	378.801	379.217	355.61	361.216	342.13	385.65	365.599	407.387					x
5.60_183.0895m/z		183.09	1	5.59717	0.0714167	0	0.826547	0.97433	1.0639	HD_1	HD_3	100 - 28.7 - 10.5	121.298	1.88	131.828	96.5529	129.314	108.079	127.815	127.999	116.482	112.885	112.671	129.967	95.3055	133.066	108.079	121.426	116.863	116.276	105.593	119.368	x				x
5.60_193.0725m/z		193.073	1	5.59717	0.0714167	0	0.354949	0.787726	1.09453	HD_1	HD_3	100	259.009	4.82	266.96	254.333	232.411	239.14	283.66	254.228	240.358	245.714	223.846	263.192	251.047	239.155	239.14	269.481	232.11	239.933	229.841	237.151					x
5.60_194.0802m/z		194.08	1	5.59717	0.128533	10	0.636504	0.913897	1.06227	HD_1	HD_3	100	3308.31	2.25	3539.11	3218.94	2834.44	3333.16	3367.28	3224.49	3255.36	3223.28	2864.53	3489.16	3177.35	2916.69	3333.16	3198.97	2943.96	3249.61	3015.06	3034.8		x			x
5.60_69.0454m/z		69.0454	1	5.59717	0.04285	0	0.0970765	0.586237	1.12487	HD_1	HD_0	100	47.0967	2.55	44.689	40.9533	39.9636	43.3509	49.6075	48.3318	42.0472	43.8962	44.0169	44.0583	40.4242	41.1231	43.3509	47.1278	44.127	41.9729	41.0606	46.6333					x
5.60_195.2062m/z		195.206	1	5.59717	0.0928333	0	0.387895	0.804161	1.04005	HD_1	HD_0	100	11312.7	2.02	10927.2	11067.6	10636.4	10832.4	11427.6	11678.1	10796.2	11544.1	11030.3	10773	10924.6	10945	10832.4	10856.4	10662.1	10777.1	10798.3	11685.9		x			x
5.60_195.2620m/z		195.262	1	5.59717	0.0142833	0	0.761053	0.957651	1.05205	HD_0	HD_1	100 - 4.03	7447.65	0.96	7466.91	7507.22	7368.81	5896.73	7522.49	7818.21	7138.05	6920.49	8119.32	7361.52	7410.24	7582.62	5896.73	7146.47	7138.02	7125.43	6473.44	8601.94		x			x
5.60_195.3785m/z		195.378	1	5.59717	0.0714167	0	0.785167	0.964259	1.02783	HD_1	HD_0	100	7868.74	0.96	7576.99	7721.89	7668.1	7208.09	7984.92	8413.22	7511.47	7968.69	8101.56	7470.05	7622.13	7890.59	7208.09	7585.78	7681.26	7498.19	7453.93	8583.12					x
5.60_196.3873m/z		196.387	1	5.59717	0.0571333	0	0.608324	0.905873	1.06365	HD_3	HD_0	100	591.236	1.46	517.941	567.365	582.262	562.685	575.317	578.473	538.998	574.909	659.801	510.632	560.035	599.157	562.685	546.559	528.146	538.045	537.771	699.02					x
5.60_196.4308m/z		196.431	1	5.59717	0.0214167	0	0.79455	0.967377	1.06871	HD_3	HD_0	100	17.3672	8.93	15.1639	18.073	15.5151	17.3695	17.5947	14.9175	15.7313	16.0538	20.3164	14.9498	17.8395	15.9653	17.3695	16.7152	13.6197	15.7035	15.0168	21.524					x
5.60_211.0829m/z		211.083	1	5.59717	0.07855	2	0.826911	0.97433	1.03387	HD_0	HD_1	100 - 5.74	239.972	1.79	240.353	244.069	235.494	205.026	236.358	254.947	219.095	246.21	238.845	236.961	240.916	242.327	205.026	224.543	232.766	218.708	230.306	253.042					x
5.60_279.0400m/z		279.04	1	5.59717	0.07855	0	0.938054	1	1.01689	HD_1	HD_3	100 - 2.21	276.587	2.02	270.035	279.708	279.707	262.699	263.837	303.225	252.598	300.851	262.529	266.224	276.094	287.823	262.699	250.649	276.844	252.152	281.417	278.134					x
5.60_283.0609m/z		283.061	1	5.59717	0.04285	4	0.553711	0.882075	1.05504	HD_1	HD_3	100	123.923	4.3	119.883	112.615	122.416	113.766	133.151	124.851	124.483	111.865	116.027	118.191	111.16	125.968	113.766	126.496	113.989	124.263	104.638	122.923					x
5.60_284.0204m/z		284.02	1	5.59717	0.0857	1	0.860738	0.981566	1.02757	HD_1	HD_0	100 - 1.31	370.709	1.31	380.47	355.813	346.004	375.421	371.018	365.687	389.335	378.97	323.372	375.101	351.216	356.043	375.421	352.472	333.872	388.647	354.489	342.593					x
5.60_294.0159m/z		294.016	1	5.59717	0.0928333	0	0.794673	0.967377	1.03755	HD_3	HD_0	100	191.832	4.66	202.902	172.604	179.163	191.559	177.616	193.752	192.39	203.921	179.186	200.039	170.374	184.362	191.559	168.738	176.895	192.05	190.748	189.837					x
5.60_295.0139m/z		295.014	1	5.59717	0.128533	0	0.538993	0.875597	1.04484	HD_1	HD_0	100 - 13.8	1469.5	0.58	1490.61	1397.43	1331.29	1461.95	1467.89	1478.67	1420.94	1506.9	1313.74	1469.57	1379.37	1369.92	1461.95	1394.52	1350.02	1418.42	1409.56	1391.83	x				x
5.60_195.0891m/z		195.089	1	5.59717	0.249233	0	0.39747	0.806488	1.04612	HD_1	HD_0	100 - 14.8 - 1.09 - 0.0712 - 0.000863	503056	2.16	485272	488369	468999	479438	506131	523597	477828	513663	477765	478423	482060	482607	479438	480832	478044	476983	480482	506164
5.60_457.2764m/z		457.276	1	5.60432	0.0999667	0	0.870468	0.988977	1.12132	HD_3	HD_0	100	81.0856	21	50.3061	105.647	60.9856	86.6661	81.7915	57.1984	60.4183	109.187	73.6519	49.5961	104.282	62.7552	86.6661	77.7031	52.2221	60.3115	102.133	78.0298	x				x
5.60_373.1830m/z		373.183	1	5.60432	0.0714	4	0.0326027	0.425387	4.88007	HD_1	HD_0	100 - 12.6	402.018	3.39	94.2912	85.3046	67.5427	302.503	139.336	764.215	249.423	266.934	258.947	92.9605	84.2026	69.5026	302.503	132.371	697.728	248.982	249.69	274.339		x	x	x	x
5.60_302.0308m/z		302.031	1	5.60432	0.0571333	0	0.721808	0.944411	1.09936	HD_0	HD_3	100	120.166	6.6	137.682	123.747	99.0684	123.135	119.074	108.219	108.663	130.307	88.9475	135.739	122.148	101.943	123.135	113.122	98.8043	108.47	121.89	94.2346					x
5.60_310.0205m/z		310.021	1	5.60432	0.0357167	0	0.848512	0.977618	1.04231	HD_1	HD_0	100	94.5358	4.2	102.695	95.1672	74.2336	92.8026	99.0786	91.7263	96.1665	93.4952	86.2583	101.245	93.9377	76.3876	92.8026	94.1261	83.746	95.9965	87.4556	91.3856					x
5.60_284.9851m/z		284.985	1	5.60432	0.0714167	0	0.883331	0.994655	1.03238	HD_1	HD_3	100 - 4.45	225.303	6.51	238.002	222.335	199.777	205.405	241.163	229.341	203.008	231.162	220.538	234.643	219.463	205.574	205.405	229.108	209.388	202.65	216.229	233.647					x
5.60_251.0225m/z		251.023	1	5.60432	0.0285667	4	0.277741	0.739183	1.15978	HD_0	HD_3	100	78.4366	1.95	79.3133	79.3277	76.6687	63.6765	71.1638	85.7389	74.7431	61.8042	66.3452	78.1939	78.3029	78.8933	63.6765	67.6067	78.2796	74.6109	57.8117	70.2888					x
5.60_195.4300m/z		195.43	1	5.60432	0.0357	0	0.757193	0.955525	1.13064	HD_0	HD_3	100 - 0.194	2359.38	2.53	2357.89	2300.51	2419.75	1434.75	2406.19	2780.25	2076.66	1747.77	2435.87	2324.61	2270.79	2489.96	1434.75	2285.91	2538.37	2072.98	1634.87	2580.66					x
5.60_286.9840m/z		286.984	1	5.60432	0.04285	4	0.848262	0.977618	1.05812	HD_3	HD_0	100	40.5438	1.79	38.3113	37.1652	39.4746	31.355	45.9336	43.2459	41.3802	40.0668	40.1845	37.7706	36.685	40.62	31.355	43.6375	39.4835	41.307	37.4786	42.5731					x
5.61_266.0107m/z		266.011	1	5.61145	0.0285667	0	0.83429	0.97433	1.0753	HD_0	HD_3	78.3 - 100	42.7264	10.25	37.6942	45.6717	44.8133	35.676	40.4464	47.6324	39.3383	29.4331	50.4321	37.1622	45.0816	46.1135	35.676	38.4247	43.4884	39.2687	27.5318	53.4299					x
5.61_353.0393m/z		353.039	1	5.61145	0.07855	0	0.295586	0.755158	1.08361	HD_1	HD_3	100	107.824	4.04	105.302	112.979	103.627	108.25	103.271	111.951	88.9966	103.014	106.504	103.816	111.519	106.634	108.25	98.1086	102.211	88.8392	96.3591	112.835					x
5.61_915.1607m/z		915.161	1	5.61145	0.149967	3	0.0866192	0.58113	2.0209	HD_3	HD_0	100 - 41.5 - 7.01	1147.57	27.32	586.597	403.29	713.66	783.263	639.794	1315.92	825.207	1166.11	1451.38	578.319	398.08	734.367	783.263	607.813	1201.43	823.748	1090.78	1537.65		x	x		x
5.62_161.0964m/z		161.096	1	5.6186	0.0285667	0	0.211759	0.69092	4.3617	HD_3	HD_1	100	13.4172	38.6	0	3.81858	13.2802	9.2284	0	0	16.8351	15.9574	7.45897	0	3.76925	13.6655	9.2284	0	0	16.8054	14.9266	7.90234	x				x
5.62_826.1390m/z		826.139	1	5.6186	0.0285667	0	0.0490129	0.486566	2.08672	HD_3	HD_1	100 - 22.6	44.3043	25.93	36.0859	57.8043	33.2177	31.8138	14.7694	17.1116	56.6395	33.9112	42.3622	35.5766	57.0575	34.1815	31.8138	14.0311	15.6229	56.5393	31.7206	44.8802			x	x	x
5.63_1051.2120m/z		1051.21	1	5.62573	0.11425	1	0.0504587	0.489837	1.56368	HD_0	HD_3	100 - 55.1 - 10.5	992.879	6.99	881.792	991.729	1105.12	769.935	698.345	673.926	863.787	517.722	523.38	869.347	978.917	1137.18	769.935	663.438	615.294	862.26	484.278	554.49		x			x
5.63_195.1303m/z		195.13	1	5.62573	0.07855	0	0.874871	0.991236	1.05003	HD_1	HD_3	100 - 37.8	4928.29	2.83	4700.88	4975.16	4919.72	4012.6	5223.97	5548.3	4846.37	4627.36	4606.71	4634.53	4910.89	5062.47	4012.6	4962.85	5065.6	4837.8	4328.44	4880.54	x				x
5.63_195.4752m/z		195.475	1	5.62573	0.0428333	0	0.751467	0.954051	1.07766	HD_0	HD_3	100	1926.4	0.89	1941.08	1930.61	1907.51	1486.8	2003.19	2190.39	1813.22	1699.25	1850.24	1913.68	1905.66	1962.86	1486.8	1903.06	1999.83	1810.01	1589.48	1960.22					x
5.63_178.1233m/z		178.123	1	5.63288	0.0571167	0	0.469264	0.840381	1.24176	HD_1	HD_0	100	52.0677	7.03	55.3485	29.8005	40.6433	40.4239	58.094	57.6853	42.1296	48.4803	45.9669	54.5673	29.4155	41.8226	40.4239	55.1902	52.6667	42.0551	45.3485	48.6992	x				x
5.63_747.1545m/z		747.154	1	5.63288	0.0856833	2	0.104291	0.596362	1.54743	HD_0	HD_3	100 - 31.5	251.683	17.57	201.025	282.503	271.522	209.758	213.392	142.679	204.676	133.766	149.496	198.188	278.853	279.4	209.758	202.725	130.266	204.314	125.125	158.382					x
5.64_764.1578m/z		764.158	1	5.64002	0.0499833	0	0.0521269	0.496792	1.42786	HD_0	HD_3	100 - 22	144.527	9.04	137.949	170.713	124.919	110.865	120.255	100.3	88.0555	120.863	94.7391	136.003	168.508	128.544	110.865	114.244	91.5743	87.8998	113.056	100.37					x
5.65_913.1453m/z		913.145	1	5.6543	0.107117	2	0.349805	0.786071	1.81307	HD_3	HD_0	100 - 41.1	462.032	34.27	300.242	118.529	345.731	372.917	207.574	429.71	296.895	375.308	713.892	296.005	116.997	355.763	372.917	197.198	392.325	296.37	351.064	756.326					x
5.66_280.9875m/z		280.987	1	5.66143	0.0285667	0	0.994785	1	1.33499	HD_0	HD_3	100	1.68917	173.21	5.06751	0	0	0	0	3.90024	0	0	3.79592	4.996	0	0	0	0	3.56092	0	0	4.02156	x				x
5.66_678.0667m/z		678.067	1	5.66143	0.11425	0	0.149219	0.633174	1.59859	HD_0	HD_1	100 - 47.1	326.643	5.31	311.585	322.759	345.585	312.117	161.394	139.484	401.275	340.55	215.415	307.188	318.589	355.612	312.117	153.326	127.348	400.566	318.551	228.219		x			x
5.67_578.1422n	578.142	579.149	1	5.66858	0.342767	17	0.0973829	0.586237	1.32412	HD_0	HD_1	100 - 32.8 - 7.82 - 0.583	32717.4	11.83	28145.1	32767.9	37239.3	30042.2	21091	22993.4	34616.7	34930.6	28107	27747.9	32344.6	38319.8	30042.2	20036.7	20993	34555.5	32674.1	29777.7		x						M+H, M+Na
5.67_687.0467m/z		687.047	1	5.66858	0.121383	0	0.072089	0.552733	1.51074	HD_3	HD_1	100 - 24.6	449.878	11.96	357.638	418.337	510.713	394.311	238.606	260.444	462.843	496.028	390.764	352.59	412.933	525.532	394.311	226.679	237.785	462.025	463.985	413.992		x			x
5.67_575.1187m/z		575.119	1	5.66858	0.11425	6	0.0255926	0.40456	1.33945	HD_0	HD_1	100 - 22.3	195.201	2.37	189.965	196.934	198.705	178.202	127.71	131.285	205.436	182.761	196.408	187.284	194.39	204.471	178.202	121.326	119.863	205.073	170.955	208.082				x	x
5.67_425.0868m/z		425.087	1	5.66858	0.1214	1	0.157601	0.64288	1.20077	HD_3	HD_1	100 - 10.9	384.91	9.94	346.627	378.371	424.617	374.434	298.138	289.082	373.651	427.54	353.538	341.735	373.483	436.938	374.434	283.235	263.932	372.99	399.922	374.553					x
5.67_560.1300m/z		560.13	1	5.66858	0.1214	0	0.208372	0.689262	1.51808	HD_3	HD_1	100 - 91.9 - 19.1	411.779	14.62	310.386	387.768	414.879	423.102	208.817	181.831	466.167	452.992	316.177	306.005	382.759	426.917	423.102	198.379	166.011	465.343	423.729	334.971		x			x
5.68_114.0913m/z		114.091	1	5.67572	0.0499833	0	0.187797	0.66659	1.40674	HD_1	HD_0	100	50.0352	5.76	45.4943	22.634	38.5761	51.205	52.1491	46.7515	41.1262	36.6328	44.783	44.8522	22.3416	39.6954	51.205	49.5424	42.6841	41.0535	34.2664	47.4449	x				x
5.68_291.0865m/z		291.087	1	5.67572	0.214233	0	0.161972	0.647464	1.29754	HD_3	HD_1	100 - 11.1 - 1.88	1331.11	13.66	1100.07	1352.95	1489.42	1248.05	856.869	972.699	1395.7	1471.87	1125.76	1084.55	1335.48	1532.64	1248.05	814.038	888.074	1393.23	1376.79	1192.68	x				x
5.68_593.1299m/z		593.13	1	5.67572	0.1214	2	0.238177	0.710114	1.33826	HD_0	HD_1	100 - 28.9	501.428	10.57	451.496	495.763	557.024	479.984	315.99	328.083	550.821	452.087	349.678	445.124	489.358	573.187	479.984	300.195	299.539	549.848	422.883	370.463					x
5.68_611.1382m/z		611.138	1	5.67572	0.0999667	6	0.092236	0.586237	1.47018	HD_0	HD_1	100 - 18.6	326.764	13.54	281.691	328.447	370.156	274.627	199.586	192.572	332.116	323.471	227.995	277.715	324.204	380.896	274.627	189.61	175.818	331.529	302.575	241.547					x
5.68_617.1077m/z		617.108	1	5.67572	0.0714167	0	0.284903	0.745236	1.404	HD_3	HD_1	100 - 16.9	157.858	12.12	106.963	133.411	205.435	148.251	85.5736	103.48	177.832	156.028	139.713	105.453	131.687	211.396	148.251	81.2962	94.4768	177.517	145.949	148.017					x
5.68_669.0443m/z		669.044	1	5.67572	0.1071	0	0.121214	0.608296	1.70317	HD_0	HD_1	100 - 33 - 73.9 - 14.6	377.368	17.49	304.913	393.121	434.07	343.32	132.648	188.736	451.747	372.215	272.205	300.61	388.043	446.665	343.32	126.017	172.316	450.948	348.17	288.385		x			x
5.68_685.0457m/z		685.046	1	5.68287	0.0999667	0	0.136604	0.624317	1.42088	HD_0	HD_1	100 - 25	360.081	14.76	292.759	371.085	416.399	343.226	205.103	211.936	394.664	370.05	294.659	288.628	366.291	428.481	343.226	194.851	193.497	393.966	346.146	312.174					x
5.68_673.0867m/z		673.087	1	5.68287	0.23565	1	0.190436	0.669835	1.37081	HD_0	HD_1	100 - 44 - 5.84 - 0.498	1680.69	9.21	1521.34	1690.34	1830.37	1589.68	1013.23	1075.24	1864.35	1748.89	1191.44	1499.87	1668.51	1883.48	1589.68	962.586	981.698	1861.06	1635.92	1262.26		x			x
5.68_632.0599m/z		632.06	1	5.68287	0.121383	0	0.154284	0.635648	1.49994	HD_0	HD_1	100 - 58.3 - 1.58	455.094	6.98	428.06	447.132	490.09	443.369	215.519	251.339	537.229	476.21	323.999	422.019	441.355	504.311	443.369	204.746	229.472	536.28	445.448	343.258		x			x
5.68_599.1156m/z		599.116	1	5.68287	0.0499833	7	0.121955	0.608296	1.78779	HD_3	HD_1	100 - 16.9	102.104	17.49	81.1166	92.8637	114.252	80.4859	39.0587	51.7913	132.296	111.423	62.5933	79.9718	91.664	117.567	80.4859	37.1063	47.2855	132.062	104.225	66.3139					x
5.68_597.1053m/z		597.105	1	5.68287	0.0857	11	0.439508	0.821548	1.54294	HD_0	HD_1	100 - 21.6	116.564	13.96	123.948	97.9119	127.831	133.625	55.2158	37.7984	104.585	115.413	37.5866	122.199	96.647	131.54	133.625	52.4558	34.5099	104.4	107.957	39.8208					x
5.68_289.0710m/z		289.071	1	5.68287	0.16425	37	0.184389	0.662787	1.26909	HD_3	HD_1	100 - 17.4	1745.88	12.58	1463.64	1709.32	1885.91	1661.23	1178.42	1287.43	1821.26	1939.33	1477.05	1442.99	1687.24	1940.63	1661.23	1119.51	1175.43	1818.04	1814.05	1564.85		x			x
5.68_409.0913m/z		409.091	1	5.68287	0.142817	4	0.168031	0.653247	1.2954	HD_3	HD_1	100 - 23.3 - 9.1	1275.67	14.8	1056.59	1282.73	1431.8	1185.84	834.066	934.402	1361.92	1406.01	1059.09	1041.67	1266.16	1473.35	1185.84	792.375	853.109	1359.52	1315.18	1122.04		x			x
5.68_257.0456m/z		257.046	1	5.68287	0.0214333	0	0.0299819	0.421369	3.24249	HD_0	HD_1	100	32.7074	17.47	28.0073	31.048	39.0669	17.0789	7.5981	5.58437	43.841	30.2946	15.1318	27.612	30.6469	40.2005	17.0789	7.21831	5.09853	43.7635	28.3376	16.0313			x	x	x
5.68_247.0602m/z		247.06	1	5.68287	0.1071	3	0.144996	0.633174	1.25842	HD_3	HD_1	100 - 0.79	355.733	11.14	317.254	352.194	396.234	344.258	250.837	252.953	361.534	397.428	308.237	312.776	347.644	407.731	344.258	238.299	230.946	360.895	371.755	326.558					x
5.68_151.0392m/z		151.039	1	5.68287	0.0999667	5	0.201408	0.682791	1.32698	HD_3	HD_1	100 - 17.4	111.818	16.1	83.8628	109.848	119.782	97.654	68.3117	86.8282	130.421	110.552	94.4792	82.6793	108.429	123.257	97.654	64.8971	79.2741	130.19	103.411	100.095					x
5.68_427.1018m/z		427.102	1	5.68287	0.32135	16	0.185072	0.662787	1.22083	HD_0	HD_1	100 - 23.9 - 1.51	4311.14	10.4	3862.61	4311.7	4759.09	4220.28	3124.17	3249.51	4463.61	4615.93	3690.12	3808.1	4256	4897.18	4220.28	2968.01	2966.8	4455.72	4317.75	3909.46		x			x
5.69_779.1446m/z		779.145	1	5.69	0.0357167	0	0.125308	0.613003	1.51433	HD_0	HD_3	100 - 23.1	118.376	16.67	109.881	141.742	103.506	74.7444	104.781	93.5615	100.292	55.9422	78.278	108.33	139.911	106.509	74.7444	99.5434	85.4216	100.115	52.3285	82.9309					x
5.69_1179.2692m/z		1179.27	1	5.69	0.0642667	0	0.128819	0.61427	32.1179	HD_0	HD_1	100 - 34.4	103.42	26.31	0	111.79	198.47	9.66003	0	0	63.2316	107.746	99.8453	0	110.346	204.228	9.66003	0	0	63.1198	100.785	105.78			x		x
5.69_883.2064m/z		883.206	1	5.69	0.107117	2	0.132568	0.616527	1.49479	HD_0	HD_1	100 - 33.5	325.2	15.28	299.463	293.669	382.469	254.707	157.258	240.701	315.956	265.063	207.742	295.236	289.875	393.567	254.707	149.398	219.76	315.397	247.941	220.09					x
5.69_591.1233m/z		591.123	1	5.69	0.107117	2	0.280048	0.740919	1.16645	HD_3	HD_1	100 - 21.5	157.102	8.05	135.903	166.957	162.002	154.081	112.709	137.26	163.298	165.457	142.551	133.985	164.801	166.702	154.081	107.075	125.318	163.009	154.769	151.024					x
5.69_668.0369m/z		668.037	1	5.69	0.0856833	0	0.120301	0.608296	2.01859	HD_0	HD_1	100	84.8615	4.47	53.1928	96.3807	105.011	74.3541	32.7868	18.9793	77.8529	80.0225	73.2826	52.4421	95.1356	108.058	74.3541	31.1479	17.3281	77.7152	74.8532	77.6386			x		x
5.69_441.1725m/z		441.173	1	5.69	0.11425	1	0.248521	0.722815	1.52934	HD_0	HD_1	100 - 21.5 - 3.06	2469.45	23.65	2133.86	2130.57	3143.93	1879.22	1067.5	1897.43	1614.83	1759.66	2815.53	2103.74	2103.04	3235.15	1879.22	1014.14	1732.35	1611.97	1645.99	2982.89		x			x
5.69_261.0761m/z		261.076	1	5.69	0.0928333	15	0.138432	0.626437	1.25081	HD_0	HD_1	100	210.019	11.19	182.269	218.016	229.774	200.097	146.791	156.83	220.023	225.028	182.231	179.696	215.199	236.441	200.097	139.453	143.186	219.634	210.491	193.063					x
5.69_259.0597m/z		259.06	1	5.69	0.04285	10	0.0947771	0.586237	1.31327	HD_3	HD_1	100	92.6988	11.15	73.8586	97.3165	94.255	81.0587	62.2443	68.4552	95.2713	101.502	81.3234	72.8162	96.0593	96.9899	81.0587	59.1329	62.4996	95.1028	94.945	86.1573					x
5.69_135.0443m/z		135.044	1	5.69	0.14995	0	0.482508	0.848766	1.109	HD_3	HD_1	100	207.783	4.43	185.183	200.26	200.07	208.032	162.359	191.689	202.443	233.136	187.77	182.569	197.673	205.875	208.032	154.244	175.012	202.085	218.076	198.931	x				x
5.69_472.1016m/z		472.102	1	5.69	0.0571167	1	0.300521	0.758557	1.73044	HD_0	HD_1	100 - 37.5	90.8397	12.57	97.8321	77.6621	97.025	77.2319	28.0298	52.2239	32.9277	32.0163	110.622	96.4514	76.6587	99.8403	77.2319	26.6287	47.6804	32.8694	29.9481	117.198					x
5.70_373.1828m/z		373.183	1	5.69715	0.0428333	4	0.0587954	0.520623	1.69087	HD_3	HD_0	100	136.642	10.66	71.041	90.6914	80.7021	123.337	85.7181	171.957	152.184	134.424	123.317	70.0384	89.5197	83.0438	123.337	81.4334	156.996	151.915	125.74	130.647					x
5.70_163.0397m/z		163.04	1	5.70428	0.02855	0	0.0417158	0.455686	1.42064	HD_3	HD_1	100	40.5511	5.46	31.0906	38.1392	45.2833	30.1607	28.4196	27.0522	44.4705	42.128	35.0548	30.6518	37.6464	46.5972	30.1607	26.9991	24.6987	44.3918	39.4066	37.1385	x				x
5.72_371.1666m/z		371.167	1	5.71857	0.0357	11	0.0322163	0.424816	11.2719	HD_3	HD_1	100	66.7186	36.18	17.6444	8.77308	7.12437	11.2561	0	6.50102	47.4857	58.864	93.806	17.3953	8.65974	7.33109	11.2561	0	5.93542	47.4018	55.0615	99.3819			x	x	x
5.73_170.0970m/z		170.097	1	5.7257	0.02855	0	0.144856	0.633174	2.87059	HD_0	HD_3	100	13.5967	28.18	15.8411	15.8697	9.07931	10.6903	17.401	11.3309	5.00976	0	9.19989	15.6176	15.6646	9.34275	10.6903	16.5312	10.3451	5.0009	0	9.74674	x				x
5.73_609.1227m/z		609.123	1	5.7257	0.0856833	33	0.0024693	0.12686	1.7444	HD_0	HD_1	100 - 65.8	161.08	3.62	184.096	150.175	148.971	77.4843	108.216	91.3245	155.285	145.632	146.259	181.497	148.235	153.293	77.4843	102.806	83.3792	155.011	136.224	154.953				x	x
5.73_161.0969m/z		161.097	1	5.73285	0.02855	0	0.714996	0.942247	1.24945	HD_3	HD_1	100	15.1416	22.81	10.3827	13.041	16.428	12.0925	8.1455	16.1178	21.8154	12.1021	11.5075	10.2362	12.8725	16.9047	12.0925	7.73834	14.7156	21.7768	11.3203	12.1915	x				x
5.73_178.1240m/z		178.124	1	5.73285	0.07855	0	0.660386	0.920969	1.06325	HD_0	HD_3	100	64.0283	5.37	65.4646	69.2916	57.3287	66.4269	62.4395	57.4459	63.0086	56.6742	60.9759	64.5407	68.3964	58.9922	66.4269	59.3184	52.4481	62.8972	53.0131	64.6003	x				x
5.73_326.1943n	326.194	349.183	1	5.73285	0.0999667	0	0.350924	0.786071	1.21114	HD_3	HD_1	100 - 9.15	526.364	3.62	434.916	460.154	465.682	431.681	410.055	462.066	490.992	421.81	666.29	428.778	454.209	479.194	431.681	389.558	421.866	490.124	394.562	705.895	x							M+H, M+Na
5.74_899.1993m/z		899.199	1	5.73998	0.0856833	1	0.11776	0.606153	1.53217	HD_0	HD_1	100 - 33.7	213.332	10.39	203.68	197.632	238.684	168.095	88.8409	160.77	205.183	221.744	156.424	200.806	195.079	245.61	168.095	84.4001	146.783	204.82	207.42	165.722					x
5.74_114.0919m/z		114.092	1	5.73998	0.0642667	0	0.153679	0.635648	1.33148	HD_1	HD_3	100	57.6637	8.52	36.195	45.1808	55.2777	52.5604	62.362	58.0686	46.7729	48.5795	34.5713	35.6842	44.5972	56.8816	52.5604	59.2448	53.0166	46.6902	45.4413	36.6263	x				x
5.74_177.1266m/z		177.127	1	5.73998	0.0285667	0	0.272052	0.73501	1.59961	HD_1	HD_3	100	16.3256	8.01	14.1691	12.1764	13.8629	11.1842	18.7057	19.0868	4.92995	11.5783	14.1097	13.9691	12.0191	14.2651	11.1842	17.7707	17.4263	4.92124	10.8304	14.9484	x				x
5.75_867.2116m/z		867.212	1	5.74713	0.0714167	1	0.00641274	0.221904	2.54898	HD_0	HD_1	100 - 38.5	287.792	15.94	254.128	268.581	340.667	149.221	68.7182	120.775	300.779	313.372	230.158	250.542	265.111	350.552	149.221	65.2832	110.268	300.248	293.128	243.839		x	x	x	x
5.75_1067.2068m/z		1067.21	1	5.74713	0.0999667	0	0.831938	0.97433	1.15404	HD_3	HD_0	100 - 50.6 - 6.91	548.504	27.05	629.197	363.296	433.374	326.233	595.13	570.157	400.453	547.83	697.23	620.317	358.602	445.948	326.233	565.382	520.553	399.745	512.442	738.673					x
5.75_407.0246m/z		407.025	1	5.75427	0.0357	0	0.940631	1	1.04098	HD_0	HD_1	100	50.2294	9.92	56.9866	53.88	39.8216	48.996	52.622	43.1383	52.6695	68.0411	26.1697	56.1824	53.1839	40.9771	48.996	49.9917	39.3852	52.5764	63.6457	27.7253	x				x
5.75_528.1496m/z		528.15	1	5.75427	0.05	0	0.173211	0.656804	1.50691	HD_0	HD_3	100 - 19.6	119.966	7.44	143.617	108.633	107.647	162.134	95.0638	80.6158	83.1553	72.7695	82.9065	141.59	107.229	110.771	162.134	90.312	73.6021	83.0083	68.0688	87.8345					x
5.78_429.1049m/z		429.105	1	5.7757	0.0856833	4	0.169551	0.655862	3.15444	HD_0	HD_3	100	32.2188	40.82	36.1807	16.974	43.5017	34.6365	9.82561	5.39002	6.35419	14.6362	9.65102	35.6701	16.7547	44.764	34.6365	9.33447	4.92108	6.34295	13.6907	10.2247			x		x
5.78_598.1115m/z		598.112	1	5.78283	0.0285667	0	0.179912	0.660951	1.70153	HD_3	HD_1	73.7 - 100	56.3615	11.12	44.9495	43.8416	53.6573	54.8245	14.5291	30.0185	62.7773	56.0537	50.2535	44.3151	43.2752	55.2142	54.8245	13.8029	27.4069	62.6663	52.4327	53.2406					x
5.78_687.0484m/z		687.048	1	5.78283	0.0285667	0	0.143812	0.633174	1.70949	HD_0	HD_1	100 - 20.4	58.3487	15.69	50.364	52.6167	72.0653	50.8436	16.3191	35.234	62.0301	58.855	45.6106	49.6532	51.937	74.1564	50.8436	15.5034	32.1686	61.9204	55.0531	48.3218					x
5.78_675.0921m/z		675.092	1	5.78283	0.0357	0	0.280092	0.740919	5.41642	HD_3	HD_1	100	11.4064	70.71	6.97992	6.33965	20.4231	6.31769	0	0	20.5311	0	13.6881	6.88141	6.25775	21.0157	6.31769	0	0	20.4948	0	14.5018			x		x
5.78_632.0586m/z		632.059	1	5.78283	0.0856833	0	0.0320687	0.424816	1.61847	HD_0	HD_1	100 - 78.4	236.103	11.06	228.998	211.956	267.356	185.373	143.364	108.905	237.466	204.434	192.285	225.766	209.218	275.113	185.373	136.197	99.43	237.046	191.228	203.715				x	x
5.78_617.1124m/z		617.112	1	5.78283	0.0285667	13	0.0735297	0.555783	1.44756	HD_0	HD_1	100	64.0348	3.97	63.7238	61.6627	66.718	50.118	44.6195	37.9714	65.615	41.7388	58.9313	62.8245	60.866	68.6539	50.118	42.3891	34.6679	65.4989	39.0425	62.4343					x
5.78_593.1293m/z		593.129	1	5.78283	0.185667	2	0.0491301	0.486566	1.21495	HD_0	HD_1	100 - 32.2	817.193	6.85	825.149	755.218	871.213	714.456	680.183	623.203	763.666	637.835	634.019	813.504	745.461	896.492	714.456	646.184	568.984	762.316	596.632	671.705				x	x
5.78_669.0433m/z		669.043	1	5.78283	0.0214167	0	0.0145811	0.337614	10.003	HD_0	HD_1	100 - 15.2	27.0513	27.32	29.1245	18.8462	33.1833	8.11295	0	0	22.1886	27.5229	15.2569	28.7135	18.6028	34.1461	8.11295	0	0	22.1494	25.7449	16.1638			x	x	x
5.78_559.1222m/z		559.122	1	5.78283	0.0856833	2	0.0291962	0.421369	1.6386	HD_0	HD_1	100 - 50	211.614	5.99	183.43	202.519	248.892	171.414	106.561	109.455	186.273	205.184	184.42	180.841	199.902	256.114	171.414	101.234	99.9326	185.944	191.93	195.382				x	x
5.78_441.0806m/z		441.081	1	5.78283	0.0214167	12	0.182847	0.662787	1.28369	HD_0	HD_1	100	55.8854	8.77	50.4206	59.8888	57.3468	43.8774	38.1745	48.5532	40.8616	59.4801	42.4169	49.709	59.1151	59.0108	43.8774	36.2663	44.3291	40.7894	55.6378	44.9382					x
5.78_412.1089m/z		412.109	1	5.78283	0.0357	0	0.0299483	0.421369	6.76272	HD_0	HD_1	100	16.1183	33.37	10.5365	12.7008	25.1174	7.15019	0	0	15.4405	8.67311	17.5373	10.3878	12.5368	25.8462	7.15019	0	0	15.4132	8.11284	18.5797			x	x	x
5.78_561.1364m/z		561.136	1	5.78283	0.0714	3	0.0161914	0.337614	1.58055	HD_0	HD_1	100 - 7.97	139.162	14.08	130.131	125.71	161.645	101.867	74.1566	88.1153	142.533	146.009	111.834	128.294	124.086	166.335	101.867	70.4498	80.4492	142.281	136.577	118.482				x	x
5.78_409.0911m/z		409.091	1	5.78283	0.1571	4	0.0226258	0.375351	1.21895	HD_0	HD_1	100 - 26.3 - 24.2	1350.51	1.97	1294.01	1340.16	1417.37	1236.34	1019.52	1067.93	1249.15	1299.37	1273.05	1275.75	1322.84	1458.49	1236.34	968.557	975.021	1246.94	1215.44	1348.72		x		x	x
5.78_171.0999m/z		171.1	1	5.78283	0.0714	0	0.889368	0.997029	4.58979	HD_3	HD_1	100 - 2.06	97.7065	91.89	93.3119	0	61.5764	50.5028	13.3606	0	113.555	0	179.565	91.9949	0	63.3631	50.5028	12.6928	0	113.354	0	190.238	x				x
5.80_163.0399m/z		163.04	1	5.79712	0.0571333	0	0.387279	0.804161	1.07528	HD_1	HD_3	100	96.2139	1.15	99.4831	100.199	87.5096	105.409	91.7012	91.5321	90.2443	88.3144	89.8763	98.0791	98.9042	90.0488	105.409	87.1174	83.5688	90.0848	82.6095	95.2187					x
5.80_271.0604m/z		271.06	1	5.79712	0.0571333	29	0.142018	0.633174	1.21193	HD_0	HD_1	100 - 1.66	197.851	1.94	200.567	193.462	199.523	195.158	151.443	143.157	188.616	198.13	168.845	197.736	190.963	205.313	195.158	143.873	130.702	188.283	185.332	178.882					x
5.80_261.0761m/z		261.076	1	5.80425	0.04285	15	0.263863	0.731766	1.19168	HD_0	HD_3	100 - 1.43	162.886	5.62	154.343	172.536	161.78	167.938	123.28	119.749	160.507	127.372	122.179	152.165	170.307	166.474	167.938	117.118	109.331	160.224	119.144	129.441					x
5.81_135.0443m/z		135.044	1	5.8114	0.11425	0	0.0275808	0.41409	1.14196	HD_0	HD_3	100	167.417	1.15	167.396	165.51	169.344	163.264	146.265	150.906	145.297	154.758	139.757	165.033	163.372	174.258	163.264	138.954	137.777	145.04	144.761	148.064	x				x
5.81_1051.2116m/z		1051.21	1	5.8114	0.107117	1	0.103013	0.592142	1.46898	HD_0	HD_3	100 - 53.3 - 10.2	1045.11	3.84	1001.71	1052.61	1081.02	903.382	739.159	704.711	996.176	574.689	563.5	987.577	1039.01	1112.39	903.382	702.211	643.401	994.415	537.565	596.994		x			x
5.82_817.0923m/z		817.092	1	5.81853	0.04285	0	0.161779	0.647464	1.67011	HD_0	HD_3	100	52.6024	23.55	62.3119	36.0894	59.4059	41.9631	42.6715	27.1349	22.8412	30.472	41.1762	61.4325	35.6231	61.1296	41.9631	40.5385	24.7742	22.8008	28.5036	43.6237					x
5.82_648.0527m/z		648.053	1	5.81853	0.0642667	0	0.119878	0.608296	3.82518	HD_1	HD_3	100	45.4729	13.27	37.1491	32.2027	42.0587	67.6395	50.6418	18.1374	0	4.67896	30.9844	36.6249	31.7867	43.2791	67.6395	48.1105	16.5594	0	4.37671	32.8261			x		x
5.82_591.1192m/z		591.119	1	5.81853	0.12855	2	0.0162614	0.337614	1.25354	HD_0	HD_3	100 - 28.6	310.217	0.21	310.688	310.481	309.484	283.023	258.68	231.72	235.527	238.842	268.049	306.303	306.469	318.464	283.023	245.75	211.56	235.11	223.413	283.982				x	x
5.82_469.1153m/z		469.115	1	5.81853	0.0357167	2	0.0747245	0.558777	1.75214	HD_1	HD_3	100 - 19.6	74.6459	4.7	51.0008	62.6601	104.743	75.0657	70.9452	77.9268	31.3781	56.2389	40.1909	50.281	61.8506	107.783	75.0657	67.399	71.1471	31.3226	52.606	42.5799					x
5.82_252.1544m/z		252.154	1	5.81853	0.0214333	0	0.898318	1	1.06365	HD_1	HD_3	100 - 4.86	37.4022	7.47	34.4945	38.8921	34.05	38.9532	43.7578	29.4955	33.69	32.6234	39.1784	34.0077	38.3897	35.038	38.9532	41.5705	26.9293	33.6304	30.516	41.5072	x				x
5.82_407.0692m/z		407.069	1	5.81853	0.0499833	0	0.0383454	0.444784	1.14587	HD_0	HD_3	100 - 14.2	131.949	2.97	141.532	122.897	131.417	120.708	119.407	109.969	112.367	118.962	114.125	139.535	121.31	135.231	120.708	113.439	100.402	112.168	111.278	120.908	x				x
5.82_289.0707m/z		289.071	1	5.81853	0.178517	0	0.0162988	0.337614	1.18541	HD_0	HD_3	100 - 14 - 3.02	1598.88	2.61	1574.74	1574.91	1647	1508.14	1336.91	1310.26	1420.37	1327.31	1298.72	1552.51	1554.56	1694.79	1508.14	1270.09	1196.27	1417.86	1241.57	1375.92	x				x
5.82_423.0707m/z		423.071	1	5.81853	0.0571333	4	0.122159	0.608296	1.45951	HD_0	HD_3	100 - 32	78.3452	7.62	71.45	81.7605	81.825	79.3558	52.4169	41.3715	60.9088	48.0117	52.1166	70.4417	80.7042	84.1992	79.3558	49.7968	37.7722	60.8011	44.9103	55.2144					x
5.83_769.1361m/z		769.136	1	5.82568	0.23565	2	0.0364293	0.437612	1.3358	HD_0	HD_3	100 - 40.5 - 7.24	3439.34	7.12	3082.13	3416.29	3819.61	3136.46	2859.74	2731.08	2949.57	2349.39	2425.28	3038.63	3372.15	3930.44	3136.46	2716.79	2493.48	2944.36	2197.63	2569.44		x		x	x
5.83_855.0552m/z		855.055	1	5.82568	0.0642667	0	0.0646912	0.534511	1.60644	HD_0	HD_3	100 - 21.8	143.098	18.33	116.257	129.921	183.115	164.756	124.749	118.924	90.2199	69.1806	107.833	114.617	128.243	188.428	164.756	118.513	108.577	90.0604	64.7117	114.243					x
5.83_818.0810m/z		818.081	1	5.82568	0.0285667	0	0.605753	0.904914	1.78401	HD_0	HD_3	100 - 31	29.5208	23.71	21.5737	34.7735	32.2152	38.9476	28.8685	0	24.6437	6.15844	18.8399	21.2692	34.3242	33.1499	38.9476	27.4255	0	24.6002	5.76062	19.9598					x
5.83_800.0653m/z		800.065	1	5.82568	0.07855	0	0.0200652	0.352804	1.57104	HD_1	HD_3	63.9 - 100 - 9.48 - 2.77	262.319	7.71	273.92	235.25	262.143	321.351	249.925	215.68	175.489	137.863	187.563	270.054	232.211	269.749	321.351	237.432	196.916	175.179	128.957	198.712				x	x
5.83_763.1486m/z		763.149	1	5.82568	0.242783	2	0.0246815	0.395867	1.33636	HD_0	HD_3	100 - 42.7 - 5.05 - 0.323	1633.49	4.36	1644.35	1557.4	1698.71	1463.38	1402.44	1262.01	1410.41	1069.89	1186.72	1621.14	1537.28	1747.99	1463.38	1332.34	1152.22	1407.92	1000.77	1257.26		x		x	x
5.83_483.5324n	483.532	968.071	1	5.82568	0.0642833	0	0.642071	0.917882	1.22951	HD_1	HD_3	100 - 68.8 - 11.1	291.264	22.41	409.854	212.123	246.581	315.938	340.607	217.247	171.087	182.461	357.137	404.069	209.383	253.736	315.938	323.581	198.346	170.784	170.674	378.365					x			M+H, 2M+H
5.83_477.0565m/z		477.056	1	5.82568	0.04285	0	0.699739	0.932141	1.21659	HD_0	HD_1	100	79.1992	18.26	105.716	56.4765	75.4051	65.951	86.791	42.556	65.1419	64.3622	87.6394	104.224	55.7469	77.593	65.951	82.4527	38.8536	65.0267	60.2045	92.8487					x
5.83_401.0392m/z		401.039	1	5.82568	0.171383	0	0.0744904	0.558777	1.50847	HD_0	HD_3	100 - 26.6	336.626	3.23	332.989	328.046	348.842	330.043	282.025	223.873	291.2	194.401	183.869	328.289	323.808	358.964	330.043	267.928	204.396	290.685	181.843	194.799	x				x
5.83_259.0604m/z		259.06	1	5.82568	0.0642667	10	0.0189917	0.352804	1.31381	HD_0	HD_1	100 - 2.02	164.424	5.21	166.218	155.107	171.946	128.457	134.792	112.201	140.455	110.19	128.209	163.872	153.103	176.935	128.457	128.054	102.44	140.207	103.072	135.83				x	x
5.83_247.0603m/z		247.06	1	5.82568	0.1571	3	0.0980424	0.586957	1.15307	HD_0	HD_1	100 - 7.68	871.571	2.45	889.738	817.429	907.545	842.349	698.151	727.101	787.975	808.597	827.543	877.181	806.869	933.879	842.349	663.253	663.843	786.582	756.364	876.733					x
5.83_553.0305m/z		553.03	1	5.82568	0.0714167	1	0.244722	0.719967	1.23917	HD_0	HD_3	100 - 25.7	266.409	9.01	309.397	237.204	252.626	270.256	303.402	207.589	218.007	194.286	232.675	305.03	234.14	259.957	270.256	288.236	189.529	217.621	181.736	246.505					x
5.83_504.0462n	504.046	1009.1	1	5.83282	0.0856833	0	0.557124	0.884086	1.18913	HD_1	HD_3	100 - 46 - 8.29	681.728	13.13	841.244	574.35	554.253	728.158	772.544	544.484	533.973	525.852	660.077	829.371	566.93	570.336	728.158	733.927	497.113	533.029	491.883	699.313					x			M+H, 2M+H
5.83_929.1388m/z		929.139	1	5.83282	0.07855	0	0.793036	0.966816	1.1118	HD_1	HD_3	100 - 40.2 - 54.7 - 7.63	483.836	17.32	557.087	401.337	441.615	502.145	562.676	386.686	326.224	393.929	585.389	549.225	396.152	454.429	502.145	534.55	353.044	325.647	368.482	620.185					x
5.83_914.1527n	914.153	915.16	1	5.83282	0.164233	3	0.691919	0.93106	1.11392	HD_1	HD_3	100 - 48 - 15.3 - 2.45	7898.64	13.5	8802.38	6739.42	7066.59	7809.96	9006.83	6879.14	5934.34	6671.13	8667.16	8678.15	6652.36	7271.63	7809.96	8556.62	6280.65	5923.85	6240.19	9182.34		x			x			M+H, M+Na
5.83_837.0500m/z		837.05	1	5.83282	0.128533	0	0.0603542	0.52478	1.85042	HD_0	HD_3	100 - 39.1	221.104	5.09	223.194	208.962	231.156	188.982	173.759	167.662	186.045	70.9666	101.454	220.044	206.262	237.863	188.982	165.073	153.075	185.716	66.3823	107.484					x
5.83_779.1441m/z		779.144	1	5.83282	0.19995	0	0.0546722	0.503535	1.43213	HD_0	HD_3	100 - 34.6 - 5.72	1285	8.9	1176.11	1274.75	1404.14	1130.3	1031.75	915.878	1124.26	749.546	818.003	1159.51	1258.29	1444.88	1130.3	980.175	836.196	1122.27	701.126	866.626		x			x
5.83_761.1333m/z		761.133	1	5.83282	0.192817	4	0.0545819	0.503535	1.23329	HD_0	HD_3	100 - 39.1	886.528	5.72	865.296	844.166	950.123	839.082	769.667	754.69	738.507	628.38	789.606	853.084	833.26	977.692	839.082	731.194	689.032	737.201	587.788	836.541					x
5.83_747.1548m/z		747.155	1	5.83282	0.2642	2	0.0188585	0.352804	1.34714	HD_0	HD_3	100 - 40.1 - 11.5 - 2.15 - 0.0275	30461.3	5.89	29067.1	29829.7	32487	29037.8	26132.9	24414.9	25502.3	20210.3	22122.8	28656.9	29444.4	33429.6	29037.8	24826.6	22290.7	25457.2	18904.7	23437.8		x		x
5.83_745.1385m/z		745.138	1	5.83282	0.214233	0	0.0917967	0.586237	1.21793	HD_0	HD_3	100 - 71.9	1903.78	6.51	2025.09	1777.27	1908.98	2009.96	1917.45	1595.15	1614.03	1406.17	1669.17	1996.51	1754.31	1964.37	2009.96	1821.61	1456.37	1611.18	1315.33	1768.39		x			x
5.83_609.1066m/z		609.107	1	5.83282	0.107117	0	0.055891	0.509057	1.32073	HD_0	HD_3	100 - 18.7 - 24.8	378.863	8.19	409.223	333.947	393.417	348.577	269.52	256.206	300.313	259.742	300.519	403.448	329.633	404.833	348.577	256.048	233.916	299.782	242.963	318.382					x
5.83_621.1205m/z		621.12	1	5.83282	0.0642667	0	0.615497	0.907164	1.13995	HD_0	HD_3	100 - 21.6	150.142	11.04	160.25	131.006	159.17	156.83	141.572	124.688	100.662	123.064	171.401	157.988	129.314	163.788	156.83	134.495	113.84	100.484	115.114	181.589					x
5.83_576.1242m/z		576.124	1	5.83282	0.171383	0	0.0852531	0.577848	1.38169	HD_0	HD_3	100	297.733	11.1	327.037	255.535	310.629	266.462	265.986	218.134	261.545	183.385	201.524	322.421	252.233	319.642	266.462	252.69	199.156	261.082	171.539	213.503					x
5.83_456.0688n	456.069	457.076	1	5.83282	0.107117	0	0.697316	0.932141	1.09847	HD_1	HD_3	100 - 23.1 - 20.6	1207.99	10.8	1369.51	1075.3	1089.34	1188.49	1347.06	1088.41	935.006	1020.12	1343.96	1350.19	1061.4	1120.95	1188.49	1279.73	993.716	933.353	954.224	1423.85					x			M+H, 2M+H
5.83_425.0866m/z		425.087	1	5.83282	0.185667	1	0.13981	0.627997	1.12566	HD_0	HD_3	100 - 21.1	1128.04	4.1	1180.09	1091.7	1112.32	1096.82	1109.05	954.455	978.113	963.551	1064.67	1163.43	1077.6	1144.59	1096.82	1053.61	871.417	976.384	901.308	1127.96					x
5.83_400.5367m/z		400.537	1	5.83282	0.178517	0	0.0975278	0.586237	1.66062	HD_0	HD_3	100	318.509	4.12	330.664	304.619	320.243	309.76	227.641	211.19	287.67	146.9	140.831	325.997	300.684	329.535	309.76	216.262	192.816	287.162	137.411	149.202					x
5.83_299.0554m/z		299.055	1	5.83282	0.0714167	13	0.522137	0.8697	1.15536	HD_0	HD_3	100 - 5.96	255.423	13.51	295.272	235.59	235.407	247.713	279.746	203.001	201.619	197.224	264.385	291.104	232.546	242.237	247.713	265.763	185.34	201.263	184.484	280.1					x
5.83_293.1004m/z		293.1	1	5.83282	0.0642667	0	0.593581	0.900644	1.16915	HD_3	HD_0	100 - 4.25 - 2	326.488	6.13	261.681	342.238	233.842	229.054	233.05	400.421	326.185	306.625	346.655	257.988	337.817	240.627	229.054	221.4	365.584	325.609	286.818	367.26	x				x
5.83_287.0553m/z		287.055	1	5.83282	0.27135	31	0.159275	0.647338	1.16801	HD_0	HD_3	100 - 16.6	4882.88	6.82	5259.79	4581.05	4807.8	4641.56	5121.02	4101.37	4109.85	3937.22	4494.5	5185.56	4521.87	4947.31	4641.56	4865.04	3744.55	4102.58	3682.88	4761.65		x			x
5.83_272.0641m/z		272.064	1	5.83282	0.0214167	0	0.313304	0.768764	Infinity	HD_1	HD_0	100	3.22498	92.66	0	0	0	5.90038	3.77455	0	5.23048	0	0	0	0	0	5.90038	3.58588	0	5.22123	0	0			x		x
5.83_153.0185m/z		153.019	1	5.83282	0.121383	0	0.197979	0.680204	1.14902	HD_0	HD_3	100 - 0.463	353.929	3.47	393.456	336.916	331.415	365.246	371.553	303.999	312.163	295.876	316.046	387.903	332.564	341.031	365.246	352.98	277.551	311.611	276.763	334.832	x				x
5.83_595.1277m/z		595.128	1	5.83282	0.27135	11	0.117959	0.606153	1.16319	HD_0	HD_1	100 - 31 - 4.79	2240.13	2.45	2271.52	2134.25	2314.63	2202.28	1865.56	1709.71	2011.96	1939.92	2032.95	2239.46	2106.68	2381.79	2202.28	1772.31	1560.96	2008.41	1814.61	2153.79		x			x
5.84_795.1398m/z		795.14	1	5.83997	0.05	0	0.0378293	0.442644	1.67633	HD_1	HD_3	100 - 24.5	112.639	10.24	94.8899	108.239	116.518	147.86	106.475	83.583	72.5689	55.6247	73.3882	93.5508	106.841	119.899	147.86	101.153	76.3112	72.4406	52.0315	77.7505				x	x
5.84_797.1529m/z		797.153	1	5.83997	0.0357167	0	0.0425308	0.460004	1.48284	HD_0	HD_3	100 - 17.1	99.0302	8.19	91.0414	107.25	98.7991	90.3959	67.5642	63.5212	68.545	55.1304	76.6767	89.7565	105.864	101.666	90.3959	64.187	57.9948	68.4238	51.5691	81.2345				x	x
5.84_839.0736m/z		839.074	1	5.83997	0.0714167	1	0.0795411	0.568264	1.55608	HD_0	HD_3	100 - 30.5	177.54	13.1	210.718	187.764	134.138	175.265	162.247	121.795	130.076	100.449	111.759	207.744	185.338	138.03	175.265	154.137	111.199	129.846	93.9606	118.402					x
5.84_785.1149m/z		785.115	1	5.83997	0.0499833	0	0.224758	0.701807	1.72767	HD_0	HD_3	100 - 16.2	92.1697	19.96	73.5255	89.598	113.386	61.9066	44.5073	66.184	62.3899	21.9809	75.6766	72.4878	88.4404	116.676	61.9066	42.2825	60.4259	62.2796	20.5609	80.1748					x
5.84_947.1496m/z		947.15	1	5.83997	0.04285	0	0.548513	0.880777	1.16408	HD_0	HD_3	100 - 26.7	159.744	13.62	182.967	156.415	139.852	144.967	175.071	125.191	119.881	121.475	170.328	180.385	154.394	143.91	144.967	166.32	114.3	119.669	113.628	180.452					x
5.84_953.1203m/z		953.12	1	5.83997	0.0357	0	0.653427	0.919201	1.23303	HD_1	HD_0	100 - 22	56.8361	24.96	58.6946	36.1532	43.4365	50.4148	77.9562	42.1373	16.1832	24.1298	102.872	57.8662	35.6861	44.6968	50.4148	74.0595	38.4713	16.1546	22.571	108.987					x
5.84_1067.2066m/z		1067.21	1	5.83997	0.04285	0	0.1073	0.60081	3.57185	HD_0	HD_1	100 - 28.8	104.522	12.42	115.946	90.4048	107.215	59.9957	11.9316	15.861	80.8092	10.0476	28.6411	114.31	89.2368	110.326	59.9957	11.3351	14.4811	80.6663	9.39856	30.3436			x		x
5.84_420.0429n	420.043	841.092	1	5.83997	0.221367	0	0.0504819	0.489837	1.44175	HD_0	HD_3	100 - 40.4 - 9.92 - 0.0844	2936.68	1.36	2979.58	2929.65	2900.8	2777.07	2389.21	2124.53	2562.61	1819.57	1728.46	2937.53	2891.8	2984.97	2777.07	2269.78	1939.7	2558.08	1702.03	1831.2		x			x			M+H, 2M+H
5.84_759.1173m/z		759.117	1	5.83997	0.0285667	1	0.197031	0.678365	1.66183	HD_0	HD_3	100 - 30.6	52.6092	22.92	65.3793	41.3616	51.0868	32.6389	49.1708	35.0594	19.2422	25.371	50.359	64.4566	40.8272	52.5692	32.6389	46.713	32.0092	19.2082	23.7321	53.3524					x
5.84_393.0533m/z		393.053	1	5.83997	0.0714167	0	0.013742	0.337614	1.48972	HD_0	HD_3	100	140.123	3.5	137.364	137.213	145.791	126.937	118.778	111.356	90.8704	78.134	113.175	135.425	135.441	150.021	126.937	112.841	101.668	90.7097	73.0867	119.903				x	x
5.84_649.0533m/z		649.053	1	5.83997	0.07855	0	0.3312	0.778863	1.72133	HD_0	HD_3	100	96.4384	13.79	100.182	80.8492	108.284	102.016	92.8671	29.3509	49.1144	54.5947	64.3678	98.7678	79.8047	111.426	102.016	88.2251	26.7974	49.0275	51.068	68.1938					x
5.84_245.0449m/z		245.045	1	5.83997	0.05	5	0.313107	0.768764	1.14669	HD_1	HD_3	100	118.277	5.33	124.995	113.096	115.569	109.983	129.351	115.496	105.716	83.3443	120.379	123.231	111.635	118.922	109.983	122.886	105.448	105.529	77.9604	127.534					x
5.84_393.5559m/z		393.556	1	5.83997	0.0357	0	0.436453	0.818323	2.37846	HD_0	HD_1	100	11.3819	79.11	21.7359	5.3861	7.02359	7.74303	0	6.61316	18.7481	0	0	21.4292	5.31652	7.22739	7.74303	0	6.03781	18.715	0	0			x		x
5.84_485.0428m/z		485.043	1	5.83997	0.07855	0	0.800051	0.96744	1.14771	HD_0	HD_3	100 - 45.5	185.187	14.82	267.772	152.738	135.051	178.897	212.631	158.825	136.746	149.014	198.301	263.993	150.764	138.969	178.897	202.003	145.007	136.504	139.388	210.088					x
5.84_729.1431m/z		729.143	1	5.83997	0.0499833	0	0.596446	0.902492	1.22347	HD_0	HD_3	100 - 24.6 - 9.17	131.824	5.62	110.399	112.821	172.252	117.722	110.07	105.358	73.6157	89.8462	159.776	108.841	111.363	177.25	117.722	104.568	96.1917	73.4855	84.0423	169.274					x
5.84_512.0030m/z		512.003	1	5.83997	0.0571333	0	0.464577	0.83792	1.36302	HD_1	HD_3	100	61.6205	19.75	84.958	43.1592	46.4988	74.4624	65.3701	45.0292	49.7005	34.9245	51.0016	83.7589	42.6016	47.848	74.4624	62.1025	41.1116	49.6126	32.6685	54.0332					x
5.84_505.5543m/z		505.554	1	5.83997	0.04285	0	0.202265	0.682791	3.19876	HD_1	HD_3	100	27.2341	34.69	41.3867	9.10142	17.738	28.0606	36.2403	17.4013	18.2606	7.2812	0	40.8026	8.98384	18.2527	28.0606	34.4288	15.8873	18.2283	6.81085	0			x		x
5.84_617.1123m/z		617.112	1	5.83997	0.0499833	13	0.410553	0.806488	1.22756	HD_0	HD_3	100 - 18.1	132.928	3.93	105.313	151.579	141.891	105.424	168.659	119.87	106.055	105.611	113.194	103.827	149.621	146.008	105.424	160.229	109.441	105.868	98.7885	119.922					x
5.85_151.0395m/z		151.039	1	5.8471	0.135683	5	0.0979326	0.586957	1.25362	HD_0	HD_1	100 - 6.01	263.329	5.03	248.069	269.954	271.964	246.728	192.01	191.426	238.774	219.667	182.228	244.568	266.467	279.855	246.728	182.412	174.772	238.352	205.477	193.06					x
5.85_421.5516m/z		421.552	1	5.8471	0.164233	0	0.267523	0.733949	2.10629	HD_0	HD_3	100	165.796	17.37	137.83	164.194	195.364	122.275	109.707	51.2751	146.097	14.482	75.5649	135.885	162.072	201.033	122.275	104.224	46.8142	145.839	13.5465	80.0565			x		x
5.85_743.1227m/z		743.123	1	5.8471	0.0642833	0	0.84799	0.977618	1.16108	HD_0	HD_3	100	101.387	13.93	131.076	67.8774	105.209	116.492	110.413	68.3264	74.2294	89.4675	98.2678	129.226	67.0005	108.261	116.492	104.894	62.3819	74.0982	83.688	104.109					x
5.85_744.1294m/z		744.129	1	5.8471	0.0642833	0	0.561521	0.885753	1.15546	HD_1	HD_3	100	120.741	10.22	137.7	99.0365	95.8535	122.28	137.532	102.409	98.9123	97.7667	116.808	135.757	97.757	98.6347	122.28	130.657	93.4998	98.7374	91.4512	123.751					x
5.85_836.0445m/z		836.045	1	5.8471	0.0928333	0	0.389786	0.805036	1.60794	HD_0	HD_3	100	58.6264	22.38	34.6607	59.6487	81.5699	69.3154	44.0352	56.1272	59.6592	8.10368	41.6188	34.1715	58.8781	83.9367	69.3154	41.8341	51.2441	59.5538	7.5802	44.0927					x
5.86_505.2245m/z		505.225	1	5.86138	0.0642667	7	0.00134242	0.0904308	1.87017	HD_3	HD_0	100 - 9.7	299.448	9.32	146.42	187.112	146.821	145.655	161.154	190.509	290.998	276.753	330.593	144.354	184.694	151.081	145.655	153.098	173.935	290.483	258.875	350.244		x		x	x
5.87_363.1626m/z		363.163	1	5.86853	0.07855	0	0.541382	0.877894	1.59235	HD_3	HD_1	100	77.4122	23.52	40.2299	41.1133	84.9839	56.1998	35.4618	54.1835	86.4778	37.4059	108.353	39.6621	40.5822	87.4498	56.1998	33.6892	49.4695	86.3249	34.9896	114.793	x				x
5.88_177.1274m/z		177.127	1	5.87567	0.0714	0	0.766882	0.960485	1.85006	HD_0	HD_1	100	11.6018	43.18	11.289	0	23.5163	4.14228	9.31856	5.35229	8.735	7.23582	17.7691	11.1297	0	24.1987	4.14228	8.85277	4.88664	8.71955	6.7684	18.8253	x				x
5.88_178.1236m/z		178.124	1	5.88282	0.1214	0	0.735127	0.949104	1.11027	HD_1	HD_0	100	95.082	10.66	108.337	92.9254	55.6544	86.4545	90.8709	107.921	91.1128	102.519	82.9487	106.808	91.7249	57.2693	86.4545	86.3287	98.5315	90.9517	95.8964	87.8792	x				x
5.88_238.8308m/z		238.831	1	5.88282	0.0214167	0	1	1	1	---	---	100	0	---	0	0	0	0	0	0	0	0	0	0	0	0	0	0	0	0	0	0	x				x
5.88_278.0729m/z		278.073	1	5.88282	0.0214167	0	0.541742	0.877894	4.75466	HD_0	HD_1	100	5.71519	110.73	0	4.62909	12.5165	0	0	3.60606	0	0	4.28959	0	4.56928	12.8797	0	0	3.29233	0	0	4.54457			x		x
5.88_565.1538m/z		565.154	1	5.88282	0.02855	9	0.630453	0.909189	3.54041	HD_3	HD_0	100 - 18.4	56.2992	76.19	12.2558	29.4216	6.02834	5.55428	51.2768	69.1309	6.44803	63.4271	99.0226	12.0828	29.0415	6.20326	5.55428	48.7137	63.1165	6.43663	59.3298	104.909			x		x
5.89_621.1411m/z		621.141	1	5.88995	0.0642667	0	0.351385	0.786071	1.26556	HD_0	HD_1	100 - 20.6	189.421	15.3	198.831	149.527	219.904	122.113	142.622	184.285	159.678	134.634	183.352	196.025	147.595	226.285	122.113	135.493	168.252	159.395	125.937	194.251					x
5.89_317.0670m/z		317.067	1	5.88995	0.0357	30	0.0401471	0.448992	1.37562	HD_0	HD_1	100 - 11.2	91.9453	4.34	90.5154	88.8622	96.4585	65.8336	62.853	71.8315	87.7863	64.4917	60.2309	89.2379	87.7141	99.2573	65.8336	59.7113	65.5821	87.6311	60.3257	63.8111				x	x
5.89_443.0965m/z		443.096	1	5.88995	0.18565	21	0.0706538	0.551522	1.47593	HD_0	HD_3	100 - 17.1 - 0.822	1137.65	7.77	1038.39	1109.8	1264.75	938.755	861.201	804.421	1033.21	635.607	643.574	1023.74	1095.46	1301.45	938.755	818.153	734.436	1031.39	594.548	681.829		x			x
5.89_155.0336m/z		155.034	1	5.88995	0.0214167	8	0.288139	0.747162	1.41936	HD_0	HD_3	100	21.1341	18.6	20.6087	17.4921	25.3016	20.7697	9.43546	16.0576	18.7365	13.7749	12.1583	20.3178	17.2661	26.0357	20.7697	8.96382	14.6605	18.7033	12.8851	12.881					x
5.89_282.2216m/z		282.222	1	5.88995	0.0357	0	0.618772	0.907164	1.10734	HD_0	HD_1	100	68.2375	4.87	68.7383	71.284	64.6904	60.4289	73.4739	50.9665	50.8084	65.1142	70.8854	67.7682	70.363	66.5674	60.4289	69.8012	46.5324	50.7186	60.908	75.0989	x				x
5.90_305.0660m/z		305.066	1	5.89708	0.19995	32	0.0478811	0.48441	1.43353	HD_0	HD_3	100 - 12.5 - 1.88	1961.4	5.68	1788.89	1928.78	2166.54	1548.51	1575.17	1414.88	1740.5	1165.3	1198.88	1763.64	1903.86	2229.4	1548.51	1496.44	1291.79	1737.42	1090.03	1270.14		x		x	x
5.90_208.9425m/z		208.942	1	5.90423	0.0214333	0	0.264509	0.732446	1.3944	HD_1	HD_3	100	21.4861	10.09	21.2434	25.7189	12.9286	19.1398	23.4147	21.9037	16.2473	12.9611	17.018	20.9436	25.3867	13.3037	19.1398	22.2443	19.9981	16.2185	12.1238	18.0296	x				x
5.90_393.0543m/z		393.054	1	5.90423	0.0214333	0	0.0296749	0.421369	3.81963	HD_0	HD_3	100	29.8536	20.36	14.8965	35.6462	39.0182	9.18119	18.681	6.91396	7.9487	6.1622	9.33662	14.6862	35.1857	40.1504	9.18119	17.7472	6.31244	7.93465	5.76413	9.89159			x	x	x
5.90_424.0704m/z		424.07	1	5.90423	0.0285667	1	0.403391	0.806488	1.3247	HD_1	HD_0	100	57.3464	19.89	37.1431	56.5644	36.1628	43.4801	73.5838	54.9753	42.4163	49.1683	62.4888	36.6188	55.8337	37.2121	43.4801	69.9056	50.1924	42.3413	45.9921	66.2032					x
5.91_277.0710m/z		277.071	1	5.91137	0.16425	10	0.0437464	0.467007	1.42676	HD_0	HD_3	100	514.658	5.47	481.219	511.89	550.865	392.697	373.61	351.918	464.765	291.163	326.226	474.428	505.277	566.848	392.697	354.935	321.301	463.943	272.355	345.617				x	x
5.91_373.1826m/z		373.183	1	5.91137	0.0571167	4	0.01971	0.352804	4.5106	HD_3	HD_0	100 - 3.79	182.783	11.16	44.1677	50.1398	27.2616	80.5886	78.3771	301.431	165.085	178.159	205.106	43.5444	49.492	28.0526	80.5886	74.4594	275.206	164.793	166.65	217.297			x	x	x
5.91_797.1533m/z		797.153	1	5.91137	0.0357	0	0.0627014	0.528823	2.6395	HD_0	HD_3	100 - 14.2	79.7355	26.78	62.5925	72.0795	104.534	45.1647	25.9608	39.635	48.5824	29.4613	12.582	61.7091	71.1483	107.568	45.1647	24.6631	36.1867	48.4965	27.5582	13.3299			x		x
5.93_209.1190m/z		209.119	1	5.9328	0.0214333	0	0.700645	0.932141	2.74254	HD_3	HD_0	100	15.5931	28.35	8.09282	4.16712	4.79694	11.5298	17.8041	10.9345	0	19.3685	27.4107	7.9786	4.11329	4.93613	11.5298	16.9142	9.98322	0	18.1173	29.04			x		x
5.93_1035.2181m/z		1035.22	1	5.9328	0.04285	1	0.0797065	0.568264	1.67129	HD_0	HD_3	100	73.9729	19.93	55.4725	78.5834	87.8629	45.4904	61.5228	68.2184	49.361	34.0746	49.3472	54.6896	77.5682	90.4123	45.4904	58.4476	62.2833	49.2737	31.8735	52.2804					x
5.94_411.1612m/z		411.161	1	5.93993	0.0571167	4	0.0230599	0.375351	2.2029	HD_3	HD_0	100 - 8.97	213.739	15.4	89.1109	87.7023	114.266	102.141	109.848	154.781	161.031	179.939	300.248	87.8533	86.5693	117.581	102.141	104.357	141.315	160.746	168.315	318.095			x	x	x
5.94_208.1338m/z		208.134	1	5.93993	0.0571333	0	0.851703	0.979084	1.11701	HD_1	HD_0	100	42.2056	12.08	46.107	28.385	38.8612	39.0489	48.0852	39.4827	42.0978	53.7922	24.5877	45.4563	28.0183	39.9888	39.0489	45.6816	36.0477	42.0233	50.3173	26.0492	x				x
5.94_317.0662m/z		317.066	1	5.93993	0.0214167	29	0.0792064	0.568264	2.04691	HD_0	HD_3	100	44.173	6.38	42.4274	47.4247	42.667	27.8772	37.7198	35.3533	35.3056	10.2455	19.1899	41.8286	46.812	43.905	27.8772	35.8343	32.2776	35.2431	9.58362	20.3306			x		x
5.95_280.9881m/z		280.988	1	5.94708	0.04285	0	0.632297	0.91104	3.91264	HD_1	HD_3	100	3.71728	91.49	6.5137	0	1.17693	0	6.67239	4.47943	0.00757542	0	2.84263	6.42177	0	1.21108	0	6.33887	4.08972	0.00756203	0	3.0116	x				x
5.95_114.0919m/z		114.092	1	5.95422	0.0285667	0	0.920024	1	1.07564	HD_1	HD_0	100	24.4721	1.29	23.0311	22.7751	22.4478	23.0702	30.3061	20.0401	18.8614	30.4587	23.6425	22.706	22.4808	23.0991	23.0702	28.7912	18.2966	18.828	28.4911	25.0478	x				x
5.95_150.0277m/z		150.028	1	5.95422	0.02855	1	0.933673	1	1.65279	HD_3	HD_0	100	3.03482	87.39	0	3.61937	1.88915	4.46774	0	3.31645	4.90677	0	4.19768	0	3.57261	1.94397	4.46774	0	3.02792	4.8981	0	4.44719					x
5.97_1155.2700m/z		1155.27	1	5.9685	0.0285667	0	1.31e-06	0.000861201	Infinity	HD_3	HD_1	100 - 25.4	60.8718	9.27	30.3648	56.5404	79.4155	0	0	0	66.2799	61.3122	55.0233	29.9363	55.81	81.7198	0	0	0	66.1627	57.3515	58.294			x	x	x
5.98_577.1333m/z		577.133	1	5.97563	0.1921	43	0.099287	0.58891	1.29562	HD_0	HD_1	100 - 32.1	1107.88	12.2	1014.91	1031.38	1277.37	981.85	795.984	787.458	1137.64	1104.47	901.517	1000.59	1018.05	1314.43	981.85	756.196	718.949	1135.63	1033.13	955.104		x			x
5.98_865.1955m/z		865.196	1	5.97563	0.07855	6	0.245656	0.720986	1.4105	HD_3	HD_1	100	144.595	13.51	122.985	145.838	161.533	150.366	87.8304	69.3437	160.225	168.264	105.296	121.249	143.954	166.22	150.366	83.4401	63.3108	159.941	157.394	111.555					x
5.98_866.2023m/z		866.202	1	5.97563	0.0714	0	0.149307	0.633174	1.53568	HD_3	HD_1	100	115.34	15.01	95.0341	109.316	128.203	115.571	60.144	49.6067	118.195	133.413	94.4128	93.6929	107.904	131.923	115.571	57.1377	45.2909	117.986	124.795	100.025					x
5.98_920.1221m/z		920.122	1	5.97563	0.0571333	0	0.224254	0.701567	1.63065	HD_3	HD_1	100 - 92.9	114.399	24.32	92.6573	103.691	145.156	109.997	67.8428	32.6258	131.04	133.621	78.5347	91.3496	102.351	149.368	109.997	64.4516	29.7873	130.809	124.989	83.2029					x
5.98_915.1683m/z		915.168	1	5.98278	0.0214333	0	0.0539159	0.503535	1.40022	HD_0	HD_3	100 - 17	46.823	2.51	45.9578	46.3484	48.1627	38.109	34.2153	39.5818	36.2632	25.3377	38.7185	45.3092	45.7496	49.5602	38.109	32.505	36.1382	36.1991	23.7009	41.0199					x
5.98_715.1642m/z		715.164	1	5.98278	0.1064	1	0.320587	0.770494	1.30688	HD_3	HD_1	100 - 38 - 4.6	892.616	17.91	697.873	904.781	1002.56	837.137	648.959	562.939	1029.09	993.374	655.383	688.024	893.092	1031.65	837.137	616.521	513.963	1027.27	929.204	694.339		x			x
5.98_404.1100m/z		404.11	1	5.98278	0.04285	0	0.00089262	0.0750858	16.4926	HD_3	HD_0	100 - 32.7	68.6787	35.92	7.18782	3.20549	2.09937	14.4451	26.2005	14.4827	80.56	40.3139	85.1622	7.08637	3.16407	2.16028	14.4451	24.8909	13.2227	80.4176	37.7097	90.2243	x				x
5.98_171.1002m/z		171.1	1	5.98278	0.0571167	0	0.48668	0.852987	14.1437	HD_3	HD_1	100	32.7704	87.46	21.3105	0	25.0989	6.95087	0	0	37.372	0	60.9393	21.0097	0	25.8272	6.95087	0	0	37.3059	0	64.5615			x		x
5.98_373.1828m/z		373.183	1	5.98278	0.0921167	4	0.00022747	0.037396	4.20197	HD_3	HD_0	100 - 12.4	771.035	13.16	166.463	227.687	156.33	335.325	412.459	513.953	717.377	707.634	888.093	164.114	224.746	160.866	335.325	391.842	469.239	716.108	661.922	940.882		x	x	x	x
5.99_581.1505m/z		581.151	1	5.98992	0.0285667	10	0.837059	0.974471	1.25994	HD_0	HD_1	100	5.23467	86.86	0	10.2081	5.49593	12.4641	0	0	7.29968	6.67258	0	0	10.0762	5.6554	12.4641	0	0	7.28677	6.24155	0					x
5.99_866.2040n	866.204	867.211	1	5.98992	0.149267	1	0.225876	0.702672	1.33102	HD_3	HD_1	100 - 46.5 - 10.2	2494.72	17.08	1937.95	2446.31	2838.06	2239.02	1744.46	1639.41	2761.93	2801.24	1921	1910.6	2414.7	2920.4	2239.02	1657.26	1496.78	2757.05	2620.28	2035.18		x						M+H, M+Na
6.00_170.0968m/z		170.097	1	5.99707	0.0714167	0	0.737684	0.949104	1.15586	HD_3	HD_0	100	37.9559	7.1	36.0884	23.0018	39.4235	44.748	16.4888	38.0193	41.0183	35.9416	36.9076	35.579	22.7046	40.5674	44.748	15.6646	34.7116	40.9458	33.6199	39.1015	x				x
6.01_277.0721m/z		277.072	1	6.01135	0.0214167	0	0.0534923	0.503535	1.5156	HD_0	HD_1	100	49.5818	7.35	44.0584	52.4645	52.2223	44.0388	26.8235	27.2808	35.0321	33.6503	38.7411	43.4366	51.7868	53.7376	44.0388	25.4827	24.9074	34.9702	31.4765	41.0439					x
6.01_883.2059m/z		883.206	1	6.01135	0.0992667	2	0.213766	0.693063	1.2647	HD_0	HD_1	100 - 35.1	368.636	8.15	349.36	353.292	403.255	322.918	218.335	333.19	320.382	331.619	266.153	344.429	348.728	414.956	322.918	207.422	304.202	319.816	310.197	281.973					x
6.02_593.1295m/z		593.13	1	6.01848	0.134967	0	0.351761	0.786071	1.11201	HD_0	HD_3	100 - 26.2	346.419	3.51	315.678	330.817	392.762	336.843	294.147	331.798	317.166	298.938	318.471	311.223	326.543	404.158	336.843	279.444	302.931	316.606	279.627	337.402	x				x
6.03_423.0696m/z		423.07	1	6.03207	0.0492833	2	0.0149409	0.337614	2.37827	HD_3	HD_1	100 - 77.1	56.2931	17.72	60.8811	42.4756	53.7787	28.7503	17.3751	24.8839	41.9003	46.6004	80.3786	60.0219	41.9269	55.3391	28.7503	16.5066	22.719	41.8262	43.5901	85.1564			x	x	x
6.03_425.0865m/z		425.086	1	6.03207	0.120683	1	0.209713	0.690368	1.10097	HD_0	HD_1	100 - 19.9 - 32.1 - 4.81	1271.78	3.26	1283.83	1225.59	1305.92	1097.94	1163.46	1204.04	1173.98	1197.35	1388.23	1265.71	1209.76	1343.82	1097.94	1105.3	1099.29	1171.9	1120.01	1470.75		x			x
6.03_443.0965m/z		443.097	1	6.03207	0.11355	21	0.893628	0.999077	1.03983	HD_0	HD_3	100 - 23.2 - 3.38	1118.3	3.9	1161.86	1074.72	1118.33	956.21	1138.69	1171.33	920.598	965.408	1340.38	1145.46	1060.84	1150.77	956.21	1081.77	1069.43	918.97	903.045	1420.06					x
6.03_556.2757m/z		556.276	1	6.03207	0.0207167	1	0.27589	0.738703	2.37891	HD_3	HD_0	100 - 33.7 - 4.19	321.725	36.31	194.244	72.2885	139.188	232.284	136.818	122.904	588.172	144.844	232.158	191.503	71.3546	143.227	232.284	129.979	112.211	587.132	135.488	245.957		x	x		x
6.03_575.1196m/z		575.12	1	6.03207	0.106417	5	0.817728	0.972143	1.07683	HD_0	HD_1	100	167.333	12.58	145.27	169.529	187.199	130.392	166.606	169.185	149.201	129.096	192.705	143.22	167.339	192.631	130.392	158.278	154.466	148.937	120.757	204.16					x
6.03_581.1197m/z		581.12	1	6.03207	0.0564167	1	0.34772	0.786071	1.6548	HD_0	HD_3	100	28.4932	4.57	25.3123	28.9671	31.2002	17.6955	18.8785	19.3495	0	7.75313	43.9025	24.955	28.5928	32.1055	17.6955	17.9348	17.6661	0	7.25229	46.5121					x
6.03_399.5298n	399.53	800.065	1	6.03207	0.0707167	0	0.511706	0.865963	1.26854	HD_0	HD_3	100 - 66.5 - 10.8 - 3.83	293.548	12.92	329.673	254.024	296.948	172.593	310.299	296.128	186	195.825	312.396	325.02	250.742	305.564	172.593	294.788	270.365	185.671	183.175	330.965					x			M+H, 2M+H
6.03_746.1473n	746.147	747.155	1	6.03207	0.142117	2	0.738931	0.949104	1.0878	HD_0	HD_3	100 - 42.2 - 12.1 - 1.89 - 0.0414	15278.2	3.19	15619.7	14719.9	15495.1	12134.5	15443.1	16127.8	11546.8	13095	17493.2	15399.3	14529.7	15944.7	12134.5	14671.1	14724.7	11526.4	12249.1	18533.1		x						M+H, M+Na
6.03_762.1414n	762.141	763.149	1	6.03207	0.134967	2	0.0153866	0.337614	1.28708	HD_0	HD_3	100 - 38.6 - 9.4 - 1.66 - 0.893	2115.84	3.93	2140.27	1942.74	2264.53	1766.62	1893.84	1774.49	1806.82	1501.28	1623.65	2110.06	1917.64	2330.24	1766.62	1799.18	1620.11	1803.62	1404.3	1720.16		x		x	x			M+H, M+Na
6.03_817.1076m/z		817.108	1	6.03207	0.0564167	1	0.10686	0.60081	2.16286	HD_0	HD_1	100 - 56 - 18.1	77.518	6.81	83.4635	73.3745	75.7162	34.7375	33.7267	39.0571	30.5168	39.1798	100.731	82.2855	72.4266	77.9132	34.7375	32.0408	35.6592	30.4629	36.6489	106.718			x		x
6.03_839.0685m/z		839.069	1	6.03207	0.0492833	1	0.514012	0.866029	1.27929	HD_0	HD_3	100 - 22.2	89.8286	16	110.388	74.5873	84.5104	58.8792	77.6745	79.8862	42.5549	55.1609	112.936	108.83	73.6237	86.9626	58.8792	73.7919	72.936	42.4797	51.5976	119.649					x
6.03_420.0430n	420.043	841.092	1	6.03207	0.11355	0	0.348682	0.786071	1.17188	HD_0	HD_3	100 - 42 - 11.1 - 1.23	1093.37	7.06	1181.94	1057.32	1040.86	834.99	1098.27	1055.26	845.319	854.077	1099.61	1165.26	1043.66	1071.06	834.99	1043.37	963.456	843.825	798.905	1164.98		x			x			M+H, 2M+H
6.03_729.1438m/z		729.144	1	6.03207	0.0921333	0	0.91708	1	1.04239	HD_0	HD_1	100 - 39.1 - 7.85	663.219	2.56	680.117	646.201	663.34	523.647	681.351	703.756	499.991	608.711	819.306	670.518	637.852	682.587	523.647	647.293	642.529	499.107	569.389	868.006					x
6.03_409.0905m/z		409.09	1	6.03207	0.11355	4	0.0461439	0.475031	1.24945	HD_3	HD_1	100 - 19.7 - 4.15	284.492	3.86	243.469	274.358	325.86	215.013	238.697	229.371	285.496	294.948	273.031	240.033	270.813	335.315	215.013	226.765	209.415	284.992	275.895	289.261				x	x
6.03_421.5517m/z		421.552	1	6.03207	0.0564167	0	0.767842	0.960485	1.44381	HD_3	HD_0	100	27.5353	25.14	24.3689	17.8155	15.0294	7.0744	33.3992	20.8303	18.0913	15.9895	48.5252	24.025	17.5853	15.4655	7.0744	31.7297	19.0181	18.0593	14.9566	51.4096					x
6.03_401.0408m/z		401.041	1	6.03207	0.0707167	0	0.868059	0.987296	1.07181	HD_0	HD_3	100 - 82.2 - 2.85	144.052	7.45	154.686	144.233	133.237	105.448	150.551	168.142	113.533	147.068	142.599	152.503	142.37	137.103	105.448	143.025	153.514	113.332	137.567	151.075					x
6.03_407.0722m/z		407.072	1	6.03207	0.035	0	0.679029	0.929315	1.14505	HD_1	HD_3	100 - 20.4	56.3851	6.88	50.5529	44.3319	63.7052	52.4461	56.5125	60.1967	51.3862	31.8757	64.4655	49.8395	43.7592	65.5537	52.4461	53.6877	54.9595	51.2953	29.8166	68.2974	x				x
6.03_139.0392m/z		139.039	1	6.03207	0.07785	9	0.346259	0.786071	1.08061	HD_0	HD_1	100	126.166	5.47	127.047	118.516	132.936	107.538	120.649	122.076	118.988	113.459	126.494	125.254	116.985	136.793	107.538	114.619	111.455	118.778	106.129	134.013					x
6.03_151.0393m/z		151.039	1	6.03207	0.0564167	5	0.705076	0.935549	1.07815	HD_0	HD_1	100 - 9.84	64.7984	4.89	68.1711	64.3458	61.8781	63.2533	63.6998	53.3513	58.8293	55.4219	74.4094	67.209	63.5145	63.6736	63.2533	60.5157	48.7098	58.7253	51.8418	78.8323					x
6.03_177.1269m/z		177.127	1	6.03207	0.04215	5	0.247099	0.720986	Infinity	HD_1	HD_0	100	8.76977	120.6	0	0	0	5.79458	0	20.5147	0	0	5.30806	0	0	0	5.79458	0	18.7299	0	0	5.62358			x		x
6.03_179.0352m/z		179.035	1	6.03207	0.035	0	0.417559	0.806488	1.29708	HD_0	HD_3	100	44.3825	1.74	45.1521	44.3855	43.6098	21.8725	42.1408	44.3012	33.1935	26.6987	42.7593	44.5149	43.8121	44.8751	21.8725	40.0343	40.447	33.1349	24.974	45.3009	x				x
6.03_271.0607m/z		271.061	1	6.03207	0.0278667	29	0.997619	1	1.11251	HD_3	HD_1	100	36.5844	10.68	40.646	20.1271	41.3185	29.1927	36.1803	33.2804	15.8972	34.4497	59.4062	40.0723	19.8671	42.5174	29.1927	34.3718	30.385	15.8691	32.2243	62.9373					x
6.03_114.0914m/z		114.091	1	6.03207	0.0492833	0	0.125274	0.613003	1.33017	HD_1	HD_0	100	39.1851	9.52	31.6807	23.2516	33.4439	35.0037	42.173	40.3786	35.9602	36.1351	28.7075	31.2336	22.9512	34.4143	35.0037	40.0649	36.8657	35.8966	33.8009	30.4139	x				x
6.03_299.0553m/z		299.055	1	6.03207	0.07785	13	0.914147	1	1.04529	HD_0	HD_1	100 - 8.8	272.436	8.47	298.945	261.384	256.98	211.762	272.275	297.857	209.952	258.565	320.378	294.726	258.007	264.437	211.762	258.665	271.943	209.581	241.863	339.422					x
6.03_305.0659m/z		305.066	1	6.03207	0.1064	32	0.199934	0.682791	1.15733	HD_0	HD_3	100 - 9.59 - 1.9	649.607	2.86	638.609	639.14	671.073	506.606	617.65	599.393	533.167	507.797	642.933	629.596	630.883	690.545	506.606	586.776	547.245	532.224	474.995	681.149					x
6.03_317.0658m/z		317.066	1	6.03207	0.07785	29	0.843603	0.977618	1.0579	HD_0	HD_3	100 - 18.6 - 4.48	670.54	4.39	702.758	644.949	663.912	555.916	714.798	680.45	510.208	615.581	775.729	692.84	636.617	683.176	555.916	679.068	621.251	509.306	575.816	821.839					x
6.03_393.0534m/z		393.053	1	6.03207	0.0635667	0	0.789829	0.965054	1.12199	HD_0	HD_3	100 - 1.5	132.341	0.76	131.722	133.506	131.794	85.8195	134.618	159.268	84.389	113.625	155.841	129.863	131.782	135.618	85.8195	127.889	145.411	84.2398	106.285	165.104					x
6.03_393.5555m/z		393.556	1	6.03207	0.0492833	0	0.458863	0.837194	2.11529	HD_3	HD_1	100	25.747	2.72	22.3748	21.4261	22.5379	7.18895	7.29354	22.0331	6.29539	19.1225	51.8231	22.0591	21.1493	23.1918	7.18895	6.92897	20.1162	6.28426	17.8872	54.9035			x		x
6.03_288.0589m/z		288.059	1	6.03207	0.11355	1	0.419841	0.806488	1.1389	HD_3	HD_1	100 - 57.6	329.856	4.18	331.39	304.923	316.615	293.077	303.453	272.348	276.037	321.533	391.998	326.714	300.984	325.802	293.077	288.284	248.653	275.549	300.762	415.298					x
6.04_855.0585m/z		855.059	1	6.0392	0.0492833	0	0.410951	0.806488	1.40059	HD_0	HD_3	100 - 34.3 - 54.9 - 16.8	157.812	22.31	188.388	119.328	165.719	92.1983	144.704	172.499	82.6745	92.8299	162.52	185.729	117.786	170.528	92.1983	137.47	157.491	82.5283	86.8332	172.181					x
6.04_649.0532m/z		649.053	1	6.0392	0.04215	0	0.568534	0.885753	1.43728	HD_3	HD_0	100	47.5151	17.67	34.6117	26.597	37.9686	29.3572	39.7735	45.5465	47.3266	26.1983	69.0203	34.1232	26.2534	39.0703	29.3572	37.7854	41.5839	47.2429	24.5059	73.123					x
6.04_746.1457m/z		746.146	1	6.0392	0.0992667	0	0.345198	0.786071	1.11479	HD_0	HD_3	100	359.99	4.96	379.04	357.277	343.653	298.673	350.352	326.281	278.523	322.958	367.288	373.691	352.661	353.625	298.673	332.839	297.895	278.031	302.096	389.12					x
6.04_761.1336m/z		761.134	1	6.0392	0.106417	4	0.779848	0.964246	1.07761	HD_0	HD_3	100 - 43.4	563.501	7.77	580.929	513.688	595.888	468.059	579.04	602.39	424.966	496.746	647.045	572.73	507.051	613.178	468.059	550.096	549.981	424.215	464.657	685.505					x
6.04_836.0438m/z		836.044	1	6.0392	0.0492833	0	0.757329	0.955525	1.20092	HD_3	HD_0	100	33.8448	27.84	34.4802	33.0704	16.9967	17.7093	39.9314	29.3414	30.3207	26.6914	44.5224	33.9936	32.6431	17.4899	17.7093	37.9354	26.7887	30.2671	24.9672	47.1689					x
6.04_795.1388m/z		795.139	1	6.0392	0.0492833	0	0.853274	0.979233	1.05253	HD_1	HD_3	100 - 30.1 - 61.8 - 10.7	252.389	11.72	245.996	225.818	283.951	213.533	290.671	252.963	130.498	229.773	359.105	242.524	222.901	292.19	213.533	276.142	230.955	130.267	214.93	380.451					x
6.04_837.0484m/z		837.048	1	6.0392	0.0635667	0	0.416121	0.806488	1.41449	HD_0	HD_1	100 - 29.6	87.3677	7.64	94.8123	85.8918	81.3992	60.545	66.9744	57.7799	42.2658	61.2823	118.776	93.4742	84.7821	83.761	60.545	63.6267	52.7531	42.191	57.3236	125.836					x
6.04_853.0537m/z		853.054	1	6.0392	0.04215	1	0.735911	0.949104	1.17762	HD_0	HD_3	100 - 21.8	57.8343	19.97	70.8545	48.8373	53.8112	32.1851	51.8733	67.5818	35.6882	39.2279	72.4179	69.8545	48.2064	55.3726	32.1851	49.2803	61.7022	35.6251	36.6938	76.7224					x
6.04_648.0523m/z		648.052	1	6.0392	0.0285667	0	0.538379	0.875597	1.55561	HD_0	HD_3	100	17.3853	41.2	27.4499	10.0946	14.6113	14.8235	6.71171	16.4514	0	21.0397	12.4878	27.0625	9.96423	15.0352	14.8235	6.37622	15.0201	0	19.6806	13.2301					x
6.04_776.1534n	776.153	777.161	1	6.0392	0.11355	0	0.170279	0.656804	1.23028	HD_3	HD_0	67.2 - 87.6 - 100 - 34.4 - 6.84	1710.18	4.5	1455.95	1331.59	1382.69	1399.25	1832.61	1376.99	1631.14	1577.37	1922.04	1435.4	1314.38	1422.81	1399.25	1741.01	1257.19	1628.25	1475.47	2036.29		x			x			M+H, M+Na
6.04_621.1228m/z		621.123	1	6.0392	0.0849833	0	0.844545	0.977618	1.08071	HD_0	HD_1	100 - 28.7 - 1.12	364.476	8.09	372.453	331.808	389.167	305.71	335.827	370.227	267.124	307.938	467.9	367.196	327.521	400.459	305.71	319.04	338.017	266.651	288.045	495.712					x
6.04_451.0998m/z		451.1	1	6.0392	0.0278667	6	0.419879	0.806488	1.261	HD_3	HD_1	100	58.5405	1.17	56.7837	56.1837	55.4661	38.0433	64.3305	36.8975	49.7667	48.92	76.9349	55.9823	55.4579	57.0755	38.0433	61.1149	33.6874	49.6787	45.7599	81.508					x
6.04_455.0957m/z		455.096	1	6.0392	0.0278667	33	0.980434	1	1.07405	HD_1	HD_3	100 - 23.5	22.9354	36.98	16.0447	31.4663	18.9597	33.7557	20.4499	14.6008	17.3551	15.5454	31.1618	15.8183	31.0598	19.5098	33.7557	19.4277	13.3305	17.3244	14.5412	33.014					x
6.04_123.0442m/z		123.044	1	6.0392	0.0285667	4	0.785296	0.964259	1.07252	HD_3	HD_1	100	40.9592	2.54	39.7256	40.2677	41.7175	31.7756	41.3395	41.4537	34.9989	38.7333	49.1453	39.1649	39.7475	42.928	31.7756	39.2731	37.8472	34.937	36.2312	52.0665					x
6.04_153.0184m/z		153.018	1	6.0392	0.120683	0	0.773517	0.961923	1.03857	HD_1	HD_0	100	205.676	4.3	205.882	199.246	188.987	199.664	219.512	197.851	211.057	184.393	215.658	202.977	196.672	194.47	199.664	208.54	180.638	210.684	172.481	228.477	x				x
6.04_178.1233m/z		178.123	1	6.0392	0.16355	0	0.0420443	0.457754	1.19902	HD_3	HD_0	100	139.766	1.22	118.131	116.235	115.335	129.552	126.305	133.003	156.005	137.835	125.458	116.463	114.733	118.682	129.552	119.991	121.432	155.73	128.931	132.916	x				x
6.04_203.0378m/z		203.038	1	6.0392	0.0492833	2	0.393344	0.806488	1.19777	HD_0	HD_1	100 - 24.3	42.7248	10.6	53.2015	37.1866	37.7863	35.677	40.527	30.807	35.0695	41.0044	33.7057	52.4506	36.7062	38.8827	35.677	38.5012	28.1268	35.0075	38.3556	35.7092					x
6.04_457.0760m/z		457.076	1	6.0392	0.0564333	5	0.363048	0.793379	1.18888	HD_0	HD_3	100 - 7.58 - 10.7	213.747	8.36	232.473	211.91	196.858	170.103	195.081	208.005	162.479	149.571	227.317	229.192	209.173	202.57	170.103	185.329	189.908	162.192	139.909	240.829					x
6.04_273.0760m/z		273.076	1	6.0392	0.0421333	36	0.895362	0.999305	1.07004	HD_0	HD_3	100 - 7.92	75.2867	17.15	88.6016	61.8266	75.432	60.137	84.9823	72.2362	57.7441	60.14	93.1913	87.3511	61.0278	77.6207	60.137	80.7344	65.9517	57.642	56.255	98.7307					x
6.04_275.0552m/z		275.055	1	6.0392	0.0214167	6	0.378437	0.799182	1.2974	HD_0	HD_3	100	53.5276	7.41	52.0518	58.0212	50.5097	34.65	56.887	51.8561	37.8808	30.649	55.2428	51.3172	57.2717	51.9753	34.65	54.0435	47.3446	37.8138	28.6691	58.5265					x
6.04_441.0943m/z		441.094	1	6.0392	0.0635667	0	0.787518	0.964259	1.1228	HD_1	HD_3	100 - 10.7	144.406	8.49	127.203	150.836	139.542	111.948	134.129	187.142	108.019	103.927	173.892	125.407	148.887	143.591	111.948	127.424	170.86	107.828	97.2135	184.229					x
6.04_263.0552m/z		263.055	1	6.0392	0.0564333	1	0.700389	0.932141	1.11573	HD_0	HD_1	100	142.579	3.96	148.946	140.582	138.209	99.1288	137.627	146.613	110.868	119.237	168.39	146.844	138.765	142.22	99.1288	130.748	133.858	110.672	111.535	178.4					x
6.05_576.1246m/z		576.125	1	6.04635	0.0707167	0	0.287309	0.746385	1.16806	HD_0	HD_1	100	141.79	10.68	155.382	125.467	144.52	108.286	120.2	135.682	121.991	104.781	140.094	153.189	123.846	148.713	108.286	114.192	123.877	121.775	98.0123	148.421					x
6.05_591.1172m/z		591.117	1	6.04635	0.085	0	0.651266	0.919201	1.11389	HD_0	HD_1	100 - 43.9	231.469	6.71	246.05	198.931	249.427	193.725	208.085	221.597	208.832	189.683	269.064	242.578	196.361	256.664	193.725	197.684	202.318	208.463	177.43	285.057	x				x
6.05_745.1378m/z		745.138	1	6.04635	0.0499833	0	0.650335	0.919201	1.20805	HD_0	HD_3	100	114.384	8.19	118.939	103.614	120.599	70.9795	120.941	137.395	84.5744	58.6017	140.879	117.26	102.275	124.098	70.9795	114.895	125.442	84.4248	54.8161	149.253					x
6.05_439.1193m/z		439.119	1	6.05348	0.04285	9	0.617156	0.907164	1.44725	HD_1	HD_3	100 - 6.42	136.684	15.77	109.116	137.55	103.128	70.9022	125.577	213.574	47.7033	109.36	126.27	107.576	135.773	106.12	70.9022	119.3	194.993	47.619	102.296	133.775					x
6.05_595.1406m/z		595.141	1	6.05348	0.127833	1	0.266406	0.733949	1.34654	HD_3	HD_0	100 - 16.7	404.325	3.35	308.201	257.758	334.851	324.188	343.872	325.196	324.677	339.583	548.717	303.851	254.428	344.567	324.188	326.683	296.904	324.103	317.646	581.333					x
6.05_420.1856m/z		420.186	1	6.05348	0.0499833	0	0.0390438	0.445925	1.54964	HD_1	HD_3	100 - 3.47	165.864	7.73	96.0966	144.261	114.165	161.688	155.645	180.26	96.8049	92.0409	132.255	94.7404	142.397	117.478	161.688	147.865	164.577	96.6338	86.0952	140.117				x	x
6.05_425.1411m/z		425.141	1	6.05348	0.106417	2	0.081299	0.568264	1.35053	HD_1	HD_3	100 - 22.1 - 3.43	2351.79	10.2	1693.33	2079.93	1712.58	2351.68	2111.87	2591.81	1527.78	1540.42	2155.92	1669.43	2053.06	1762.27	2351.68	2006.31	2366.32	1525.08	1440.91	2284.07		x			x
6.06_185.1080m/z		185.108	1	6.06063	0.14925	0	0.94848	1	1.01393	HD_0	HD_3	100 - 2	515.322	1.61	540.631	518.38	486.955	519.404	515.346	503.507	478.411	561.989	484.321	533.001	511.683	501.085	519.404	489.586	459.702	477.565	525.685	513.11	x				x
6.06_1035.2173m/z		1035.22	1	6.06063	0.0357167	1	0.281178	0.741389	1.73567	HD_0	HD_1	100 - 26.2	71.7728	14.02	83.0991	68.3525	63.8668	20.5518	44.5444	58.9585	62.8836	30.818	83.2174	81.9263	67.4694	65.72	20.5518	42.3178	53.829	62.7724	28.8272	88.164					x
6.07_208.9435m/z		208.944	1	6.06777	0.0999667	0	0.614644	0.907164	1.23379	HD_1	HD_0	100	64.081	23.44	65.5897	42.2114	48.014	65.6715	78.7713	47.8002	79.9591	59.9564	44.6956	64.664	41.6661	49.4072	65.6715	74.8339	43.6416	79.8177	56.0833	47.3524	x				x
6.07_521.0897m/z		521.09	1	6.07492	0.0285667	1	0.566145	0.885753	1.60593	HD_3	HD_1	100	34.2224	71.54	22.6705	11.7153	51.2775	38.8842	25.0458	0	102.667	0	0	22.3505	11.564	52.7654	38.8842	23.7939	0	102.486	0	0					x
6.10_411.1623m/z		411.162	1	6.09633	0.0714167	4	1.45e-05	0.00434157	647.478	HD_3	HD_0	100 - 13.2	371.788	37.3	0	1.72263	0	187.856	167.082	322.191	326.786	241.606	546.972	0	1.70037	0	187.856	158.731	294.16	326.208	225.998	579.484		x	x	x	x
6.10_793.1595m/z		793.159	1	6.09633	0.07855	0	0.111186	0.60081	2.66684	HD_3	HD_0	100 - 34.1 - 13.2	344.747	24.99	149.608	92.0199	146.187	130.355	128.45	239.975	169.504	288.781	575.955	147.497	90.8311	150.429	130.355	122.029	219.097	169.204	270.127	610.19		x	x		x
6.10_317.0313m/z		317.031	1	6.10347	0.04285	0	0.960971	1	1.02808	HD_1	HD_3	100 - 3.84	142.067	7.38	132.79	132.016	150.063	119.605	145.736	160.859	123.511	148.986	142.06	130.916	130.31	154.418	119.605	138.451	146.864	123.293	139.362	150.504					x
6.10_208.1329m/z		208.133	1	6.10347	0.0357	6	0.288834	0.747883	1.20864	HD_1	HD_0	100	33.6754	10.13	33.2053	24.0227	26.3588	35.9951	28.7955	36.2355	29.1318	33.953	28.2102	32.7366	23.7124	27.1236	35.9951	27.3561	33.083	29.0803	31.7597	29.887					x
6.10_209.1174m/z		209.117	1	6.10347	0.05	20	0.00451713	0.192887	25.4075	HD_3	HD_0	100 - 22.5	43.4743	30.66	5.13324	0	0	16.0738	10.4802	28.1013	37.0774	34.5501	58.7953	5.0608	0	0	16.0738	9.95634	25.6565	37.0119	32.3182	62.2902			x	x	x
6.10_335.0397m/z		335.04	1	6.10347	0.0357	6	0.060639	0.52478	1.22762	HD_1	HD_3	100 - 15.7	73.775	4.1	61.6424	66.6609	79.5575	75.3705	70.2834	75.671	59.0252	57.7844	63.4787	60.7725	65.7997	81.8659	75.3705	66.7702	69.0876	58.9209	54.0516	67.2519					x
6.12_750.1650m/z		750.165	1	6.1249	0.0499833	0	0.936292	1	1.14696	HD_3	HD_1	100	28.5528	28.22	19.9007	34.9625	24.6401	31.6575	25.3901	17.6355	6.36633	31.5577	47.7343	19.6199	34.5108	25.355	31.6575	24.1209	16.1012	6.35507	29.5191	50.5717					x
6.14_114.0914m/z		114.091	1	6.13918	0.0214333	0	0.697239	0.932141	1.0867	HD_1	HD_3	100	22.3319	6.07	24.1685	16.4337	22.3267	21.2761	21.8597	23.8598	19.1448	21.8021	20.7035	23.8274	16.2214	22.9745	21.2761	20.767	21.784	19.111	20.3937	21.9341	x				x
6.15_1051.2066m/z		1051.21	1	6.15347	0.0357	0	0.166338	0.653247	2.37416	HD_0	HD_3	100 - 22.6	62.723	37.24	44.0542	55.1974	88.9175	41.199	44.8481	17.9816	50.5567	17.5002	11.2002	43.4325	54.4843	91.4975	41.199	42.6063	16.4172	50.4673	16.3697	11.866			x		x
6.16_1035.2174m/z		1035.22	1	6.1606	0.0499833	1	0.721572	0.944411	1.94442	HD_1	HD_3	100 - 29.4	62.7039	58.18	62.3884	17.5071	74.0461	128.62	17.4084	42.0835	15.5677	21.5545	59.6224	61.5079	17.2809	76.1946	128.62	16.5383	38.4222	15.5402	20.1621	63.1664					x
6.17_209.1167m/z		209.117	1	6.17488	0.0714	20	0.0113261	0.300325	2.528	HD_3	HD_0	100 - 26.3	78.1401	17.11	27.0594	28.7286	36.9417	49.2422	26.4952	50.8073	69.2932	69.6727	95.4545	26.6775	28.3574	38.0136	49.2422	25.1708	46.3871	69.1707	65.1719	101.128			x	x	x
6.18_208.1324m/z		208.132	1	6.18202	0.0714	0	0.411911	0.806488	1.12473	HD_0	HD_1	100	60.1271	7.45	54.6067	64.9799	60.7948	44.9373	58.4464	56.9938	52.0603	53.5896	59.8223	53.836	64.1404	62.5588	44.9373	55.5249	52.0353	51.9682	50.1278	63.3782	x				x
6.18_249.1129m/z		249.113	1	6.18202	0.0214167	23	0.960151	1	1.84526	HD_0	HD_3	100	13.3172	47.41	0	15.305	24.6467	16.1111	0	12.0158	11.1664	5.13485	5.34981	0	15.1073	25.3619	16.1111	0	10.9704	11.1466	4.80315	5.6678					x
6.18_360.1444m/z		360.144	1	6.18202	0.0571333	1	0.154864	0.635648	1.24631	HD_0	HD_1	100 - 14.8	109.277	5.72	107.239	104.3	116.291	108.255	75.5044	79.2813	100.865	83.7779	92.9625	105.725	102.953	119.665	108.255	71.7303	72.3838	100.687	78.366	98.4882					x
6.18_411.1617m/z		411.162	1	6.18202	0.0928167	4	0.00801372	0.248576	3.39108	HD_3	HD_0	100 - 12.8	555.578	25.14	121.111	165.207	205.187	227.206	225.994	342.032	450.965	401.492	814.277	119.402	163.072	211.141	227.206	214.698	312.275	450.167	375.556	862.678		x	x	x	x
6.18_442.0911m/z		442.091	1	6.18202	0.0571167	1	0.00178964	0.101454	2.89143	HD_3	HD_0	100 - 74.6	142.72	8.66	54.1819	46.0373	47.8603	74.2796	85.6452	63.3847	132.963	106.519	188.68	53.4172	45.4425	49.249	74.2796	81.3642	57.8702	132.728	99.6379	199.895			x	x	x
6.18_867.2110m/z		867.211	1	6.18202	0.0499833	1	0.478939	0.84729	2.4458	HD_3	HD_1	100 - 22.3	81.1011	45.73	22.4429	64.7039	98.695	36.6638	46.2638	16.5505	117.944	102.072	23.2869	22.1261	63.868	101.559	36.6638	43.9513	15.1106	117.736	95.4783	24.6711			x		x
6.19_915.1604m/z		915.16	1	6.18917	0.0571333	3	0.138983	0.626852	2.24024	HD_3	HD_0	100 - 38.6	203.654	36.79	93.4146	56.2772	123.03	120.61	90.2224	215.429	126.754	198.123	286.087	92.0962	55.5501	126.6	120.61	85.7126	196.687	126.53	185.324	303.092			x		x
6.19_469.1672m/z		469.167	1	6.18917	0.12145	2	0.121575	0.608296	1.29004	HD_0	HD_3	100 - 19.6 - 0.437	1274.31	1.89	1220.78	1350.77	1251.38	1009.7	997.517	1035.12	1284.55	846.743	832.127	1203.55	1333.32	1287.69	1009.7	947.656	945.069	1282.28	792.045	881.59		x			x
6.19_747.1538m/z		747.154	1	6.18917	0.0928167	2	0.0577983	0.515015	1.19327	HD_0	HD_3	100 - 82.2 - 16.2	559.017	4.68	587.63	536.321	553.1	458.736	547.837	497.72	493.347	430.971	481.11	579.336	529.392	569.149	458.736	520.453	454.418	492.475	403.131	509.707					x
6.20_114.0914m/z		114.091	1	6.1963	0.0285667	4	0.385042	0.803123	1.24147	HD_1	HD_3	100	25.5843	8.18	24.2502	25.4329	21.6318	28.5793	24.1552	24.0184	24.6168	23.7233	13.4843	23.9079	25.1043	22.2595	28.5793	22.9478	21.9288	24.5732	22.1908	14.2858					x
6.20_763.1498m/z		763.15	1	6.1963	0.0642667	2	0.244463	0.719967	1.39643	HD_0	HD_3	100 - 22.9	103.159	21.09	83.654	126.625	99.1986	65.5696	103.984	82.1187	60.2286	69.2078	92.184	82.4733	124.989	102.077	65.5696	98.7863	74.9743	60.1221	64.7371	97.6635					x
6.21_170.0962m/z		170.096	1	6.21058	0.0357	0	0.278706	0.739617	1.5331	HD_0	HD_1	100	26.1049	18.01	29.1284	28.4991	20.6872	15.5009	25.1031	10.4785	24.5693	25.2449	14.5114	28.7173	28.1309	21.2875	15.5009	23.8483	9.56685	24.5259	23.6141	15.374	x				x
6.21_219.1035m/z		219.103	1	6.21058	0.04285	0	0.534427	0.874355	1.10005	HD_3	HD_1	100	39.0024	9.86	37.2123	35.3037	42.6005	30.7981	37.5391	38.0283	34.7792	39.3638	42.8642	36.6871	34.8476	43.8366	30.7981	35.6627	34.7198	34.7177	36.821	45.412	x				x
6.22_425.0880m/z		425.088	1	6.22487	0.0285667	2	0.991218	1	1.02951	HD_3	HD_0	100	55.249	12.87	56.9108	58.3495	45.7361	61.6689	54.408	45.5019	70.3616	46.5957	48.7898	56.1076	57.5957	47.0632	61.6689	51.6884	41.5432	70.2372	43.5857	51.6899					x
6.23_512.1543m/z		512.154	1	6.232	0.0571333	0	0.0961937	0.586237	1.5752	HD_0	HD_3	100 - 19.1	182.37	15.88	202.908	194.966	149.238	185.494	114.93	134.895	108.315	94.2392	144.775	200.044	192.447	153.568	185.494	109.185	123.159	108.124	88.1515	153.38					x
6.23_595.1637m/z		595.164	1	6.232	0.0857667	27	0.00775024	0.245027	1.55332	HD_0	HD_3	100 - 29.3 - 2.23	990.354	2.3	1040.17	844.038	1086.85	802.338	624.118	613.874	622.296	638.895	651.526	1025.49	833.134	1118.39	802.338	592.921	560.466	621.196	597.624	690.253		x		x
6.24_593.1302m/z		593.13	1	6.23915	0.0357	2	0.961212	1	1.04177	HD_3	HD_1	100 - 13.2	92.1655	5.95	97.8876	88.7399	88.1806	100.934	90.9684	73.5068	119.361	87.2219	69.9135	96.5061	87.5935	90.7392	100.934	86.4212	67.1117	119.15	81.5875	74.0692					x
6.24_871.1033m/z		871.103	1	6.23915	0.0285667	0	0.857456	0.979269	1.80356	HD_3	HD_0	100 - 35.2	43.666	24.16	28.2352	17.5025	26.8953	34.6107	49.9625	16.8703	114.05	9.67876	7.26921	27.8367	17.2764	27.6757	34.6107	47.4651	15.4026	113.849	9.05353	7.70129					x
6.25_777.1648m/z		777.165	1	6.24628	0.150017	1	0.829927	0.97433	1.2117	HD_3	HD_0	100 - 41.8 - 14.7	2686.74	10.67	2333.96	1945.07	2372.94	2412.75	2664.67	1756.47	4116.66	1904.09	2039.46	2301.02	1919.94	2441.8	2412.75	2531.48	1603.66	4109.38	1781.09	2160.69		x			x
6.25_310.5610m/z		310.561	1	6.25343	0.0357833	0	0.209756	0.690368	Infinity	HD_3	HD_1	100	15.377	108.28	0	0	6.34507	0	0	0	0	33.0614	13.0697	0	0	6.52917	0	0	0	0	30.9257	13.8466			x		x
6.25_599.1150m/z		599.115	1	6.25343	0.0643333	6	0.295194	0.755158	1.13091	HD_1	HD_3	100 - 19.6	193.409	8.8	210.995	196.732	168.889	211.002	177.029	192.197	166.15	188.092	158.82	208.017	194.19	173.789	211.002	168.18	175.476	165.856	175.942	168.26					x
6.25_591.1253m/z		591.125	1	6.25343	0.0643333	0	0.0661923	0.54005	1.33486	HD_3	HD_0	100 - 20.5	140.958	3.58	121.036	80.8468	114.91	109.348	108.303	102.275	155.176	136.314	131.385	119.327	79.8023	118.244	109.348	102.889	93.377	154.902	127.508	139.194					x
6.25_443.0975m/z		443.098	1	6.25343	0.0429167	5	0.987965	1	1.10068	HD_3	HD_1	100	108.267	12.97	111.814	86.0793	100.312	99.6107	113.096	82.3835	164.987	68.7998	91.0131	110.236	84.9672	103.223	99.6107	107.443	75.2161	164.695	64.3555	96.423					x
6.26_403.0350m/z		403.035	1	6.26057	0.178583	0	0.927148	1	1.02011	HD_3	HD_1	100 - 45.9 - 34.7	1214.95	5.34	1282.48	1226.57	1109.47	1248.79	1122.78	1201.44	1222.79	1279.48	1142.59	1264.38	1210.73	1141.66	1248.79	1066.66	1096.91	1220.63	1196.83	1210.51	x				x
6.26_422.0547m/z		422.055	1	6.26057	0.0429167	0	0.300608	0.758557	1.48715	HD_3	HD_1	100 - 76.9 - 35.2	85.1378	16.72	70.3051	81.0893	57.7885	72.4886	48.0037	51.2551	107.487	53.9379	93.9884	69.3129	80.0417	59.4653	72.4886	45.6042	46.7959	107.297	50.4536	99.5751					x
6.26_426.0509m/z		426.051	1	6.26057	0.0643333	2	0.856939	0.979269	1.03058	HD_1	HD_0	100	210.595	2.91	227.966	194.033	191.041	203.507	214.088	214.19	223.678	216.567	189.744	224.749	191.527	196.584	203.507	203.386	195.556	223.282	202.578	201.023					x
6.26_488.9207m/z		488.921	1	6.26057	0.0643333	0	0.682915	0.929902	1.20324	HD_1	HD_3	100 - 59.1 - 2.54	147.649	10.76	182.087	141.623	78.2358	157.383	156.25	129.312	138.531	123.188	106.408	179.518	139.793	80.5059	157.383	148.44	118.062	138.286	115.23	112.733					x
6.26_517.2250m/z		517.225	1	6.26057	0.05005	1	0.748168	0.952003	1.44554	HD_1	HD_0	100 - 11.5	170.225	30.98	83.9538	160.106	109.217	156.508	69.5559	284.611	184.067	101.377	187.894	82.7689	158.038	112.386	156.508	66.0791	259.849	183.741	94.8278	199.063					x
6.26_603.1461m/z		603.146	1	6.26057	0.0786167	2	0.361953	0.793379	1.27696	HD_3	HD_1	100 - 30.8 - 52.6 - 3.39	1113.9	17.05	698.953	873.343	1063.3	897.98	618.203	1100.73	933.598	1095.98	1312.11	689.089	862.06	1094.15	897.98	587.302	1004.97	931.948	1025.18	1390.11		x			x
6.26_605.2167m/z		605.217	1	6.26057	0.0500667	0	0.848849	0.977618	1.35073	HD_1	HD_3	100 - 21.9	286.509	11.67	208.073	238.623	263.203	394.797	116.622	348.109	279.561	173.552	183.231	205.137	235.54	270.84	394.797	110.793	317.823	279.067	162.341	194.122					x
6.26_632.0680m/z		632.068	1	6.26057	0.0571833	0	0.308684	0.764077	1.21665	HD_3	HD_1	100	143.212	4.9	111.817	104.733	136.71	147.54	86.9696	118.621	135.299	148.707	145.63	110.239	103.38	140.676	147.54	82.6224	108.301	135.06	139.101	154.287					x
6.26_633.0726m/z		633.073	1	6.26057	0.05005	6	0.162585	0.647977	1.29526	HD_3	HD_1	100	146.539	8.97	114.295	107.615	128.131	128.102	85.7051	125.597	126.495	161.766	151.355	112.682	106.225	131.849	128.102	81.4211	114.67	126.271	151.317	160.351					x
6.26_634.0758m/z		634.076	1	6.26057	0.0786167	0	0.110908	0.60081	1.25322	HD_3	HD_1	100 - 66.8 - 19.9 - 7.06	1801.99	5.4	1319.66	1480.44	1527.39	1587.35	1125.55	1600.79	1694.1	1883	1828.88	1301.03	1461.31	1571.7	1587.35	1069.29	1461.52	1691.11	1761.36	1937.59		x			x
6.26_648.0540m/z		648.054	1	6.26057	0.0286333	0	0.792405	0.966816	1.33918	HD_3	HD_1	100	12.9612	60.77	7.1332	8.28841	20.1522	9.4588	0	19.5766	0	6.72155	32.1622	7.03253	8.18134	20.7369	9.4588	0	17.8734	0	6.28735	34.0739					x
6.26_652.0866m/z		652.087	1	6.26057	0.05005	0	0.154857	0.635648	1.58177	HD_3	HD_1	100 - 46.5	165.5	9.17	90.5847	137.299	123.624	126.604	60.261	127.025	151.46	163.43	181.611	89.3062	135.526	127.211	126.604	57.2488	115.974	151.192	152.872	192.406					x
6.26_648.0552n	648.055	671.058	1	6.26057	0.0357833	0	0.397011	0.806488	1.60489	HD_3	HD_1	100 - 7.85	84.5246	19.02	42.3382	61.5449	58.3236	63.0587	22.1764	72.7658	95.6387	48.7185	109.216	41.7407	60.7498	60.0159	63.0587	21.0679	66.4351	95.4696	45.5714	115.708					x			M+H, M+Na
6.26_664.1054n	664.105	687.058	1	6.26057	0.0429167	0	0.342408	0.786071	1.54992	HD_3	HD_0	100 - 28.7	145.197	30.48	48.2047	91.7025	141.134	102.832	61.7963	116.805	98.8823	147.432	189.276	47.5244	90.5178	145.229	102.832	58.7074	106.643	98.7074	137.909	200.527					x			M+H, M+Na
6.26_799.1463m/z		799.146	1	6.26057	0.0928833	0	0.899361	1	1.18678	HD_3	HD_0	100 - 33.1	386.909	17.71	303.303	283.084	391.662	366.303	390.891	269.418	595.898	255.672	309.158	299.022	279.426	403.026	366.303	371.352	245.978	594.845	239.156	327.534					x
6.26_398.9923m/z		398.992	1	6.26057	0.0357667	0	0.0416442	0.455686	1.44531	HD_3	HD_1	100 - 65.7	88.0694	4.07	53.1685	76.1513	57.9388	74.0997	57.2415	51.463	87.0074	85.1354	92.0654	52.4182	75.1675	59.6199	74.0997	54.3803	46.9857	86.8536	79.6359	97.5378				x	x
6.26_385.0238m/z		385.024	1	6.26057	0.114317	0	0.410227	0.806488	1.06841	HD_3	HD_1	100 - 25.1 - 7.1 - 5.56 - 4.08 - 3	4310.14	4.2	4173.72	4095.03	3848.42	4317.72	3664.88	4119.83	4307.38	4570.68	4052.36	4114.82	4042.13	3960.09	4317.72	3481.69	3761.41	4299.76	4275.42	4293.23	x				x
6.26_411.1599m/z		411.16	1	6.26057	0.0357833	1	0.115258	0.603576	5.42778	HD_3	HD_0	100 - 13.3	107.552	45.85	0.417832	30.1412	28.8863	50.758	51.5744	108.703	69.1077	90.3964	163.152	0.411935	29.7518	29.7245	50.758	48.9964	99.2455	68.9855	84.557	172.85			x		x
6.26_375.0381m/z		375.038	1	6.26057	0.0500667	0	0.035858	0.437335	1.21807	HD_3	HD_0	100 - 11.1	138.291	3.35	116.041	109.152	115.407	115.23	113.722	126.418	122.338	148.841	143.695	114.403	107.742	118.755	115.23	108.037	115.419	122.122	139.226	152.236				x	x
6.26_123.0444m/z		123.044	1	6.26057	0.221433	4	0.146849	0.633174	1.11557	HD_3	HD_0	100 - 10.7	4722.92	2.51	4148.65	4199.43	4352.84	4386.12	4099.07	4663.07	4330.39	4917.7	4920.66	4090.1	4145.17	4479.14	4386.12	3894.18	4257.38	4322.73	4600.03	5213.15		x			x
6.26_139.0732m/z		139.073	1	6.26057	0.0286333	20	0.367223	0.794747	3.0669	HD_3	HD_1	100	46.7863	41.88	0	12.2047	39.076	11.5613	0	34.2045	38.8704	32.3894	69.0991	0	12.047	40.2098	11.5613	0	31.2287	38.8017	30.2971	73.2064			x		x
6.26_146.0375n	146.038	147.045	1	6.26057	0.12145	0	0.0899474	0.586237	1.19964	HD_3	HD_1	100 - 7.37	1309.5	6.32	1025.19	1119.78	1160.98	1108.91	946.126	1219.7	1199.85	1370.67	1357.99	1010.72	1105.31	1194.66	1108.91	898.833	1113.59	1197.73	1282.12	1438.71		x			x			M+H, M+Na
6.26_155.0340m/z		155.034	1	6.26057	0.0643333	0	0.0632074	0.530168	1.17353	HD_3	HD_0	100 - 3.88	162.368	4.61	128.365	147.451	139.26	144.001	150.916	157.925	151.948	176.139	159.017	126.554	145.547	143.301	144.001	143.373	144.185	151.68	164.761	168.469	x				x
6.26_165.0551m/z		165.055	1	6.26057	0.192867	0	0.137577	0.624317	1.13752	HD_3	HD_0	100 - 15.4	2489.01	3.28	2106.29	2218.07	2239.96	2239.74	1946.15	2400.15	2292.51	2592.87	2581.64	2076.56	2189.41	2304.95	2239.74	1848.87	2191.34	2288.45	2425.38	2735.1	x				x
6.26_357.9777n	357.978	380.985	1	6.26057	0.0643333	0	0.0203137	0.354814	1.45403	HD_3	HD_1	100 - 25.4	104.477	4.44	89.3279	79.5033	64.4693	82.4876	68.1027	64.9691	106.386	107.859	99.1845	88.0672	78.4762	66.3399	82.4876	64.6985	59.3167	106.198	100.892	105.08				x	x			M+H, M+Na
6.26_238.9640m/z		238.964	1	6.26057	0.0357833	0	0.455418	0.834679	1.12642	HD_3	HD_0	100	77.5172	10.45	71.1813	74.5302	60.74	71.934	58.4662	77.273	83.8977	80.9684	67.6855	70.1767	73.5673	62.5025	71.934	55.5437	70.5502	83.7494	75.738	71.7088					x
6.26_245.0485m/z		245.048	1	6.26057	0.0214833	26	0.048408	0.48596	1.12482	HD_3	HD_0	100	70.0173	1.71	62.2195	61.1975	63.3249	68.4941	59.7887	63.1713	71.9285	71.3307	66.7927	61.3414	60.4068	65.1624	68.4941	56.8001	57.6754	71.8014	66.7229	70.7629				x	x
6.26_246.9929m/z		246.993	1	6.26057	0.0714833	0	0.67333	0.927384	1.04996	HD_3	HD_1	100 - 18.3	357.94	3.4	357.968	350.041	325.891	363.792	299.251	359.684	360.834	368.404	344.58	352.915	345.519	335.347	363.792	284.293	328.392	360.196	344.606	365.063					x
6.26_207.0656m/z		207.066	1	6.26057	0.0643333	9	0.0783634	0.568264	1.2413	HD_3	HD_1	100 - 5.17	194.062	3.66	161.483	168.397	173.751	158.023	131.529	179.463	182.052	201.261	198.874	159.204	166.221	178.793	158.023	124.954	163.85	181.73	188.26	210.695					x
6.26_291.1355m/z		291.135	1	6.26057	0.0429167	1	0.0872369	0.581815	1.77663	HD_3	HD_1	100	291.911	23.39	142.23	190.827	255.358	179.102	118.806	195.01	226.626	286.252	362.853	140.223	188.361	262.768	179.102	112.867	178.044	226.226	267.761	384.422		x			x
6.26_273.0758m/z		273.076	1	6.26057	0.114317	36	0.105321	0.599444	1.15667	HD_3	HD_0	100 - 16.3 - 3.36	2040.23	4.51	1679.51	1774.7	1837.42	1774.79	1568.2	1952.29	1878.18	2118.8	2123.69	1655.8	1751.77	1890.73	1774.79	1489.81	1782.44	1874.86	1981.93	2249.92		x			x
6.26_343.9976m/z		343.998	1	6.26057	0.107183	0	0.352154	0.786071	1.08533	HD_3	HD_1	100 - 34 - 6.47 - 4.57 - 0.0762	3335.65	3.81	3203.08	3098.25	2968.16	3287.32	2728.94	3203.98	3345.11	3535.92	3125.92	3157.88	3058.22	3054.28	3287.32	2592.53	2925.23	3339.19	3307.51	3311.73		x			x
6.26_327.0465m/z		327.046	1	6.26057	0.0571833	31	0.246724	0.720986	1.27577	HD_3	HD_1	100 - 10 - 38.4 - 3.23	320.226	15.44	204.239	263.834	287.209	234.751	206.612	311.654	263.637	341.988	355.053	201.356	260.425	295.543	234.751	196.285	284.54	263.17	319.896	376.157					x
6.26_401.0277m/z		401.028	1	6.26057	0.157167	1	0.664307	0.92162	1.04464	HD_0	HD_3	33.3 - 100	533.027	4.22	542.587	555.263	501.23	553.155	527.358	508.649	528.014	542.573	460.161	534.93	548.089	515.774	553.155	500.998	464.396	527.081	507.524	487.513					x
6.26_314.9954m/z		314.995	1	6.26057	0.0643333	0	0.149384	0.633174	1.19291	HD_3	HD_0	100 - 58	112.308	7.48	98.2648	82.1023	102.072	108.203	89.8424	102.147	109.099	121.834	105.991	96.878	81.0416	105.034	108.203	85.3515	93.2598	108.906	113.964	112.291					x
6.26_313.0686m/z		313.069	1	6.26057	0.100033	36	0.19581	0.676995	1.29101	HD_3	HD_0	100 - 16.5 - 5.34	2813.99	16.08	1810.56	2220.48	2507.98	2113.39	1865.58	2612.25	2293.46	2915.99	3232.51	1785.01	2191.8	2580.75	2113.39	1772.32	2384.98	2289.4	2727.63	3424.65		x			x
6.26_292.0899m/z		292.09	1	6.26057	0.114317	0	0.110247	0.60081	1.17634	HD_3	HD_1	100 - 20.2 - 1.14 - 0.564	4145.16	4.66	3364.9	3554.28	3692.96	3691.83	3064.48	3815.01	3741.52	4403.33	4290.63	3317.42	3508.37	3800.11	3691.83	2911.3	3483.11	3734.9	4118.88	4545.67	x				x
6.27_388.2541m/z		388.254	1	6.26772	0.0215	0	0.341555	0.786071	1.58995	HD_3	HD_0	100	37.5939	19.4	13.1869	18.9571	38.7899	39.0584	18.0227	40.8589	37.543	30.3246	44.9139	13.0008	18.7122	39.9154	39.0584	17.1218	37.3042	37.4767	28.3657	47.5836					x
6.27_689.0620m/z		689.062	1	6.26772	0.0357833	25	0.102222	0.592142	1.9624	HD_3	HD_0	100 - 18.1	80.5185	11.13	22.4994	34.8882	65.7045	51.8055	35.9052	65.7967	80.9737	71.3398	89.2422	22.1819	34.4374	67.6109	51.8055	34.1104	60.0723	80.8305	66.7314	94.5468					x
6.27_650.0719m/z		650.072	1	6.26772	0.0357833	0	0.215894	0.693899	1.55181	HD_3	HD_0	100 - 54.1	93.385	15.58	33.3304	73.4314	73.7723	56.9651	43.6101	82.3492	77.34	97.1074	105.708	32.86	72.4828	75.9129	56.9651	41.4302	75.1848	77.2033	90.8345	111.991					x
6.27_601.1299m/z		601.13	1	6.26772	0.0571833	17	0.0614253	0.525954	1.52945	HD_3	HD_1	100 - 37.4	238.017	11.03	142.382	173.321	218.297	158.369	137.245	171.252	191.791	255.454	266.805	140.373	171.082	224.631	158.369	130.385	156.353	191.452	238.952	282.664					x
6.27_482.0301m/z		482.03	1	6.26772	0.0500667	0	0.146224	0.633174	1.4257	HD_3	HD_0	100 - 55.9 - 4.24	304.296	10.65	181.872	222.417	236.019	280.239	164.887	267.644	277.942	340.491	294.456	179.305	219.543	242.867	280.239	156.645	244.359	277.45	318.496	311.959					x
6.27_370.2198n	370.22	393.209	1	6.26772	0.0714667	1	0.673538	0.927384	1.11377	HD_3	HD_0	100 - 6.83	543.346	4.45	466.41	487.343	509.78	595.652	462.246	509.988	477.407	489.557	663.073	459.827	481.047	524.572	595.652	439.14	465.619	476.563	457.932	702.487					x			M+H, M+Na
6.27_391.0121m/z		391.012	1	6.26772	0.0643333	0	0.147264	0.633174	1.1619	HD_3	HD_1	100 - 14.4 - 2.93	265.19	2.06	249.337	239.895	247.812	255.612	195.14	233.964	265.024	273.816	256.729	245.818	236.796	255.002	255.612	185.386	213.609	264.555	256.128	271.989	x				x
6.27_924.1536m/z		924.154	1	6.26772	0.0357833	0	0.388608	0.804589	1.97785	HD_3	HD_1	100 - 42.7	81.4371	25.71	44.8704	54.49	74.0272	55.5591	0	67.9644	56.5657	79.6156	108.13	44.2371	53.7861	76.1751	55.5591	0	62.0515	56.4657	74.4725	114.557					x
6.27_923.1436m/z		923.144	1	6.26772	0.0215	0	0.410468	0.806488	2.29131	HD_3	HD_1	100	18.1059	37.13	9.62046	20.5203	20.3756	0	0	23.706	0	17.1252	37.1926	9.48468	20.2552	20.9668	0	0	21.6435	0	16.0189	39.4033			x		x
6.27_331.0784m/z		331.078	1	6.26772	0.0643333	4	0.290002	0.748157	1.29596	HD_3	HD_0	100 - 5.59	316.161	19.28	195.313	247.376	289.188	230.843	200.904	312.034	262.257	302.993	383.234	192.557	244.18	297.579	230.843	190.862	284.887	261.794	283.42	406.014					x
6.27_309.0527n	309.053	310.06	1	6.26772	0.05005	0	0.0963403	0.586237	1.50699	HD_3	HD_1	100 - 4.22	199.126	15.08	115.065	143.661	155.579	141.872	102.454	152.079	168.241	173.139	255.998	113.441	141.805	160.093	141.872	97.333	138.848	167.943	161.955	271.215					x			M+H, 2M+H
6.27_277.0715m/z		277.071	1	6.26772	0.0571833	10	0.790231	0.965185	1.12969	HD_3	HD_1	100 - 19.3	122.853	3.47	100.703	104.761	124.76	108.23	112.762	105.259	166.618	100.751	101.192	99.2816	103.408	128.38	108.23	107.126	96.1011	166.323	94.2424	107.207					x
6.27_124.0429n	124.043	249.076	1	6.26772	0.0643333	0	0.46574	0.839098	1.11903	HD_3	HD_1	100 - 9.09	174.81	5.63	161.98	150.384	168.16	152.901	136.448	179.3	173.794	154.622	196.015	159.694	148.441	173.039	152.901	129.627	163.701	173.487	144.633	207.667					x			M+H, 2M+H
6.27_217.9900m/z		217.99	1	6.26772	0.05005	0	0.376014	0.79815	1.0647	HD_3	HD_1	100	109.663	2.63	118.675	106.006	104.251	95.4601	104.257	109.281	106.98	112.714	109.296	117	104.636	107.276	95.4601	99.0461	99.7736	106.791	105.433	115.793					x
6.27_183.0314m/z		183.031	1	6.26772	0.0214833	1	0.260295	0.729004	1.23528	HD_3	HD_1	100 - 16.7	33.8998	8.45	26.2278	28.268	33.9683	25.1034	23.0225	34.2034	33.418	36.9756	31.3058	25.8577	27.9028	34.954	25.1034	21.8717	31.2277	33.3589	34.5871	33.1666					x
6.27_177.0552m/z		177.055	1	6.26772	0.0286333	12	0.0963674	0.586237	1.37592	HD_3	HD_0	100	33.2252	12.95	26.6016	20.5638	25.2777	26.7325	31.5419	34.7016	31.4019	28.0691	40.2046	26.2262	20.2981	26.0111	26.7325	29.9652	31.6826	31.3464	26.2559	42.5944					x
6.27_137.0592m/z		137.059	1	6.26772	0.0286333	22	0.617621	0.907164	1.17869	HD_3	HD_1	100	35.6158	17.27	30.6624	29.2581	42.8536	27.5793	26.8441	36.226	27.9005	36.045	42.9019	30.2297	28.8801	44.097	27.5793	25.5022	33.0744	27.8512	33.7166	45.452					x
6.27_119.0497m/z		119.05	1	6.26772	0.0643333	4	0.146313	0.633174	1.15572	HD_3	HD_1	100 - 2.39	127.291	3.9	97.5866	112.956	123.321	104.973	104.296	121.152	121.901	131.66	128.311	96.2093	111.497	126.9	104.973	99.0827	110.612	121.685	123.155	135.938					x
6.27_311.0528m/z		311.053	1	6.26772	0.114317	37	0.425141	0.809366	1.07271	HD_3	HD_0	100 - 16.9	3058.9	3.1	2804.55	2953.49	2796.66	2971.52	2729.2	3054.13	2876.72	3349.15	2950.83	2764.97	2915.33	2877.81	2971.52	2592.78	2788.42	2871.63	3132.8	3126.23					x
6.27_1051.2098m/z		1051.21	1	6.27492	0.0643333	1	0.939126	1	1.07644	HD_1	HD_0	100 - 48.2	248.143	24.78	305.61	161.1	224.859	173.017	300.532	270.881	199.401	198.665	298.718	301.297	159.019	231.384	173.017	285.509	247.314	199.048	185.832	316.474					x
6.27_471.1827m/z		471.183	1	6.27492	0.121467	0	0.0397973	0.446599	2.31636	HD_0	HD_1	100 - 17.7 - 0.915	1239.31	17.13	826.592	1705.99	1185.35	667.336	314.891	622.845	610.121	453.419	629.838	814.926	1683.95	1219.74	667.336	299.151	568.657	609.043	424.129	667.276		x	x	x	x
6.28_1081.2211m/z		1081.22	1	6.28207	0.0572	0	0.68861	0.929902	1.41341	HD_0	HD_1	100 - 50.9 - 7.36	168.21	29.59	214.385	115.497	174.747	152.002	131.052	73.9756	349.825	17.7219	96.0333	211.359	114.005	179.818	152.002	124.501	67.5397	349.206	16.5771	101.742					x
6.29_222.1487m/z		222.149	1	6.2892	0.135683	0	0.334942	0.781501	1.18313	HD_3	HD_1	100	132.852	6.45	124.26	126.611	112.067	109.225	92.2955	135.347	121.893	149.798	126.866	122.507	124.975	115.319	109.225	87.682	123.572	121.677	140.121	134.407	x				x
6.29_899.1677m/z		899.168	1	6.2892	0.0857667	4	0.315366	0.769342	1.369	HD_3	HD_1	100 - 40.5	461.107	11.48	393.3	315.096	378.925	295.773	290.193	424.496	339.274	425.853	618.193	387.749	311.026	389.92	295.773	275.688	387.565	338.674	398.343	654.939					x
6.30_802.0811m/z		802.081	1	6.29633	0.0928333	0	0.371947	0.795015	1.17241	HD_3	HD_0	100 - 53.4 - 5.66	327.412	8.33	237.663	292.91	307.216	344.392	243.68	285.264	297.694	351.313	333.228	234.308	289.126	316.13	344.392	231.5	260.446	297.168	328.619	353.036					x
6.30_545.1992m/z		545.199	1	6.30348	0.0214333	7	0.30938	0.764077	4.34958	HD_0	HD_3	100	33.0597	52.31	41.8645	13.1363	44.1783	0	0	52.6732	0	13.181	9.62099	41.2736	12.9666	45.4602	0	0	48.0906	0	12.3296	10.1929			x		x
6.30_579.1491m/z		579.149	1	6.30348	0.185733	17	0.460503	0.837194	1.15113	HD_3	HD_1	100 - 29.6 - 7.3	1581.22	10.85	1277.27	1515.61	1699.69	1542.41	1318.33	1260.12	1721.75	1672.5	1349.4	1259.25	1496.03	1749	1542.41	1252.43	1150.49	1718.7	1564.46	1429.61		x			x
6.30_1035.2153m/z		1035.22	1	6.30348	0.0929	2	0.369231	0.794747	1.40968	HD_1	HD_3	100 - 46.8 - 3	379.759	13.94	312.504	404.59	400.01	577.867	289.505	271.905	359.551	226.156	222.472	308.094	399.363	411.616	577.867	275.034	248.249	358.915	211.547	235.695					x
6.31_548.9901m/z		548.99	1	6.31062	0.135683	0	0.364984	0.794043	1.10181	HD_1	HD_0	100 - 48.6	695.237	0.81	677.066	638.455	577.459	695.289	700.832	689.59	701.433	729.489	591.459	667.511	630.207	594.215	695.289	665.801	629.595	700.193	682.365	626.615					x
6.31_409.0885m/z		409.088	1	6.31062	0.0499833	4	0.845162	0.977618	1.09838	HD_0	HD_1	100 - 13.7	90.4517	5.29	66.868	107.667	96.8198	82.4244	86.6654	77.9596	101.832	91.7564	73.7581	65.9243	106.276	99.6291	82.4244	82.3334	71.177	101.652	85.8291	78.1423					x
6.31_577.1365m/z		577.137	1	6.31062	0.2357	43	0.168425	0.653247	1.21761	HD_0	HD_1	100 - 24.7	631.054	3.92	615.131	618.476	659.554	636.04	471.857	446.922	612.556	584.345	546.575	606.449	610.486	678.692	636.04	448.271	408.039	611.473	546.598	579.064					x
6.32_1067.2062m/z		1067.21	1	6.31777	0.2143	0	0.0623815	0.528635	1.27401	HD_0	HD_3	100 - 53.4 - 3.35	1466.21	0.78	1686.98	1277.96	1433.67	1148.89	1364.39	1130.79	1153.47	1158.29	1140.82	1663.17	1261.45	1475.27	1148.89	1296.19	1032.41	1151.43	1083.47	1208.63		x			x
6.32_571.0406m/z		571.041	1	6.31777	0.1214	0	0.854034	0.979269	1.06317	HD_1	HD_3	100 - 62.7 - 14.3	525.099	5.27	606.745	526.386	408.667	553.787	522.935	498.576	557.319	498.952	425.426	598.182	519.585	420.525	553.787	496.795	455.2	556.334	466.72	450.713					x
6.32_553.0305m/z		553.031	1	6.3249	0.29945	1	0.627404	0.909189	1.08053	HD_1	HD_3	100 - 36.3 - 9.78	23110.7	4.13	25052.4	22133.7	19349.3	24116.3	22999.6	22216.2	22666.9	22575.7	18922.3	24698.8	21847.7	19910.7	24116.3	21849.9	20283.4	22626.9	21117.4	20047		x			x
6.32_217.0510m/z		217.051	1	6.3249	0.0714167	0	0.368818	0.794747	1.11805	HD_3	HD_0	100 - 8.67	116.939	8.79	114.921	101.551	97.3056	104.078	95.1631	117.613	109.948	130.868	110.002	113.299	100.239	100.129	104.078	90.4063	107.38	109.754	122.414	116.541	x				x
6.32_249.9976m/z		249.998	1	6.3249	0.0642667	0	0.196417	0.677669	1.11562	HD_1	HD_0	100 - 6.75	214.985	2.3	201.723	195.515	180.874	209.363	218.649	216.944	197.83	221.461	182.665	198.876	192.989	186.122	209.363	207.719	198.07	197.48	207.155	193.523					x
6.32_370.9855m/z		370.985	1	6.3249	0.0357	0	0.0360456	0.437335	1.37322	HD_3	HD_0	100	18.7861	4.65	14.1984	12.97	13.8727	16.5287	22.6444	16.0095	20.0533	19.0454	17.2596	13.998	12.8024	14.2753	16.5287	21.5125	14.6166	20.0179	17.8151	18.2855				x	x
6.32_501.0616m/z		501.062	1	6.3249	0.107117	33	0.137613	0.624317	1.09001	HD_1	HD_0	100 - 33.8	627.564	2.31	610.843	573.24	543.146	612.228	640.988	629.475	569.18	623.358	572.558	602.222	565.834	558.906	612.228	608.948	574.711	568.173	583.09	606.591					x
6.32_533.0242m/z		533.024	1	6.3249	0.0856833	0	0.519041	0.868502	1.154	HD_1	HD_0	100 - 7.38 - 15.3	133.753	9.24	142.458	99.5133	105.74	133.105	155.62	112.534	135.849	134.317	114.601	140.448	98.2277	108.808	133.105	147.841	102.743	135.609	125.64	121.413					x
6.32_546.1594m/z		546.159	1	6.3249	0.0642667	0	0.0965809	0.586237	1.11778	HD_1	HD_3	97.7 - 100	206.391	3.56	194.916	182.44	183.639	197.984	211.568	209.622	202.006	171.45	180.476	192.165	180.083	188.968	197.984	200.993	191.385	201.649	160.375	191.204					x
6.32_551.0298m/z		551.03	1	6.3249	0.192983	0	0.480394	0.847604	1.08797	HD_1	HD_3	100 - 46.1	2255.36	3.6	2372.65	2134.34	1939.5	2343.19	2240.08	2182.81	2196.79	2172.12	1850.09	2339.17	2106.76	1995.78	2343.19	2128.1	1992.91	2192.9	2031.81	1960.06		x			x
6.32_566.9942m/z		566.994	1	6.3249	0.135667	0	0.54866	0.880777	1.04668	HD_1	HD_3	100 - 41.6 - 17.1 - 4.63	1453.59	4.19	1509.64	1448.09	1344.06	1521.99	1405.15	1433.62	1396.95	1449.81	1319.54	1488.33	1429.39	1383.05	1521.99	1334.91	1308.9	1394.48	1356.15	1397.98					x
6.32_763.1498m/z		763.15	1	6.3249	0.0499833	2	0.40662	0.806488	1.1352	HD_0	HD_1	100 - 20.1	137.224	4.02	130.869	140.751	140.053	114.216	146.873	101.554	123.822	117.36	135.279	129.022	138.933	144.117	114.216	139.531	92.7191	123.603	109.779	143.32					x
[truncated: 1,682 more rows]
