# Supplementary material for: Metabolomic Analysis Provides Insights into Bud Paradormancy in Camellia sinensis cv. Huangdan
Source: Int J Mol Sci. 2025 May 26;26(11):5094. doi: 10.3390/ijms26115094 (PMC12154020; doi:10.3390/ijms26115094)
Supplement: Supplementary file 1 [file ijms-26-05094-s001.zip › Supplementary data 3.xlsx]

## Sheet: Sheet1
	Supplementary Data 3. Chemically identified metabolites from UPLC-QTOF MS in negative ion mode
													Normalised peak area
													HD_0							HD_1							HD_3
	Compound_ID	m/z	RT (min)	Metabolite ID	Metabolite class	Adducts	Formula	Theoretical mass (m/z)	Anova (p)	q Value	Max Fold Change		HD_0-1n	HD_0-2n	HD_0-3n	average	SD	SE		HD_1-1n	HD_1-2n	HD_1-3n	average	SD	SE		HD_3-1n	HD_3-2n	HD_3-3n	average	SD	SE		One-way ANOVA
1	1.00_341.1085m/z	341.109	1.00353	sucrose	carbohydrates	[M-H]-	C12H22O11	341.108	0.30595	0.477879	1.15423		20139.3	22498.9	21581.7	21406.6	1189.47	686.762		17193.4	17908.9	23598.2	19566.8	3509.53	2026.29		18215.9	18715.6	18707.3	18546.2	286.132	165.203
2	1.43_173.0934m/z	173.093	1.43198	theanine	amino acids and peptides	[M-H]-	C7H14N2O3	173.093	0.890879	0.740973	1.08451		3086.37	4494.82	2946.62	3509.27	856.365	494.437		3790.94	3742.9	2776.99	3436.94	572.042	330.278		2732.15	3751.59	3223.72	3235.82	509.829	294.359
3	1.70_203.0195m/z	203.02	1.7028	oxaloglutarate	phenolic acids	[M-H]-	C7H8O7	203.019	0.0589314	0.341859	1.34377		1192.01	1129.81	1204.96	1175.59	40.1749	23.1957		780.807	890.676	1087.7	919.729	155.497	89.7791		738.252	979.376	906.902	874.843	123.717	71.4304
4	2.44_331.0668m/z	331.067	2.43797	monogalloylglucose isomer 1	hydrolysable tannins	[M-H]-	C13H16O10	331.067	0.0729739	0.356113	2.65179		4494.8	6768.08	2827.09	4696.66	1978.23	1142.17		18241.4	11776	7346.23	12454.6	5479.21	3163.52		4807.56	8717.64	8294.91	7273.37	2145.89	1238.97
5	2.66_331.0668m/z	331.067	2.65863	monogalloylglucose isomer 2	hydrolysable tannins	[M-H]-	C13H16O10	331.067	0.32256	0.482192	1.34943		2143.19	1330.34	1974.73	1816.08	429.019	247.702		1435.72	1228.54	1373.18	1345.81	106.266	61.3543		1054.72	1274.32	1902.51	1410.52	439.998	254.04
6	2.73_169.0141m/z	169.014	2.73005	gallic acid	phenolic acids	[M-H]-	C7H6O5	169.014	0.0584731	0.341859	1.60534		406.878	289.423	305.974	334.091	63.5761	36.7068		413.322	453.159	511.189	459.223	49.2148	28.415		395.975	571.536	641.478	536.33	126.482	73.0263
7	2.90_344.0748n	343.068	2.90142	theogallin	phenolic acids	[M-H]-	C14H16O10	343.067	0.984904	0.768161	1.02597		47013.8	48732.4	37668.7	44471.7	5953.83	3437.55		42171.9	46805.7	45083.9	44687.2	2342.23	1352.33		27605	45123.5	64151.8	45626.8	18278.6	10553.5
8	3.33_609.1246m/z	609.125	3.32963	prodelphinidin B isomer 1	proanthocyanidins	[M-H]-	C30H26O14	609.124	0.69754	0.659054	1.13668		8814.39	7859.68	9185.5	8619.86	683.985	394.911		7554.1	7438.96	7757	7583.35	161.024	92.9699		10903.2	7257.14	5431.56	7863.96	2785.82	1608.44
9	3.66_345.0826m/z	345.083	3.65755	methyl galloylglucose	hydrolysable tannins	[M-H]-	C14H18O10	345.082	0.0658605	0.352776	1.94974		764.635	1069.34	491.4	775.125	289.113	166.924		1957.31	1474.22	1102.35	1511.3	428.682	247.507		1403.36	1025.77	1375.02	1268.05	210.299	121.42
10	3.83_260.0681n	305.067	3.82893	gallocatechin	flavanols	[M-H]-	C15H14O7	305.066	0.649668	0.641857	1.09544		61488.8	67358.4	65779.9	64875.7	3037.49	1753.75		68597.1	68532.1	63595.1	66908.1	2869.33	1656.66		76019.4	60240.8	46975.9	61078.7	14539.9	8394.84
11	4.09_473.0724m/z	473.072	4.0853	chicoric acid isomer	phenolic acids	[M-H]-	C22H18O12	473.072	0.0116242	0.300048	7.46876		127.198	325.963	102.355	185.172	122.559	70.7618		649.453	830.11	704.111	727.891	92.6467	53.4912		503.909	1837.84	1807.27	1383	761.473	439.649
12	4.10_609.1250m/z	609.125	4.09958	prodelphinidin B isomer	proanthocyanidins	[M-H]-	C30H26O14	609.124	0.824388	0.711025	1.0647		21563.3	19985	23299.5	21615.9	1657.88	957.203		20426.7	16655.6	23824.6	20302.3	3586.14	2070.52		21544.9	23114.5	17120.3	20593.2	3108.39	1794.68
13	4.11_593.1300m/z	593.13	4.10673	EC-GC dimer isomer 1	proanthocyanidins	[M-H]-	C30H26O13	593.13	0.558538	0.592576	1.18133		2360.61	2799.85	3056.26	2738.91	351.803	203.119		2385.17	2360.85	2209.46	2318.49	95.2065	54.9691		3230.62	2238.12	1567.59	2345.44	836.697	483.081
14	4.24_357.0827m/z	357.083	4.23527	dihydrocaffeic acid 3-O-glucuronide	phenolic acids	[M-H]-	C15H18O10	357.082	0.242699	0.440178	1.35805		1655.14	1387.55	1287.34	1443.34	190.141	109.781		1086.72	1153.75	947.937	1062.8	104.972	60.6074		1588.13	841.15	1034.28	1154.52	387.734	223.865
15	4.30_761.1354m/z	761.135	4.29953	theasinensin B isomer 1	bisflavanols	[M-H]-	C37H30O18	761.135	0.1532	0.383577	1.53933		936.935	717.513	939.669	864.706	127.48	73.6029		848.999	937.445	1263.55	1016.66	218.335	126.059		943.016	1395.97	1654.23	1331.07	360.02	207.864
16	4.35_593.1298m/z	593.13	4.34952	EC-GC dimer isomer 2	proanthocyanidins	[M-H]-	C30H26O13	593.13	0.593708	0.613438	1.15628		2143.13	2248.19	2618.78	2336.7	249.871	144.267		2072.53	2002.38	1987.73	2020.88	45.3282	26.171		2821.04	1905.93	1340.16	2022.38	747.28	431.455
17	4.44_593.1298m/z	593.13	4.4352	EC-GC dimer isomer 3	proanthocyanidins	[M-H]-	C30H26O13	593.13	0.553761	0.590946	1.1346		2045.14	1841.1	1917.83	1934.69	103.059	59.5029		1513.66	1385.14	2216.74	1705.18	447.663	258.466		1629.53	1976.75	1738.68	1781.65	177.552	102.513
18	4.79_577.1350m/z	577.135	4.79173	procyanidin B1	proanthocyanidins	[M-H]-	C30H26O12	577.135	0.130027	0.383577	1.50341		892.276	999.535	1156.65	1016.16	132.97	76.7728		874.016	787.707	612.022	757.915	133.514	77.0864		1339.59	1275.17	803.604	1139.45	292.633	168.957
19	4.79_593.1300m/z	593.13	4.79173	EC-GC dimer isomer 4	proanthocyanidins	[M-H]-	C30H26O13	593.13	0.816465	0.709745	1.07982		8276.35	8613.58	9533	8807.64	650.412	375.527		9625.73	6633.19	9503.33	8587.41	1693.52	977.781		8586.75	9075.89	6807.18	8156.6	1193.95	689.35
20	4.81_759.1199m/z	759.12	4.81315	theacitrin A	proanthocyanidins	[M-H]-	C37H28O18	759.12	0.129752	0.383577	2.0862		642.386	429.341	721.908	597.878	151.276	87.3419		687.526	565.03	1132.84	795.134	298.811	172.524		740.745	1280.61	1720.51	1247.29	490.733	283.333
21	4.92_260.0683n	305.068	4.92027	epigallocatechin	flavanols	[M-H]-	C15H14O7	305.0677	0.154228	0.383577	1.21819		174532	164683	171835	170350	5089.89	2938.73		181016	192034	236055	203035	29122.1	16814.2		179831	234709	208016	207519	27442.3	15844.3
22	4.93_593.1297m/z	593.13	4.9274	EC-GC dimer isomer 5	proanthocyanidins	[M-H]-	C30H26O13	593.13	0.37432	0.507869	1.17731		16712.3	15416.1	17337.2	16488.5	979.885	565.754		13706.2	11299.2	17010.3	14005.2	2867.27	1655.47		15134.8	16356.1	12722.4	14737.8	1849.09	1067.6
23	4.95_761.1357m/z	761.136	4.94902	galloylprodelphinidin dimer isomer 1	proanthocyanidins	[M-H]-	C37H30O18	761.135	0.767955	0.687933	1.12652		25765	18593.1	21284.7	21880.9	3622.96	2091.78		19511.9	26637.7	27798.4	24649.3	4486.83	2590.55		18157.3	25153.7	27348	23553	4799.85	2771.28
24	5.11_381.0900n	761.136	5.1054	galloylprodelphinidin dimer	proanthocyanidins	761.1360 [M-H]-	C37H30O18	761.135	0.0993795	0.370899	1.40847		78800.4	68199	80902.6	75967.3	6809.21	3931.41		64671.5	61815.9	57600.5	61362.7	3557.22	2053.82		69672.3	51820.8	40315.7	53936.2	14792.2	8540.53		a	ab	b
25	5.21_533.1006n	1065.19	5.20538	unknown trimeric proanthocyanidin isomer 1	proanthocyanidins	1065.1904 [M-H]-	C52H42O25	1065.19	0.180908	0.406649	1.45045		9080.11	8294.39	9585.3	8986.6	650.517	375.587		7003.13	6574.85	6364.54	6647.5	325.436	187.896		9331.12	5231.64	4024.38	6195.71	2781.63	1606.02
26	5.26_865.1973m/z	865.197	5.25537	procyanidin trimer isomer 1	proanthocyanidins	[M-H]-	C45H38O18	865.198	0.99052	0.768161	1.06903		1048.29	1328.66	1597.59	1324.85	274.666	158.583		1518.38	1523.51	994.635	1345.51	303.876	175.448		1833.69	1553.22	862.014	1416.31	500.097	288.74
27	5.34_317.0398n	633.073	5.34105	strictinin isomer	hydrolysable tannins	633.0730 [M-H]-	C27H22O18	633.073	0.645058	0.640728	1.21741		7985.95	8348.26	8987.21	8440.47	506.96	292.702		11950.2	9242.97	9633.31	10275.5	1463.42	844.93		7876.58	14619.6	7100.32	9865.51	4135.43	2387.66
28	5.36_289.0724m/z	289.072	5.35533	catechin	flavanols	[M-H]-	C15H14O6	289.071	0.725051	0.668411	1.11335		18551	25873.2	24989.6	23138	3996.89	2307.68		27528.5	26054.3	22803	25461.9	2417.81	1395.97		31046.9	26306.2	19928.7	25760.6	5579.17	3221.23
29	5.38_183.0300m/z	183.03	5.3839	methylgallate	phenolic acids	[M-H]-	C8H8O5	183.029	0.0934863	0.366729	4.1912		1765.61	668.215	567.509	1000.44	664.563	383.697		1685.26	2552.37	1205.88	1814.5	682.486	394.045		1358.08	5130.45	6090.65	4193.06	2501.67	1444.38
30	5.48_457.0776m/z	457.078	5.47673	gallocatechin 3'-O-gallate	flavanols	[M-H]-	C22H18O11	457.077	0.0102984	0.300048	5.17246		231.917	390.179	135.223	252.44	128.711	74.3134		799.362	849.044	489.551	712.652	194.802	112.472		726.574	1850.91	1339.72	1305.73	562.936	325.021		b	ab	a
31	5.51_865.1978m/z	865.198	5.51243	procyanidin trimer isomer 1	proanthocyanidins	[M-H]-	C45H38O18	865.198	0.0222777	0.300048	1.77753		1508.46	1710.23	1802.57	1673.75	150.405	86.8392		1169.61	880.769	835.928	962.104	181.103	104.563		1941.94	1991.66	1196.91	1710.17	445.192	257.039		a	b	a
32	5.54_593.1295m/z	593.13	5.54048	EC-GC dimer isomer	proanthocyanidins	[M-H]-	C30H26O13	593.13	0.306393	0.477879	1.21041		1069.85	1046.1	1115.52	1077.16	35.2848	20.3723		955.19	790.567	923.985	889.914	87.4403	50.4852		1166.97	1058.63	770.307	998.635	205.023	118.374
33	5.68_577.1343m/z	577.134	5.6833	procyanidin B2	proanthocyanidins	[M-H]-	C30H26O12	577.135	0.100236	0.371134	1.34735		37572.5	43681.9	48080.4	43111.6	5277.12	3046.83		37429.8	27094.7	31467.1	31997.2	5187.89	2995.32		46983.4	47218	34203.8	42801.7	7446.96	4299.63
34	5.75_533.1004n	1065.19	5.74765	unknown trimeric proanthocyanidin isomer 2	proanthocyanidins	1065.1930 [M-H]-	C52H42O25	1065.19	0.84003	0.717693	1.12561		1418.57	784.927	1076.87	1093.46	317.148	183.111		789.728	1372.62	1364.63	1175.66	334.249	192.984		967.66	1364.65	1360.11	1230.81	227.903	131.584
35	5.83_745.1410m/z	745.141	5.8262	(E)GC-(E)CG dimer	proanthocyanidins	[M-H]-	C37H30O17	745.14	0.0248488	0.300048	1.37525		48798.3	49969.2	54004.8	50924.1	2731.45	1577.05		46847.2	43320.5	42018.5	44062.1	2498.28	1442.43		44350.3	33873.4	32863	37028.9	6360.6	3672.4		a	ab	b
36	5.83_457.0768n	913.147	5.8262	theasinensin A	bisflavanols	913.1467 [M-H]-	C44H34O22	913.146	0.461149	0.551813	1.15787		21154.3	15840.4	16175	17723.2	2976.07	1718.29		18067.3	21379.9	16554.2	18667.1	2468.14	1425.02		14531.5	15856.5	17977.8	16122	1738.42	1003.71
37	5.89_581.1509m/z	581.151	5.89065	norrubrofusarin 6-b-gentiobioside	naphthopyranone glycosides	[M-H]-	C26H30O15	581.151	0.265695	0.456671	3.19417		17.2947	247.675	103.524	122.831	116.397	67.204		141.799	435.153	431.303	336.085	168.268	97.1522		89.4232	509.686	577.924	392.344	264.547	152.741
38	5.98_865.1979m/z	865.198	5.98348	procyanidin trimer isomer 3	proanthocyanidins	[M-H]-	C45H38O18	865.198	0.404062	0.52593	1.28142		4833.91	5756.77	6299.49	5630.06	740.96	427.806		5530.86	4371.56	3988.3	4630.24	803.153	463.714		6862.15	6825.46	4112.19	5933.27	1577.2	910.625
39	6.03_745.1407m/z	745.141	6.03277	(E)GC-(E)CG dimer isomer 1	proanthocyanidins	[M-H]-	C37H30O17	745.14	0.56659	0.595414	1.11888		24857.5	22990.4	23280	23709.3	1004.83	580.158		18716.1	24160	25154.4	22676.8	3465.92	2001.11		18164.8	20589.7	24815.8	21190.1	3365.93	1943.38
40	6.23_593.1492m/z	593.149	6.23272	C-diglucosylapigenin	flavone glycosides	[M-H]-	C27H30O15	593.151	0.0313715	0.308788	1.45826		693.506	647.886	903.318	748.237	136.228	78.6534		622.835	448.888	468.34	513.354	95.3107	55.0293		493.564	529.693	516.052	513.103	18.2443	10.5337		a	b	b
41	6.26_290.0801n	289.073	6.26128	epicatechin	flavanols	[M-H]-	C15H14O6	289.071	0.192922	0.41416	1.17309		98720.4	106774	110298	105264	5934.57	3426.43		103276	91295.3	124037	106203	16565.8	9564.53		114606	134886	120960	123484	10373	5989.05
42	6.34_458.0847n	457.077	6.33983	epigallocatechin gallate	flavanols	[M-H]-	C22H18O11	457.077	0.0402591	0.326623	1.14273		1.15202e+06	1.07072e+06	1.08443e+06	1.10239e+06	43528.9	25132.1		1.19997e+06	1.29742e+06	1.28181e+06	1.25973e+06	52340.1	30219.4		1.05207e+06	1.20357e+06	1.13833e+06	1.13132e+06	75989.6	43873.9		b	a	b
43	6.40_337.0929m/z	337.093	6.4041	5-p-coumaroylquinic acid	phenolic acids	[M-H]-	C16H18O8	337.092	0.012295	0.300048	5.43369		221.08	266.87	223.946	237.299	25.6492	14.809		342.199	498.122	633.591	491.304	145.816	84.1892		559.82	1206.32	2102.09	1289.41	774.484	447.162		b	ab	a
44	6.48_865.1977m/z	865.198	6.48265	procyanidin trimer isomer 2	proanthocyanidins	[M-H]-	C45H38O18	865.198	0.0533025	0.337377	1.57224		4820.17	5100.94	5815.56	5245.56	513.211	296.311		4424.24	2826.27	3618.91	3623.14	798.991	461.311		5876.09	6798.44	4414.85	5696.46	1201.91	693.941		ab	b	a
45	6.50_525.1031n	1049.2	6.50407	a possible galloylated trimeric proanthocyanidin	proanthocyanidins	1049.1981 [M-H]-	C52H42O24	1049.2	0.99245	0.768161	1.02932		2887.91	2253.5	2422.38	2521.26	328.56	189.7		1978.01	2879.93	2927.59	2595.18	535.012	308.898		2050.41	2611.84	3037.06	2566.44	494.89	285.733
46	6.62_491.1405m/z	491.141	6.62477	unknown		[M-H]-	C20H28O14	491.14	0.198856	0.41684	1.88311		736.852	476.422	502.357	571.877	143.46	82.8292		1215.18	380.016	919.242	838.145	423.446	244.484		974.277	1016.89	1239.57	1076.91	142.467	82.2558
47	6.63_318.0478n	635.089	6.6319	trigalloylglucose isomer 2	hydrolysable tannins	635.0883 [M-H]-	C27H24O18	635.088	0.361675	0.501193	1.5528		1951.43	1232.73	1475.3	1553.15	365.623	211.099		2829.69	2344.15	2061.37	2411.74	388.589	224.359		1807.87	3618.3	1222.57	2216.25	1248.98	721.122
48	6.65_631.0936m/z	631.094	6.65333	8-C-ascorbylepigallocatechin 3-gallate	flavanols	[M-H]-	C28H24O17	631.093	0.0506416	0.331622	2.84564		127.762	306.902	103.462	179.375	111.108	64.15		526.863	712.31	292.14	510.438	210.566	121.574		718.416	329.69	431.641	493.249	201.553	116.37
49	6.67_761.1350m/z	761.135	6.6676	theasinensin B isomer	bisflavanols	[M-H]-	C37H30O18	761.135	0.874357	0.735203	1.06746		1801.98	1502.61	1614.86	1639.82	151.235	87.318		1447.74	1935.42	1868.16	1750.44	264.297	152.596		1395.78	1782.74	1893.25	1690.59	261.226	150.823
50	6.78_729.1457m/z	729.146	6.78187	galloylprocyanidin dimer	proanthocyanidins	[M-H]-	C37H30O16	729.146	0.0707904	0.352776	1.19588		44688	52477.5	55901.8	51022.4	5746.79	3318.01		43620.7	43356.4	41017.9	42665	1432.51	827.086		45180.2	39667.7	45090.1	43312.7	3156.94	1822.72		a	b	ab
51	6.80_393.0451n	785.082	6.80328	digalloyl-hexahydroxydiphenoyl-glucose (digalloyl-HHDP-glucose)	ellagitannin	785.0819 [M-H]-	C34H26O22	785.0837	0.191046	0.41416	2.23111		915.562	945.755	1053.76	971.693	72.6598	41.9514		1454.61	1474.19	1719.16	1549.32	147.416	85.1131		1276.41	3978.12	1249.34	2167.96	1567.71	905.143
52	6.86_865.1968m/z	865.197	6.86042	procyanidin trimer isomer 3	proanthocyanidins	[M-H]-	C45H38O18	865.198	0.0211145	0.300048	2.07113		456.545	496.417	581.319	511.427	63.727	36.7939		354.38	192.775	238.323	261.826	83.3267	48.1101		604.937	644.335	377.558	542.277	144.005	83.1435		a	b	a
53	6.90_563.1405m/z	563.141	6.90325	apigenin 6-C-glucoside 8-C-arabinoside	flavone glycosides	[M-H]-	C26H28O14	563.14	0.016235	0.300048	1.63649		1760.98	1934.82	2160.52	1952.11	200.331	115.665		1746.31	1534.14	1266	1515.48	240.697	138.971		1101.16	1423.89	1053.54	1192.86	201.483	116.33		a	b	b
54	6.99_759.1398m/z	759.14	6.98895	unknown		[M-H]-	C34H32O20	759.141	0.0410386	0.326623	1.34096		2746.33	2171.73	2568.92	2495.66	294.221	169.873		2308.07	2999.43	2795.71	2701.07	355.262	205.117		3553.68	3116.07	3370.02	3346.59	219.742	126.872		b	b	a
55	7.02_479.0827m/z	479.083	7.01752	myricetin 3-galactoside	flavonol glycosides	[M-H]-	C21H20O13	479.083	0.693763	0.658441	1.17926		1457.08	1344.86	1837.7	1546.55	258.312	149.141		1455.87	1439.67	2575.81	1823.78	651.325	376.054		1514.01	1916.13	1940.07	1790.07	239.376	138.208
56	7.04_525.1029n	1049.2	7.03823	Galloylated trimeric proanthocyanidin	proanthocyanidins	1049.1979 [M-H]-	C52H42O24	1049.2	0.000951112	0.121466	1.41351		3290.6	3282.37	3387.99	3320.32	58.7505	33.9206		2474.23	2935.95	2606.71	2672.3	237.746	137.267		2471.05	2309.16	2266.78	2349	107.808	62.245		a	b	c
57	7.10_416.1675n	461.166	7.09537	phenylethyl primeveroside isomer 2	aromatic alcohol glycosides	[M-H]-	C19H28O10	415.16	0.11644	0.382832	1.40758		3022.42	3993.26	3165.91	3393.86	524.028	302.556		4190.61	3426.84	5285.91	4301.12	934.451	539.521		2965.6	2759.47	3441.98	3055.68	350.057	202.111
58	7.11_479.0828m/z	479.083	7.10963	myricetin 3'-glucoside	flavonol glycosides	[M-H]-	C21H20O13	479.083	0.180843	0.406649	1.44724		1185.26	1356.65	1644.51	1395.48	232.076	133.993		1783.99	1325.8	2432.95	1847.58	556.305	321.192		1348.36	1187.09	1294.42	1276.62	82.0949	47.3989
59	7.34_713.1508m/z	713.151	7.33828	fisetinidol-(4alpha->8)-catechin-3-O-gallate	proanthocyanidins	[M-H]-	C37H30O15	713.151	0.714222	0.665198	1.13923		2767.5	3295.55	3157.74	3073.6	273.9	158.141		2561.01	2786.34	2882.18	2743.18	164.877	95.1946		2518.31	2610.35	4246.66	3125.11	972.388	561.425
60	7.35_771.1980m/z	771.198	7.35257	quercetin 3-O-glucosyl rutinoside	flavonol glycosides	[M-H]-	C33H40O21	771.198	0.0293652	0.300048	1.85354		896.289	1081.37	1482.68	1153.45	299.768	173.076		1837.17	2121.55	2455.17	2137.96	309.326	178.595		1433.31	1729.16	1094.88	1419.12	317.378	183.244		b	a	b
61	7.40_865.1969m/z	865.197	7.40273	procyanidin trimer isomer 5	proanthocyanidins	[M-H]-	C45H38O18	865.198	0.0872784	0.365564	1.48824		4322.58	4967.94	5683.52	4991.35	680.771	393.055		4331.27	3192.01	3284.07	3602.45	632.848	365.386		5969.04	6126.04	3988.84	5361.31	1191.18	687.747
62	7.42_472.1012n	471.094	7.42415	epigallocatechin 3-(3-O-methylgallate)	flavanols	[M-H]-	C23H20O11	471.093	0.151455	0.383577	1.44115		59807.3	60676.6	66501.4	62328.4	3639.95	2101.59		78668	109236	71305.9	86403.4	20113.7	11613		117492	70405.1	81576.8	89824.6	24602.9	14204.9
63	7.62_745.1405m/z	745.141	7.61627	(E)GC-(E)CG dimer isomer 2	proanthocyanidins	[M-H]-	C37H30O17	745.14	0.170044	0.398037	1.1648		1550.24	1363.57	1343.16	1418.99	114.122	65.8901		1606.74	1659.43	1604.57	1623.58	31.0656	17.9363		1234.46	1316.84	1630.29	1393.87	208.854	120.585
64	7.68_577.1518m/z	577.152	7.68053	vitexin 2"-O-rhamnoside	flavone glycosides	[M-H]-	C27H30O14	577.156	0.124658	0.383577	1.56435		550.644	404.94	733.56	563.048	164.661	95.0698		439.935	397.817	265.191	367.647	91.195	52.653		403.864	310.304	365.605	359.924	47.0384	27.1584
65	7.69_609.1454m/z	609.145	7.6948	rutin	flavonol glycosides	[M-H]-	C27H30O16	609.146	0.000621508	0.109435	1.76407		2059.37	2253.09	2114.73	2142.4	99.7779	57.6085		4093.97	3261.13	3982.91	3779.34	452.199	261.085		2573.17	2706.18	2327.68	2535.68	192.015	110.863		b	a	b
66	7.72_755.2026m/z	755.203	7.71623	kaempferol 3-O-galactosyl rutinoside	flavonol glycosides	[M-H]-	C33H40O20	755.203	0.207726	0.422576	11.1091		54.0204	91.5202	38.563	61.3679	27.2324	15.7231		39.8274	726.496	129.346	298.557	373.3	215.531		91.6023	555.154	1398.47	681.741	662.564	382.543
67	7.81_509.1082n	1017.21	7.80907	EC-(4beta->8)-ECG-(4beta->8)-C	proanthocyanidins	1017.2089 [M-H]-	C52H42O22	1017.21	0.11147	0.380646	1.16676		6178.5	7223.91	7118.08	6840.16	575.453	332.248		6105.56	5737.13	5744.9	5862.53	210.504	121.538		5919.5	5763.55	6816.54	6166.53	568.303	328.119
68	7.83_745.1403m/z	745.14	7.83048	(E)GC-(E)CG dimer isomer 3	proanthocyanidins	[M-H]-	C37H30O17	745.14	0.594705	0.613567	1.09741		1034.84	965.151	973.554	991.182	38.0414	21.9639		820.924	1100.3	1045.17	988.798	147.973	85.4348		791.881	859.648	1058.07	903.2	138.336	79.8708
69	7.85_442.0899n	441.083	7.8519	epicatechin 3-O-gallate	flavanols	[M-H]-	C22H18O10	441.082	0.210532	0.423748	1.11625		511001	569930	520566	533832	31625.1	18259.3		547223	613841	626603	595889	42625.9	24610.8		495622	548916	583024	542520	44050.5	25433.3
70	7.92_609.0886m/z	609.089	7.92332	epigallocatechin digallate	flavanols	[M-H]-	C29H22O15	609.088	0.436449	0.541619	1.34442		647.865	363.321	442.598	484.595	146.847	84.7848		531.465	356.725	333.302	407.164	108.283	62.5192		435.979	343.78	301.584	360.448	68.7304	39.6827
71	7.96_597.1823m/z	597.182	7.95902	catechin rutinoside?	flavanols	[M-H]-	C27H34O15	597.182	0.408869	0.526781	1.08251		1696.42	1748.16	1790.53	1745.04	47.1289	27.2107		1663.32	1994.34	2009.39	1889.02	195.602	112.934		1807.19	1832.22	1772.65	1804.02	29.9101	17.2691
72	7.99_755.2037m/z	755.204	7.99473	kaempferol 3-O-glucosyl rutinoside	flavonol glycosides	[M-H]-	C33H40O20	755.203	0.477142	0.560931	1.15915		1181.87	1404.85	1517.04	1367.92	170.609	98.5038		1384.22	1633.83	1716.5	1578.18	172.99	99.8788		1334.52	1449.47	1972.87	1585.62	340.257	196.453
73	8.09_743.1248m/z	743.125	8.094	theacitrin 3-gallate	proanthocyanidins	[M-H]-	C37H28O17	743.125	0.429889	0.537793	1.24566		1076.2	864.588	1157.33	1032.71	151.141	87.2636		847.415	1024.13	1320.67	1064.07	239.142	138.073		985.155	1339.07	1534.97	1286.4	278.664	160.892
74	8.13_433.0841n	865.162	8.1297	epiafzelechin-epicatechin 3,3'-digallate isomer 2	proanthocyanidins	865.1611 [M-H]-	C44H34O19	865.162	0.253333	0.449645	1.49455		1778.65	2309.68	2198.64	2095.65	280.093	161.717		2580.58	2485.05	2427.1	2497.58	77.5036	44.748		1920.61	3569.8	3905.74	3132.05	1062.5	613.453
75	8.24_449.0793n	448.072	8.23705	ECG-EGCG dimer isomer 2	proanthocyanidins	897.1493 [M-H]-	C44H34O21	897.151	0.217106	0.425364	1.2054		1628.65	1446.07	1308.32	1461.01	160.687	92.7753		1592.81	1970.62	1644.76	1736.07	204.785	118.236		1249.14	1373.11	1698.48	1440.24	232.067	133.988
76	8.34_467.0982m/z	467.098	8.34433	epigallocatechin 3-O-caffeate	flavanols	[M-H]-	C24H20O10	467.098	0.237441	0.440154	1.27785		292.138	322.353	318.866	311.119	16.5307	9.54426		334.439	385.769	472.481	397.563	69.7724	40.2843		334.494	306.965	440.123	360.527	70.2929	40.5848
77	8.42_593.1506m/z	593.151	8.42288	kaempferol 3-O-rutinoside	flavonol glycosides	[M-H]-	C27H30O15	593.151	0.427879	0.536535	1.26421		287.46	245.605	429.069	320.711	96.1453	55.5111		361.796	328.804	525.744	405.448	105.478	60.8994		325.006	329.8	339.599	331.468	7.43817	4.29456
78	8.77_447.0926m/z	447.093	8.77228	kaempferol 3-O-glucoside	flavonol glycosides	[M-H]-	C21H20O11	447.093	0.2269	0.43011	1.24374		455.412	580.572	563.369	533.118	67.8425	39.1701		451.129	531.732	610.627	531.163	79.7508	46.0455		350.485	422.006	513.431	428.641	81.6749	47.1564
79	8.85_729.1455m/z	729.146	8.85083	galloylprocyanidin dimer isomer 2	proanthocyanidins	[M-H]-	C37H30O16	729.146	0.216734	0.425364	1.13957		2340.07	2666.53	2617.18	2541.26	175.974	101.602		2217.35	2297.05	2261.96	2258.79	39.9479	23.0646		2203.34	1936.95	2549.77	2230.02	307.279	177.413
80	8.91_456.1056n	455.098	8.90797	epicatechin 3-(3-O-methylgallate)	flavanols	[M-H]-	C23H20O10	455.098	0.568957	0.597505	1.22351		21775.6	25285.3	23061.7	23374.2	1775.58	1025.16		23870.7	36950.7	24974.1	28598.5	7254.24	4188.36		36598.1	20505.6	27658.1	28253.9	8062.74	4655.16
81	8.95_425.0878m/z	425.088	8.9508	epiafzelechin 3-gallate	flavanols	[M-H]-	C22H18O9	425.087	0.130735	0.383577	1.67152		2244.02	2799.61	2128.99	2390.87	358.616	207.053		3204.27	3148.57	3504.58	3285.8	191.499	110.565		2434.79	4403.06	5151.33	3996.39	1403.18	810.153
82	8.99_441.0816n	440.074	8.98652	epicatechin-(4a->8)-epicatechin 3,3'-digallate	proanthocyanidins	881.1552 [M-H]-	C44H34O20	881.157	0.219427	0.4258	1.84848		298.106	330.977	274.501	301.194	28.3644	16.3767		427.378	457.491	450.028	444.966	15.6818	9.05414		263.827	638.301	768.129	556.752	261.854	151.186
83	9.37_441.0816n	440.074	9.37183	digalloylprocyanidin dimer	proanthocyanidins	881.1551 [M-H]-	C44H34O20	881.157	0.709965	0.664957	1.08162		3140.81	3530.63	3579.01	3416.82	240.248	138.711		3732.75	4121.22	3233.08	3695.68	445.227	257.059		3321.22	3365.33	4240.11	3642.22	518.262	299.228
84	11.24_448.2294n	493.229	11.2404	linalool primeveroside isomer 1	terpenoid glycosides	[M-H]-	C21H36O10	447.223	0.0030937	0.181579	14.9638		53.8234	103.891	67.67	75.128	25.8534	14.9269		637.063	256.699	1317.11	736.958	537.218	310.172		639.396	1058.58	1674.62	1124.2	520.724	300.649		b	ab	a
85	11.52_448.2300n	493.229	11.5189	linalool primeveroside isomer 2	terpenoid glycosides	[M-H]-	C21H36O10	447.223	0.875907	0.735203	1.16649		1288.84	1520.34	1252.5	1353.89	145.288	83.8845		1948.82	957.695	1831.38	1579.3	541.517	312.654		1861.48	1397.47	921.159	1393.37	470.175	271.464
86	14.01_739.1660m/z	739.166	14.0083	2'',4''-Bis-O-(4-hydroxycinnamoyl)astragalin	flavonol glycosides	[M-H]-	C39H32O15	739.166	0.666954	0.645437	1.25633		2444.95	2243.45	3106.79	2598.4	451.665	260.777		2272.63	3594.61	3926.06	3264.43	874.772	505.064		1885.28	2853.7	3840.09	2859.69	977.419	564.33

## Sheet: significant list
	Supplementary Data 3. Chemically identified metabolites from UPLC-QTOF MS in negative ion mode
													Normalised peak area
													HD_0							HD_1							HD_3
	Compound_ID	m/z	RT (min)	Metabolite ID	Metabolite class	Adducts	Formula	Theoretical mass (m/z)	Anova (p)	q Value	Max Fold Change		HD_0-1n	HD_0-2n	HD_0-3n	average	SD	SE		HD_1-1n	HD_1-2n	HD_1-3n	average	SD	SE		HD_3-1n	HD_3-2n	HD_3-3n	average	SD	SE		One-way ANOVA
24	5.11_381.0900n	761.136	5.1054	galloylprodelphinidin dimer	proanthocyanidins	761.1360 [M-H]-	C37H30O18	761.135	0.0993795	0.370899	1.40847		78800.4	68199	80902.6	75967.3	6809.21	3931.41		64671.5	61815.9	57600.5	61362.7	3557.22	2053.82		69672.3	51820.8	40315.7	53936.2	14792.2	8540.53		a	ab	b
30	5.48_457.0776m/z	457.078	5.47673	gallocatechin 3'-O-gallate	flavanols	[M-H]-	C22H18O11	457.077	0.0102984	0.300048	5.17246		231.917	390.179	135.223	252.44	128.711	74.3134		799.362	849.044	489.551	712.652	194.802	112.472		726.574	1850.91	1339.72	1305.73	562.936	325.021		b	ab	a
31	5.51_865.1978m/z	865.198	5.51243	procyanidin trimer isomer 1	proanthocyanidins	[M-H]-	C45H38O18	865.198	0.0222777	0.300048	1.77753		1508.46	1710.23	1802.57	1673.75	150.405	86.8392		1169.61	880.769	835.928	962.104	181.103	104.563		1941.94	1991.66	1196.91	1710.17	445.192	257.039		a	b	a
35	5.83_745.1410m/z	745.141	5.8262	(E)GC-(E)CG dimer	proanthocyanidins	[M-H]-	C37H30O17	745.14	0.0248488	0.300048	1.37525		48798.3	49969.2	54004.8	50924.1	2731.45	1577.05		46847.2	43320.5	42018.5	44062.1	2498.28	1442.43		44350.3	33873.4	32863	37028.9	6360.6	3672.4		a	ab	b
40	6.23_593.1492m/z	593.149	6.23272	C-diglucosylapigenin	flavone glycosides	[M-H]-	C27H30O15	593.151	0.0313715	0.308788	1.45826		693.506	647.886	903.318	748.237	136.228	78.6534		622.835	448.888	468.34	513.354	95.3107	55.0293		493.564	529.693	516.052	513.103	18.2443	10.5337		a	b	b
42	6.34_458.0847n	457.077	6.33983	epigallocatechin gallate	flavanols	[M-H]-	C22H18O11	457.077	0.0402591	0.326623	1.14273		1.15202e+06	1.07072e+06	1.08443e+06	1.10239e+06	43528.9	25132.1		1.19997e+06	1.29742e+06	1.28181e+06	1.25973e+06	52340.1	30219.4		1.05207e+06	1.20357e+06	1.13833e+06	1.13132e+06	75989.6	43873.9		b	a	b
43	6.40_337.0929m/z	337.093	6.4041	5-p-coumaroylquinic acid	phenolic acids	[M-H]-	C16H18O8	337.092	0.012295	0.300048	5.43369		221.08	266.87	223.946	237.299	25.6492	14.809		342.199	498.122	633.591	491.304	145.816	84.1892		559.82	1206.32	2102.09	1289.41	774.484	447.162		b	ab	a
44	6.48_865.1977m/z	865.198	6.48265	procyanidin trimer isomer 2	proanthocyanidins	[M-H]-	C45H38O18	865.198	0.0533025	0.337377	1.57224		4820.17	5100.94	5815.56	5245.56	513.211	296.311		4424.24	2826.27	3618.91	3623.14	798.991	461.311		5876.09	6798.44	4414.85	5696.46	1201.91	693.941		ab	b	a
50	6.78_729.1457m/z	729.146	6.78187	galloylprocyanidin dimer	proanthocyanidins	[M-H]-	C37H30O16	729.146	0.0707904	0.352776	1.19588		44688	52477.5	55901.8	51022.4	5746.79	3318.01		43620.7	43356.4	41017.9	42665	1432.51	827.086		45180.2	39667.7	45090.1	43312.7	3156.94	1822.72		a	b	ab
52	6.86_865.1968m/z	865.197	6.86042	procyanidin trimer isomer 3	proanthocyanidins	[M-H]-	C45H38O18	865.198	0.0211145	0.300048	2.07113		456.545	496.417	581.319	511.427	63.727	36.7939		354.38	192.775	238.323	261.826	83.3267	48.1101		604.937	644.335	377.558	542.277	144.005	83.1435		a	b	a
53	6.90_563.1405m/z	563.141	6.90325	apigenin 6-C-glucoside 8-C-arabinoside	flavone glycosides	[M-H]-	C26H28O14	563.14	0.016235	0.300048	1.63649		1760.98	1934.82	2160.52	1952.11	200.331	115.665		1746.31	1534.14	1266	1515.48	240.697	138.971		1101.16	1423.89	1053.54	1192.86	201.483	116.33		a	b	b
54	6.99_759.1398m/z	759.14	6.98895	unknown		[M-H]-	C34H32O20	759.141	0.0410386	0.326623	1.34096		2746.33	2171.73	2568.92	2495.66	294.221	169.873		2308.07	2999.43	2795.71	2701.07	355.262	205.117		3553.68	3116.07	3370.02	3346.59	219.742	126.872		b	b	a
56	7.04_525.1029n	1049.2	7.03823	Galloylated trimeric proanthocyanidin	proanthocyanidins	1049.1979 [M-H]-	C52H42O24	1049.2	0.000951112	0.121466	1.41351		3290.6	3282.37	3387.99	3320.32	58.7505	33.9206		2474.23	2935.95	2606.71	2672.3	237.746	137.267		2471.05	2309.16	2266.78	2349	107.808	62.245		a	b	c
60	7.35_771.1980m/z	771.198	7.35257	quercetin 3-O-glucosyl rutinoside	flavonol glycosides	[M-H]-	C33H40O21	771.198	0.0293652	0.300048	1.85354		896.289	1081.37	1482.68	1153.45	299.768	173.076		1837.17	2121.55	2455.17	2137.96	309.326	178.595		1433.31	1729.16	1094.88	1419.12	317.378	183.244		b	a	b
65	7.69_609.1454m/z	609.145	7.6948	rutin	flavonol glycosides	[M-H]-	C27H30O16	609.146	0.000621508	0.109435	1.76407		2059.37	2253.09	2114.73	2142.4	99.7779	57.6085		4093.97	3261.13	3982.91	3779.34	452.199	261.085		2573.17	2706.18	2327.68	2535.68	192.015	110.863		b	a	b
84	11.24_448.2294n	493.229	11.2404	linalool primeveroside isomer 1	terpenoid glycosides	[M-H]-	C21H36O10	447.223	0.0030937	0.181579	14.9638		53.8234	103.891	67.67	75.128	25.8534	14.9269		637.063	256.699	1317.11	736.958	537.218	310.172		639.396	1058.58	1674.62	1124.2	520.724	300.649		b	ab	a
