# Supplementary material for: Metabolomic Analysis Provides Insights into Bud Paradormancy in Camellia sinensis cv. Huangdan
Source: Int J Mol Sci. 2025 May 26;26(11):5094. doi: 10.3390/ijms26115094 (PMC12154020; doi:10.3390/ijms26115094)
Supplement: Supplementary file 1 [file ijms-26-05094-s001.zip › Supplementary data 4.xlsx]

## Sheet: Sheet1
	Supplementary Data 4. Chemically identified metabolites from UPLC-QTOF MS in positive ion mode
														Normalised peak area
														HD_0							HD_1							HD_3							One-way ANOVA
	Compound	Neutral mass (Da)	m/z	RT(min)	Metabolite ID	Metabolite class	Adducts	Formula	Theoretical mass (m/z)	Anova (p)	q Value	Max Fold Change		HD_0-1p	HD_0-2p	HD_0-3p	average	SD	SE		HD_1-1p	HD_1-2p	HD_1-3p	average	SD	SE		HD_3-1p	HD_3-2p	HD_3-3p	average	SD	SE		HD_3-1p	HD_3-2p	HD_3-3p
1	1.00_365.1057m/z		365.106	1.00353	sucrose	carbohydrates	[M+Na]+	C12H22O11	365.1054 [M+Na]+	0.210991	0.69092	1.1812		4318.84	5389.33	4886.26	4864.81	535.566	309.218		3909.2	3775.87	4670.51	4118.53	482.659	278.671		4048.55	4741.09	4210.86	4333.5	362.194	209.119
2	1.43_175.1087m/z		175.109	1.43198	theanine	amino acids and peptides	[M+H]+	C7H14N2O3	175.108	0.930493	1	1.06836		1248.11	1767.96	1175.63	1397.23	323.098	186.546		1494.21	1444.58	1100.16	1346.32	214.614	123.911		1109.71	1470.3	1343.46	1307.82	182.914	105.608
3	2.84_167.0568m/z		167.057	2.8373	arabinonic acid	phenolic acids	[M+H]+	C5H10O6	167.056	0.00132343	0.0904308	4.86496		123.646	214.443	95.3407	144.477	62.2236	35.9259		595.47	676.293	491.599	587.788	92.5863	53.4563		478.234	821.107	809.276	702.873	194.632	112.374		b	a	a
4	2.91_344.0746n	344.075	367.064	2.90872	theogallin	phenolic acids	[M+H]+	C14H16O10	345.082	0.999351	1	1.07308		8209.06	9127.69	7223.24	8186.66	952.422	549.897		7859.6	8418.26	8090.76	8122.87	280.71	162.073		4978.68	8125.65	13045.2	8716.51	4065.58	2347.33
5	3.34_611.1389m/z		611.139	3.33658	prodelphinidin B isomer 1	proanthocyanidins	[M+H]+	C30H26O14	611.14	0.512335	0.866029	1.21307		3625.24	3270.65	3697.4	3531.09	228.421	131.883		3161.97	2794.81	2775.85	2910.88	217.662	125.671		4442.17	2509.9	2068.98	3007.02	1262.28	728.799
6	3.79_181.0732m/z		181.073	3.7931	theobromine	alkaloids	[M+H]+	C7H8N4O2	181.071	0.000936289	0.0750858	6.27278		5303.72	10215.7	4734.58	6751.32	3013.67	1739.99		30633.1	32425.2	23759.9	28939.4	4574.21	2641		27647.1	46604.8	52796.6	42349.5	13103.6	7565.6		b	a	a
7	3.83_307.0821m/z		307.082	3.8288	gallocatechin	flavanols	[M+H]+	C15H14O7	307.082	0.585232	0.895739	1.09027		6613.78	7242.83	7118.7	6991.77	333.183	192.369		7417.87	7267.8	6506.71	7064.13	488.535	282.064		7884.38	6149.18	5404.14	6479.23	1272.63	734.777
8	4.10_610.1318n	610.132	611.139	4.09945	prodelphinidin B isomer	proanthocyanidins	[M+H]+	C30H26O14	611.14	0.681168	0.929714	1.08397		12799.8	11987.9	13743.2	12843.6	878.471	507.201		12856.9	9470.56	13218.4	11848.6	2067.39	1193.64		12587.7	13271.4	11350.1	12403.1	973.856	562.273
9	4.11_595.1438m/z		595.144	4.1066	EC-GC dimer isomer 1	bisflavanols	[M+H]+	C30H26O13	595.145	0.216889	0.694834	1.24947		1632.45	2012.42	1957.18	1867.35	205.296	118.531		1682.46	1373.18	1427.91	1494.52	165.05	95.2947		1974.94	1568.39	1387.53	1643.62	300.846	173.698
10	4.44_595.1439m/z		595.144	4.43508	EC-GC dimer isomer 3	proanthocyanidins	[M+H]+	C30H26O13	595.145	0.306358	0.764077	1.13791		2416.4	2132.01	2387.38	2311.93	156.489	90.3515		1969.52	1861.71	2264	2031.74	208.237	120.229		2291.94	2107.44	1750.23	2049.87	275.401	159.008
11	4.79_579.1488m/z		579.149	4.79147	procyanidin B1	proanthocyanidins	[M+H]+	C30H26O12	579.15	0.165087	0.651711	1.45016		824.901	888.921	1002.5	905.442	89.9467	51.9323		862.546	652.059	471.664	662.09	195.634	112.952		1145.26	1018.02	717.131	960.137	219.855	126.937
12	4.80_594.1367n	594.137	595.144	4.79862	EC-GC dimer isomer 4	proanthocyanidins	[M+H]+	C30H26O13	595.145	0.759858	0.95688	1.10253		5425.66	5759.18	6070.26	5751.7	322.368	186.125		6903.37	4200.1	5605.98	5569.82	1352	780.598		5406.04	5726	4518.37	5216.8	625.663	361.237
13	4.92_595.1426m/z		595.143	4.92002	EC-GC dimer isomer 5	proanthocyanidins	[M+H]+	C30H26O13	595.145	0.166166	0.653247	1.18353		14405	14304.4	16012.7	14907.4	958.541	553.43		12841.7	10649.5	14295.8	12595.7	1835.59	1059.81		13750.4	13347.6	12220.1	13106	793.221	457.98
14	4.92_306.0751n	306.075	307.082	4.92002	epigallocatechin	flavanols	[M+H]+	C15H14O7	307.082	0.127101	0.61427	1.26793		19281.8	18656.7	19813.6	19250.7	579.089	334.347		21090.8	21128.6	25923.9	22714.4	2779.51	1604.8		20021.5	26390.6	26813.6	24408.6	3805.18	2196.99
15	4.95_762.1425n	762.143	763.15	4.94875	galloylprodelphinidin dimer isomer 3	proanthocyanidins	[M+H]+	C37H30O18	763.151	0.806071	0.96744	1.10361		18362.6	13809.9	15619.8	15930.8	2292.22	1323.45		14264.3	19182.5	19201	17549.3	2844.85	1642.53		13290.2	17868.5	21585.5	17581.4	4155.13	2399.03
16	5.11_578.1420n	578.142	579.149	5.1123	procyanidin B3	proanthocyanidins	[M+H]+	C30H26O12	579.15	0.705844	0.93619	1.18719		3300.11	4025.56	4804.99	4043.55	752.602	434.528		4060.77	3587.32	2569.9	3406	761.795	439.836		5143.41	3989.98	2651.41	3928.27	1247.15	720.063
17	5.12_857.0873m/z		857.087	5.11943	unknown		857.0887 [M+H]+	C33H28O27	857.09	0.129955	0.61427	1.42988		3935.64	3349.36	3594.23	3626.41	294.461	170.012		3237.37	2903.67	2589.5	2910.18	323.986	187.059		3459.62	2275.53	1873.34	2536.16	824.628	476.113
18	5.21_1066.1992n	1066.2	1067.21	5.21227	taraninin (aka. EGC-EGCG-EGC)	proanthocyanidins	[M+H]+	C52H42O25	1067.21	0.120605	0.608296	1.51223		4912.41	4554.88	5459.02	4975.43	455.351	262.905		3934.18	3360.94	3306.53	3533.89	347.731	200.768		4873.36	2632.39	2364.63	3290.13	1377.64	795.405
19	5.36_291.0869m/z		291.087	5.36	catechin	flavanols	[M+H]+	C15H14O6	291.087	0.647775	0.918845	1.12908		4029.33	5571.21	5521.47	5040.67	876.198	505.888		6047.81	5541.09	4696.92	5428.61	682.432	394.014		6573.06	5718.8	4782.09	5691.31	895.803	517.207
20	5.51_439.1565m/z		439.157	5.50505	phenylethyl primeveroside isomer 1	aromatic alcohol glycosides	[M+Na]+	C19H28O10	439.1582 [M+Na]+	0.000817167	0.0750858	1.72444		344.039	402.366	333.515	359.973	37.0883	21.4136		592.202	614.367	572.274	592.947	21.0564	12.1573		574.902	570.306	717.053	620.754	83.4295	48.1694		b	a	a
21	5.60_195.0891m/z		195.089	5.59717	caffeine	alkaloids	[M+H]+	C8H10N4O2	195.088	0.39747	0.806488	1.04612		485272	488369	468999	480880	10405.4	6007.72		479438	506131	523597	503056	22239.7	12840.5		477828	513663	477765	489752	20707.7	11956
22	5.67_578.1422n	578.142	579.149	5.66858	procyanidin B2	proanthocyanidins	[M+H]+	C30H26O12	579.15	0.0973829	0.586237	1.32412		28145.1	32767.9	37239.3	32717.4	4547.29	2625.45		30042.2	21091	22993.4	24708.8	4715.72	2722.7		34616.7	34930.6	28107	32551.4	3852.16	2224.11
23	5.83_747.1548m/z		747.155	5.83282	EC-EGCG dimer	proanthocyanidins	[M+H]+	C37H30O17	747.156	0.0188585	0.352804	1.34714		29067.1	29829.7	32487	30461.3	1795.25	1036.52		29037.8	26132.9	24414.9	26528.5	2336.75	1349.16		25502.3	20210.3	22122.8	22611.8	2679.66	1547.15		a	ab	b
24	5.99_866.2040n	866.204	867.211	5.98992	procyanidin trimer	proanthocyanidins	[M+H]+	C45H38O18	867.214	0.225876	0.702672	1.33102		1937.95	2446.31	2838.06	2407.44	451.311	260.572		2239.02	1744.46	1639.41	1874.3	320.195	184.87		2761.93	2801.24	1921	2494.72	497.25	287.096
25	6.03_746.1473n	746.147	747.155	6.03207	(E)GC-(E)CG dimer isomer 1	proanthocyanidins	[M+H]+	C37H30O17	747.156	0.738931	0.949104	1.0878		15619.7	14719.9	15495.1	15278.2	487.54	281.489		12134.5	15443.1	16127.8	14568.4	2135.51	1232.97		11546.8	13095	17493.2	14045	3084.96	1781.16
26	6.23_595.1637m/z		595.164	6.232	C-diglucosylapigenin	flavone glycosides	[M+H]+	C27H30O15	595.166	0.00775024	0.245027	1.55332		1040.17	844.038	1086.85	990.354	128.845	74.3907		802.338	624.118	613.874	680.11	105.976	61.1873		622.296	638.895	651.526	637.572	14.6597	8.46404		a	b	b
27	6.34_459.0924m/z		459.092	6.33918	epigallocatechin gallate	flavanols	[M+H]+	C22H18O11	459.093	0.0836643	0.571909	1.11788		167952	157055	157832	160946	6079.34	3510.01		178631	183529	177594	179918	3169.93	1830.21		153187	169691	178075	166984	12662.8	7311.1		a	b	ab
28	6.49_866.2044n	866.204	867.212	6.48932	procyanidin trimer isomer 1	proanthocyanidins	[M+H]+	C45H38O18	867.214	0.0158129	0.337614	1.67979		2435.95	2706.86	3180.56	2774.45	376.877	217.597		2207.89	1478.27	1723.95	1803.37	371.238	214.34		3116.64	3403.59	2567.63	3029.29	424.77	245.248		a	b	a
29	6.51_1050.2047n	1050.2	1051.21	6.51073	unknown		[M+H]+	C52H42O24	1051.21	0.968666	1	1.03374		1389.39	1082.13	1238.57	1236.69	153.638	88.7056		948.498	1370.75	1269.75	1196.33	220.491	127.304		942.354	1139.14	1585.14	1222.21	329.346	190.153
30	6.70_898.1581n	898.158	899.165	6.70283	ECG-EGCG dimer isomer 1	proanthocyanidins	[M+H]+	C44H34O21	899.167	0.724431	0.94521	1.07606		7407.72	6963.21	7157.42	7176.12	222.847	128.664		7099.56	8371.85	6544.87	7338.76	936.684	540.81		6111.24	6193.25	8155.62	6820.04	1157.37	668.23
31	6.78_730.1527n	730.153	731.16	6.78138	galloylprocyanidin dimer isomer 1	proanthocyanidins	[M+H]+	C37H30O16	731.161	0.181504	0.662787	1.22453		27603.9	34094.7	36199.4	32632.7	4480.42	2586.84		28863	26455.6	24628.9	26649.2	2123.69	1226.15		28084.3	24095	31145.3	27774.9	3535.3	2041.16
32	6.79_899.1652m/z		899.165	6.78853	theasinensin F	bisflavanols	[M+H]+	C44H34O21	899.167	0.481528	0.847899	1.12068		1710.84	1560.11	1553.42	1608.12	89.015	51.3943		1653.29	1974.92	1597.7	1741.97	203.646	117.578		1370.53	1465.66	1826.95	1554.38	240.798	139.029
33	6.91_564.1473n	564.147	565.155	6.90993	apigenin 6-C-glucoside 8-C-arabinoside	flavone glycosides	[M+H]+	C26H28O14	565.156	0.0563136	0.51008	1.61741		2472.69	2722.67	3471.97	2889.11	520.017	300.241		2570.03	2256.69	1649.9	2158.87	467.797	270.09		1603.2	2138.15	1617.43	1786.26	304.829	175.998		a	ab	b
34	6.99_760.1401n	760.14	761.147	6.98848	prodelphinidin A2 3'-gallate	proanthocyanidins	[M+H]+	C37H28O18	761.135	0.0490709	0.486566	1.32394		2049.69	1642.77	2035.36	1909.27	230.913	133.322		1779.78	2201.18	2024.87	2001.95	211.633	122.19		2437.68	2301.44	2844.15	2527.76	282.343	163.015		b	b	a
35	7.02_480.0990n	480.099	481.106	7.01703	myricetin 3-galactoside	flavonol glycosides	[M+H]+	C21H20O13	481.098	0.689504	0.930517	1.16711		587.035	583.314	813.742	661.364	131.977	76.1991		690.874	603.537	1021.23	771.881	220.316	127.203		621.612	777.417	834.317	744.449	110.118	63.5785
36	7.09_439.1572m/z		439.157	7.09488	phenylethyl primeveroside isomer 2	aromatic alcohol glycosides	[M+Na]+	C19H28O10	439.1582 [M+Na]+	0.257229	0.725412	1.29779		2543.5	3962.54	3243.61	3249.88	709.541	409.666		3949.75	3541.32	5161.97	4217.68	842.891	486.658		2988.56	2864.57	3944.65	3265.93	591.053	341.255
37	7.34_714.1575n	714.157	715.165	7.34482	quercetin 3-(2''-p-hydroxybenzoyl-4''-p-coumaroylrhamnoside)	flavonol glycosides	[M+H]+	C37H30O15	715.166	0.589717	0.897265	1.27298		1940.81	2658.22	2430.67	2343.23	366.61	211.669		1995.99	2003.22	2092.92	2030.71	53.9959	31.1754		1983	2029.84	3742.33	2585.05	1002.5	578.811
38	7.39_867.2108m/z		867.211	7.3948	procyanidin trimer isomer 4	proanthocyanidins	[M+H]+	C45H38O18	867.212	0.589717	0.461376	1.55048		2096.31	2505.68	2849.89	2483.96	377.259	217.817		2151.31	1526.76	1597.72	1758.6	341.948	197.43		2944.98	3014.63	2220.37	2726.66	439.843	253.951		ab	b	a
39	7.42_472.1006n	472.101	473.108	7.42337	epigallocatechin 3-(3-O-methylgallate)	flavanols	[M+H]+	C23H20O11	473.108	0.177937	0.659016	1.39139		24111.3	25127.7	28091.9	25777	2068.2	1194.11		32829.8	43001.6	28785.2	34872.2	7324.97	4229.2		45412.1	26962.3	35223	35865.8	9241.67	5335.84
40	7.44_1034.2092n	1034.21	1035.22	7.43765	unknown, isomer of 6.98_1035.2183m/z		[M+H]+	C52H42O23	1035.22	0.34737	0.786071	1.15845		2310.28	2531.49	2764.63	2535.47	227.2	131.178		2189.65	2371.76	2179.07	2246.83	108.324	62.5427		2002.56	1871.37	2692.1	2188.68	440.889	254.555
41	7.50_882.1632n	882.163	883.17	7.50192	epiafzelechin 3-O-gallate-(4β→6)-epigallocatechin 3-O-gallate	proanthocyanidins	[M+H]+	C44H34O20	883.172	0.770749	0.961162	1.09211		4195.4	4904.41	5395.89	4831.9	603.518	348.451		4971.99	5136.37	4587.79	4898.72	281.535	162.549		4421.71	4924.28	6484.89	5276.96	1075.86	621.166
42	7.62_746.1472n	746.147	747.154	7.62262	(E)GC-(E)CG dimer isomer 2	proanthocyanidins	[M+H]+	C37H30O17	747.156	0.572087	0.885753	1.12352		585.425	534.195	563.262	560.961	25.6921	14.8338		645.373	620.105	625.28	630.253	13.3475	7.70639		492.564	460.951	752.5	568.672	159.983	92.3688
43	7.70_610.1521n	610.152	611.159	7.70115	rutin	flavonol glycosides	[M+H]+	C27H30O16	611.161	0.00140407	0.0905211	1.81221		845.322	930.898	903.46	893.227	43.6963	25.2288		1792.79	1339.38	1723.99	1618.72	244.35	141.08		1065.76	1175.55	1228.65	1156.65	83.0754	47.965		b	a	b
44	7.85_442.0902n	442.09	443.097	7.85117	epicatechin 3-O-gallate	flavonol glycosides	[M+H]+	C22H18O10	443.098	0.468286	0.83969	1.09325		62225.8	71752.1	65922.6	66633.5	4802.76	2772.95		69675.1	74175.9	74690.9	72847.3	2759.23	1593.09		60137.5	66708.3	77877.6	68241.1	8968.83	5178.31
45	7.89_303.0504m/z		303.05	7.88688	tricetin	flavones	[M+H]+	C15H10O7	303.05	0.0509586	0.489837	1.4993		1064.12	1538.99	1601.69	1401.6	293.943	169.713		2048.94	1917.74	2337.59	2101.42	214.788	124.012		1431.48	1858.91	1531.16	1607.18	223.63	129.116		b	a	b
46	8.10_744.1315n	744.132	745.139	8.10072	theacitrin 3-gallate	proanthocyanidins	[M+H]+	C37H28O17	745.14	0.379174	0.799182	1.30893		1035.41	794.669	1077.89	969.323	152.739	88.1865		755.777	895.682	1202.35	951.269	228.415	131.879		930.59	1176.55	1628.3	1245.15	353.877	204.317
47	8.14_866.1687n	866.169	867.176	8.13642	epiafzelechin-epicatechin 3,3'-digallate isomer 2	proanthocyanidins	[M+H]+	C44H34O19	867.177	0.401276	0.806488	1.60745		454.908	797.905	777.091	676.635	192.303	111.029		850.286	724.362	699.649	758.099	80.7871	46.6439		551.031	1210.23	1501.71	1087.66	487.048	281.205
48	8.24_898.1576n	898.158	899.165	8.2364	ECG-EGCG dimer	proanthocyanidins	[M+H]+	C44H34O21	899.167	0.460954	0.837194	1.1915		690.225	663.654	708.855	687.578	22.7166	13.1158		754.768	889.89	813.1	819.253	67.7707	39.1286		539.366	679.155	952.725	723.749	210.257	121.395
49	8.50_898.1581n	898.158	899.165	8.5006	ECG-EGCG dimer isomer 3	proanthocyanidins	[M+H]+	C44H34O21	899.167	0.586534	0.895739	1.12305		1133.88	1133.74	1100.41	1122.68	19.2867	11.1355		1016.69	1244.08	1068.89	1109.89	119.106	68.7681		853.519	781.517	1363.98	999.671	317.545	183.34
50	8.85_730.1524n	730.152	731.16	8.85	galloylprocyanidin dimer isomer 2	proanthocyanidins	[M+H]+	C37H30O16	731.161	0.477038	0.846634	1.16018		991.294	1208.28	1178.1	1125.89	117.536	67.8613		907.118	1001.94	1002.28	970.447	54.8448	31.6656		991.631	859.738	1290.63	1047.33	220.782	127.473
51	9.37_882.1629n	882.163	883.17	9.37073	digalloylprocyanidin dimer	proanthocyanidins	[M+H]+	C44H34O20	883.172	0.75978	0.95688	1.12029		1452.23	1782	1809.9	1681.38	198.937	114.86		1827.57	1900.67	1562.77	1763.67	177.78	102.644		1624.48	1615.27	2411.15	1883.63	456.867	263.78
52	11.52_471.2193m/z		471.219	11.5177	linalool primeveroside isomer 2	terpenoid glycosides	[M+Na]+	C21H36O10	471.2179 [M+Na]+	0.914793	1	1.14675		524.592	598.075	569.877	564.181	37.071	21.4036		799.273	397.459	744.201	646.978	217.837	125.772		745.374	600.873	441.085	595.777	152.208	87.8801
53	12.42_337.1984m/z		337.198	12.4235	an unknown alkaloid?	alkaloids	[M+H]+	C15H25N5O3	337.199	0.644754	0.918376	1.03071		44534.2	45000.5	42626	44053.5	1258.11	726.392		44759.7	44948.8	45675.5	45128	483.486	279.149		43593.2	46744.3	41012	43783.2	2870.86	1657.54

## Sheet: significant list
	Supplementary Data 4. Chemically identified metabolites from UPLC-QTOF MS in positive ion mode
														Normalised peak area
														HD_0							HD_1							HD_3							One-way ANOVA
	Compound	Neutral mass (Da)	m/z	RT(min)	Metabolite ID	Metabolite class	Adducts	Formula	Theoretical mass (m/z)	Anova (p)	q Value	Max Fold Change		HD_0-1p	HD_0-2p	HD_0-3p	average	SD	SE		HD_1-1p	HD_1-2p	HD_1-3p	average	SD	SE		HD_3-1p	HD_3-2p	HD_3-3p	average	SD	SE		HD_3-1p	HD_3-2p	HD_3-3p
3	2.84_167.0568m/z		167.057	2.8373	arabinonic acid	phenolic acids	[M+H]+	C5H10O6	167.056	0.00132343	0.0904308	4.86496		123.646	214.443	95.3407	144.477	62.2236	35.9259		595.47	676.293	491.599	587.788	92.5863	53.4563		478.234	821.107	809.276	702.873	194.632	112.374		b	a	a
6	3.79_181.0732m/z		181.073	3.7931	theobromine	alkaloids	[M+H]+	C7H8N4O2	181.071	0.000936289	0.0750858	6.27278		5303.72	10215.7	4734.58	6751.32	3013.67	1739.99		30633.1	32425.2	23759.9	28939.4	4574.21	2641		27647.1	46604.8	52796.6	42349.5	13103.6	7565.6		b	a	a
20	5.51_439.1565m/z		439.157	5.50505	phenylethyl primeveroside isomer 1	aromatic alcohol glycosides	[M+Na]+	C19H28O10	439.1582 [M+Na]+	0.000817167	0.0750858	1.72444		344.039	402.366	333.515	359.973	37.0883	21.4136		592.202	614.367	572.274	592.947	21.0564	12.1573		574.902	570.306	717.053	620.754	83.4295	48.1694		b	a	a
23	5.83_747.1548m/z		747.155	5.83282	EC-EGCG dimer	proanthocyanidins	[M+H]+	C37H30O17	747.156	0.0188585	0.352804	1.34714		29067.1	29829.7	32487	30461.3	1795.25	1036.52		29037.8	26132.9	24414.9	26528.5	2336.75	1349.16		25502.3	20210.3	22122.8	22611.8	2679.66	1547.15		a	ab	b
26	6.23_595.1637m/z		595.164	6.232	C-diglucosylapigenin	flavone glycosides	[M+H]+	C27H30O15	595.166	0.00775024	0.245027	1.55332		1040.17	844.038	1086.85	990.354	128.845	74.3907		802.338	624.118	613.874	680.11	105.976	61.1873		622.296	638.895	651.526	637.572	14.6597	8.46404		a	b	b
27	6.34_459.0924m/z		459.092	6.33918	epigallocatechin gallate	flavanols	[M+H]+	C22H18O11	459.093	0.0836643	0.571909	1.11788		167952	157055	157832	160946	6079.34	3510.01		178631	183529	177594	179918	3169.93	1830.21		153187	169691	178075	166984	12662.8	7311.1		a	b	ab
28	6.49_866.2044n	866.204	867.212	6.48932	procyanidin trimer isomer 1	proanthocyanidins	[M+H]+	C45H38O18	867.214	0.0158129	0.337614	1.67979		2435.95	2706.86	3180.56	2774.45	376.877	217.597		2207.89	1478.27	1723.95	1803.37	371.238	214.34		3116.64	3403.59	2567.63	3029.29	424.77	245.248		a	b	a
33	6.91_564.1473n	564.147	565.155	6.90993	apigenin 6-C-glucoside 8-C-arabinoside	flavone glycosides	[M+H]+	C26H28O14	565.156	0.0563136	0.51008	1.61741		2472.69	2722.67	3471.97	2889.11	520.017	300.241		2570.03	2256.69	1649.9	2158.87	467.797	270.09		1603.2	2138.15	1617.43	1786.26	304.829	175.998		a	ab	b
34	6.99_760.1401n	760.14	761.147	6.98848	prodelphinidin A2 3'-gallate	proanthocyanidins	[M+H]+	C37H28O18	761.135	0.0490709	0.486566	1.32394		2049.69	1642.77	2035.36	1909.27	230.913	133.322		1779.78	2201.18	2024.87	2001.95	211.633	122.19		2437.68	2301.44	2844.15	2527.76	282.343	163.015		b	b	a
38	7.39_867.2108m/z		867.211	7.3948	procyanidin trimer isomer 4	proanthocyanidins	[M+H]+	C45H38O18	867.212	0.589717	0.461376	1.55048		2096.31	2505.68	2849.89	2483.96	377.259	217.817		2151.31	1526.76	1597.72	1758.6	341.948	197.43		2944.98	3014.63	2220.37	2726.66	439.843	253.951		ab	b	a
43	7.70_610.1521n	610.152	611.159	7.70115	rutin	flavonol glycosides	[M+H]+	C27H30O16	611.161	0.00140407	0.0905211	1.81221		845.322	930.898	903.46	893.227	43.6963	25.2288		1792.79	1339.38	1723.99	1618.72	244.35	141.08		1065.76	1175.55	1228.65	1156.65	83.0754	47.965		b	a	b
45	7.89_303.0504m/z		303.05	7.88688	tricetin	flavones	[M+H]+	C15H10O7	303.05	0.0509586	0.489837	1.4993		1064.12	1538.99	1601.69	1401.6	293.943	169.713		2048.94	1917.74	2337.59	2101.42	214.788	124.012		1431.48	1858.91	1531.16	1607.18	223.63	129.116		b	a	b
