# Supplementary material for: Metabolomic Analysis Provides Insights into Bud Paradormancy in Camellia sinensis cv. Huangdan
Source: Int J Mol Sci. 2025 May 26;26(11):5094. doi: 10.3390/ijms26115094 (PMC12154020; doi:10.3390/ijms26115094)
Supplement: Supplementary file 1 [file ijms-26-05094-s001.zip › Supplementary data 5.xlsx]

## Sheet: 对GC1平均值均一化
Supplementary Data 5. Metabolit peak area identified by GC-TOF MS platform
Peak	R.T.(S)	Mass	Peak area							Peak area							Peak area
			HD_0-1	HD_-2	HD_0-3	average	SD	SE		HD_1-1	HD_1-2	HD_1-3	average	SD	SE		HD_3-1	HD_3-2	HD_3-3	average	SD	SE
Analyte 1	309.464	77	884802	965697	375643	742047	319883	184690		831975	786975	880881	833277	46966.3	27116.8		797692	903780	357384	686285	289734	167283
Acetone	329.387	58	132889	134883	135902	134558	1532.32	884.714		223569	243036	231746	232784	9774.84	5643.67		219898	232737	143540	198725	48220.8	27841.1
Analyte 4	344.014	89	9141.35	13351.2	5245.11	9245.88	4054.04	2340.67		5661.18	5789.84	5689.27	5713.43	67.6479	39.0577		6543.92	18912.5	7945.25	11133.9	6772.79	3910.38
Analyte 8	400.4	207				#DIV/0!	#DIV/0!	#DIV/0!		42782.8	43755.1	42995.1	43177.7	511.231	295.168		65163.5	65002.6	64842.5	65002.9	160.501	92.6683
2-hydroxypyridine	404.908	152	696988	1.06663e+06	988387	917334	194794	112468		733575	942196	709299	795023	128032	73921.2		789781	1.12847e+06	734097	884118	213443	123235
Propanoic acid	429.029	73	14316.7	14531.4	14641.2	14496.4	165.083	95.3134		24950.9	30840.9	20816.1	25536	5037.91	2908.72		25155.3	26627.3	23501.2	25094.6	1563.94	902.97
Analyte 16	498.955	59	37665.9	68739.5	35695.6	47367	18535.3	10701.7		41765.3	85858	59580.1	62401.1	22181.3	12806.7		63602.9	85501	34109.2	61071.1	25789.3	14889.9
γ-Aminobutyric acid	525.3	116	303237	334395	354218	330616	25699.4	14838		509920	478803	200448	396390	170403	98385.1		257584	519033	198920	325179	170425	98398
Analyte 24	576.59	73	40578.7	43520.8	33103.2	39067.6	5370.69	3100.86		43393.8	42252.7	29027.4	38224.6	7985.45	4610.54		34356.1	41543.6	27851.1	34583.6	6849.08	3954.43
Methoxyacetic acid	582.164	73	66601.3	149213	152319	122711	48617.3	28070		70508.6	210878	99027.5	126805	74192.9	42836.5		72427.3	185373	142974	133591	57054.4	32941.3
Analyte 26	589.8	156	9560.17	14650.9	12269.3	12160.1	2547.13	1470.63		8375.68	8566.04	8417.25	8452.99	100.085	57.7856					#DIV/0!	#DIV/0!	#DIV/0!
3-Hydroxypyridine	592.443	152	32007.8	72984.6	52924.1	52638.8	20489.9	11830.2		46591.8	59215.8	35458.9	47088.9	11886.2	6862.71		62424.7	62270.6	62117.2	62270.9	153.756	88.7735
Analyte 31	608.9	45	10531.1	11956.1	9493.27	10660.2	1236.47	713.899					#DIV/0!	#DIV/0!	#DIV/0!					#DIV/0!	#DIV/0!	#DIV/0!
Analyte 32	612.911	71	27694.1	26333	25316.3	26447.8	1193.08	688.846		25521.6	31712.8	12839.9	23358.1	9620.68	5554.66		25394.6	25331.9	25269.5	25332	62.5483	36.1133
Analyte 33	623.289	86	7017.21	19162.3	14227.4	13469	6107.97	3526.54		46591.8	22390.3	20095	29692.4	14680.3	8475.92		11548.8	27276.9	14647.6	17824.4	8331.42	4810.29
Trisiloxane	648.167	73	82927.8	829425	264450	392268	389317	224779		73885.3	592391	285682	317319	260696	150518		323537	817880	137379	426266	351689	203054
Methyl Phosphate	662.073	241	414855	538893	411925	455225	72474.1	41844.1		550363	847149	591871	663128	160713	92790.3		675546	1.03171e+06	629401	778885	220165	127116
Analyte 38	699.818	147	34599.1	48756.1	27104.9	36820	10995.1	6348.23		37407	51232.3	38814.8	42484.7	7608.27	4392.77		39895.8	42216.7	19940.4	34017.6	12246.3	7070.64
valine	731.991	144	49907	85072.3	114816	83265	32492.1	18759.9		42450.1	73415.5	32590.6	49485.4	21302.3	12299.3		52945	69449	34003	52132.3	17737	10240.8
Analyte 42	736.8	73	921.65	935.475	942.544	933.223	10.6274	6.1359		16924.9	17309.5	17008.9	17081.1	202.243	116.769		23227.8	23170.4	23113.4	23170.5	57.2114	33.032
Analyte 43	751.518	73	65960.2	52991.3	71649.3	63533.6	9562.73	5521.21		30429.7	71145.6	56295.6	52623.6	20604.8	11896.5		29088.9	28610.6	39608	32435.8	6215.85	3588.83
Analyte 44	773.518	98	28587.4	36980.5	22592.6	29386.8	7227.2	4172.75		33150	49297.8	44358.4	42268.7	8274.24	4777.27		37908.9	70831.7	22033.5	43591.4	24890.4	14370.9
Analyte 45	777.8	147	6132.03	6224.01	6271.05	6209.03	70.7074	40.8241					#DIV/0!	#DIV/0!	#DIV/0!		9456.64	9433.29	9410.05	9433.33	23.2922	13.4482
Analyte 46	783.06	110	6685.1	6785.38	6836.65	6769.05	77.0847	44.5062		12512.4	15849.4	18573.7	15645.1	3035.79	1752.77		14689.5	14653.3	14617.2	14653.3	36.1812	20.8898
benzoic acid 1	788.475	105	11174.2	15991.5	13769.9	13645.2	2411.08	1392.08		11337.8	20128.8	14764.2	15410.2	4430.94	2558.28		23228.3	21239.5	25040.5	23169.4	1901.14	1097.66
Analyte 49	801.6	73	55374.5	72059.1	50682.8	59372.1	11234.9	6486.65		53771.7	87430	55724.6	65642.1	18894.1	10908.8		54474.5	79648.8	40812.2	58311.8	19700.6	11374.5
Analyte 50	808.35	98	20942.1	40050.2	30884.9	30625.7	9556.71	5517.73		46591.8	26571.4	20614.3	31259.2	13608.4	7857.06		23600.7	23542.4	23484.4	23542.5	58.1299	33.5623
Analyte 52	813.225	110	6422	6518.33	6567.58	6502.64	74.0509	42.7546		5966.81	6102.42	5996.42	6021.88	71.3	41.1663		10750.7	10724.1	10697.7	10724.2	26.4795	15.2884
Ethanolamine	821.164	174	1.49021e+06	1.69614e+06	1.47722e+06	1.55453e+06	122818	70910.9		1.8892e+06	2.01704e+06	1.57442e+06	1.82689e+06	227793	131520		1.5577e+06	2.40538e+06	1.81709e+06	1.92672e+06	434343	250775
Analyte 55	831.367	52				#DIV/0!	#DIV/0!	#DIV/0!					#DIV/0!	#DIV/0!	#DIV/0!		63560.2	63403.2	63247.1	63403.5	156.552	90.3882
Silanol, trimethyl-, phosphate (3:1)	831.691	299	4.74251e+06	5.90184e+06	5.36702e+06	5.33712e+06	580241	335012		4.96976e+06	6.94673e+06	5.90661e+06	5.94103e+06	988936	570979		6.12102e+06	8.60755e+06	6.02443e+06	6.91767e+06	1.46428e+06	845428
2-Deoxyerythritol	839.15	147	342947	379980	255779	326235	63764.8	36815.7		524282	598058	440999	521113	78577.6	45368.1		447126	678058	363956	496380	162741	93961.2
Analyte 58	845.167	131				#DIV/0!	#DIV/0!	#DIV/0!		2026.57	2072.63	2036.63	2045.28	24.2164	13.9818					#DIV/0!	#DIV/0!	#DIV/0!
Analyte 59	851.133	86	5731.07	12640.9	8531.1	8967.68	3475.54	2006.66		46591.8	10500.7	13795.7	23629.4	19954.2	11520.9		10946.3	16327.2	8032.88	11768.8	4207.88	2429.49
Analyte 60	861.2	73				#DIV/0!	#DIV/0!	#DIV/0!		29454	30123.4	29600.2	29725.9	351.959	203.21		42149.2	42045.1	41941.5	42045.3	103.816	59.9398
L-leucine	868.409	158	35444.2	55507.3	79201.1	56717.5	21903.5	12646.4		30697.8	35092.3	25627.9	30472.6	4736.21	2734.53		34744.2	40041.8	24269.3	33018.5	8026.61	4634.3
Niacin	870.282	78	21388	19568.3	15612	18856.1	2953.14	1705.04		14452	21359.7	29571.1	21794.3	7568.89	4370.03		19262	26113	17508.8	20961.3	4546.81	2625.18
proline	872.3	142	47336.8	74350.1	79321	67002.6	17211.5	9937.36		88028.5	98937	35461.5	74142.3	33939.7	19595.7		45714.3	89744.5	40223.6	58560.8	27145.1	15672.7
glycine	887.582	174	171172	193257	92376.5	152268	53030.3	30617.9		313639	366114	177620	285791	97283.6	56168.4		175650	259218	132220	189029	64547.5	37267.6
Analyte 66	900.18	174	1395.24	1416.17	1426.87	1412.76	16.0882	9.28882		6025.41	6162.35	6055.31	6081.02	72.0003	41.5706		9950.91	11600.5	8231.87	9927.75	1684.42	972.531
succinic acid	905.775	147	264193	291965	172983	243047	62246	35938.8		400787	408318	292527	367210	64787.6	37406.2		267395	391931	256944	305424	75099.9	43360.2
Analyte 68	906.267	77				#DIV/0!	#DIV/0!	#DIV/0!		9025.43	9230.55	9070.22	9108.73	107.849	62.2684					#DIV/0!	#DIV/0!	#DIV/0!
Ethylmalonic acid	925.027	147	16929.4	23639.9	14224.6	18264.6	4847.59	2798.84		26636.5	35069.1	14813.1	25506.2	10175.2	5874.82		21826.1	29642.5	30364.7	27277.7	4735.07	2733.87
Analyte 70	929.5	184	148172	277478	223777	216476	64961.2	37506.5		206022	362179	257018	275073	79628.5	45974.9		224979	334106	178375	245820	79929.8	46148.9
Glyceric acid	932.5	147	42998.8	68566.2	35186.4	48917.1	17459.1	10080.3		57760.6	82093.6	36889.2	58914.5	22624.3	13062.5		22153	53669.3	37538	37786.8	15759.6	9099.08
Serine	982.509	73	1.77995e+06	2.31826e+06	1.28785e+06	1.79535e+06	515379	297563		1.99982e+06	2.66038e+06	1.37726e+06	2.01249e+06	641650	370468		1.77844e+06	2.78906e+06	1.60368e+06	2.05706e+06	639926	369472
Analyte 79	997.4	73	355562	414839	152561	307654	137546	79414.4		220204	297221	109787	209071	94211.6	54394.7		174039	126117	78431.5	126196	47803.6	27600.2
Analyte 81	1017.27	240				#DIV/0!	#DIV/0!	#DIV/0!		46591.8	8812	5880.24	20428	22705.9	13109.6					#DIV/0!	#DIV/0!	#DIV/0!
L-tyrosine	1017.72	73	30900.9	63213.2	41213.2	45109.1	16504.7	9529.28		61468.9	65057.7	53173.1	59899.9	6095.65	3519.43		48367.6	81323.1	53050.1	60913.6	17829.6	10294.2
L-threonine	1023.32	73	922102	1.33796e+06	953750	1.07127e+06	231502	133661		684148	906572	526664	705795	190877	110206		784883	1.14482e+06	544134	824612	302307	174542
Analyte 84	1041.57	239	4434	8680.27	6640.19	6584.82	2123.68	1226.14		6614.04	6764.36	6646.87	6675.09	79.0342	45.6317		5994.39	5370.49	4749.67	5371.52	622.357	359.329
Analyte 85	1043.35	73				#DIV/0!	#DIV/0!	#DIV/0!		149030	152417	149769	150405	1780.82	1028.19		150465	218655	81330.7	150150	68662.9	39643.7
Analyte 87	1087.06	73	33782.7	34289.4	34548.6	34206.9	389.542	224.909		40439.1	36143.1	30390.9	35657.7	5041.64	2910.88		44891.5	59310.6	30028	44743.4	14641.9	8453.75
Analyte 88	1094.29	73	71757.9	108757	48592.5	76369.1	30346.2	17520.9		124914	114351	56914.7	98726.6	36593.4	21127.8		87634.1	76906.2	45043	69861.1	22152.3	12790
Analyte 91	1107.88	77	37735.2	48029.8	28788.6	38184.5	9628.49	5559.17		17634.2	44635.2	33572	31947.1	13573.6	7836.97		30094.2	50725	27191.6	36003.6	12831.5	7408.47
N,N,O-Triacetylhydroxylamine	1121.3	117				#DIV/0!	#DIV/0!	#DIV/0!		7475.9	7645.81	7513	7544.9	89.3328	51.5778		14922.6	14885.8	14849.1	14885.9	36.7553	21.2213
Analyte 93	1122.87	73				#DIV/0!	#DIV/0!	#DIV/0!		76194.6	103174	40083.8	73150.8	31654.9	18276.5		67474.6	80853.2	70729.8	73019.2	6976.93	4028.25
Analyte 94	1123.59	84	41685.6	26838.3	26326.2	31616.7	8723.68	5036.76		43772.4	51832.4	31242.8	42282.5	10375.3	5990.38		31468.2	56506.8	43463.5	43812.9	12523	7230.34
Analyte 95	1127.39	147	6676.88	7578.2	8442.69	7565.92	882.964	509.795		15896.5	12031.6	7669.89	11866	4115.83	2376.35		12929.6	19943.8	20094	17655.8	4093.69	2363.56
Analyte 96	1130.7	128	21787.4	31414.8	12910.4	22037.5	9254.74	5343.38		125227	128073	125849	126383	1496.4	863.969		4118.04	4107.87	4097.75	4107.89	10.143	5.85622
Analyte 97	1140.63	59	13931.8	20827	7510.9	14089.9	6659.46	3844.96					#DIV/0!	#DIV/0!	#DIV/0!					#DIV/0!	#DIV/0!	#DIV/0!
2-[2-[2-Methoxyethoxy]ethoxy-1,3-dioxalane	1154.94	73	106411	353198	134300	197970	135153	78032.9		289782	482273	211547	327867	139323	80440.6		183319	391081	181728	252043	120413	69522.7
Malic acid	1184.02	73	8.82556e+06	1.41857e+07	9.05361e+06	1.06883e+07	3.03101e+06	1.75e+06		1.52073e+07	1.44325e+07	9.90182e+06	1.31805e+07	2.86575e+06	1.65459e+06		1.07036e+07	1.32522e+07	9.12384e+06	1.10266e+07	2.08306e+06	1.20269e+06
Analyte 106	1193.79	73	20458.7	89754.1	28510.7	46241.2	37897.8	21880.9		46670.2	73302.1	43143.9	54372.1	16488.4	9519.87		49524.1	74882.7	23862	49423	25510.5	14728.9
Analyte 107	1195.63	174				#DIV/0!	#DIV/0!	#DIV/0!					#DIV/0!	#DIV/0!	#DIV/0!		9220.28	11931.9	6447.23	9199.8	2742.39	1583.36
asparagine 4	1199.48	100	625744	735807	355837	572463	195508	112880		298911	509827	116850	308529	196665	113548		199312	75816.1	37478.6	104202	84568.5	48827.1
Analyte 109	1200.97	154	26966.8	28708.4	11452.7	22376	9499.8	5484.87		24164.2	33633.3	25299.3	27699	5170.55	2985.31		17933.3	24717.8	11033	17894.7	6842.47	3950.62
Analyte 110	1202.65	103				#DIV/0!	#DIV/0!	#DIV/0!		4947.41	9250.23	7030.76	7076.13	2151.77	1242.36					#DIV/0!	#DIV/0!	#DIV/0!
5-Ethoxy-3,4-dihydro-2H-pyrrole-2-carboxylic acid	1205.7	112				#DIV/0!	#DIV/0!	#DIV/0!					#DIV/0!	#DIV/0!	#DIV/0!		7589.95	8983.21	6144.03	7572.4	1419.67	819.674
salicylic acid	1207.97	267	61319.5	67041.5	44698.5	57686.5	11606.1	6700.97		48606.5	49754.7	48552	48971.1	679.245	392.174		126654	108545	45366.6	93522	42675.4	24639.4
3,9-Dioxa-2,10-disilaundecane	1211.07	143				#DIV/0!	#DIV/0!	#DIV/0!		46014.8	29521.1	11773.6	29103.2	17124.4	9887.07		8470.95	54902.1	194597	85990	96879.1	55934.8
Analyte 116	1216.23	59	31171.2	33200.9	22796.1	29056.1	5515.5	3184.47		33695.4	52572.2	32294.1	39520.6	11324.7	6538.54		45535	45422.6	45310.7	45422.8	112.155	64.7548
Analyte 117	1217.48	131	5323.78	5403.64	5444.47	5390.63	61.3876	35.4432		15766.6	16124.9	15844.8	15912.1	188.402	108.777		5575.36	5561.59	5547.89	5561.61	13.7324	7.92865
Analyte 118	1223.56	213	37255.8	45983.8	22217.2	35152.3	12022.1	6941.17		29478.3	22764.4	15113.3	22452	7187.59	4149.88		16154.9	19709.8	12489.4	16118	3610.34	2084.49
Analyte 119	1226	156	3.74379e+06	6.23336e+06	3.82589e+06	4.60101e+06	1.41425e+06	816542		4.57631e+06	7.15583e+06	2.65961e+06	4.79725e+06	2.25624e+06	1.30268e+06		2.99475e+06	6.13272e+06	2.51759e+06	3.88169e+06	1.964e+06	1.13395e+06
L-Aspartic acid	1230.01	232	1.03726e+06	1.55795e+06	1.17877e+06	1.25799e+06	269229	155444		695976	991570	459739	715762	266467	153849		692391	1.16198e+06	381524	745298	392907	226852
Analyte 122	1240.77	174	13822.8	16098.2	19003.2	16308.1	2596.59	1499.19		7752.48	11704	10475.8	9977.43	2022.35	1167.64		13515.9	23569.1	12293.7	16459.6	6187.31	3572.35
Analyte 124	1246.6	199	14669.9	14890	15002.5	14854.1	169.156	97.6654		17912	18319.1	18000.9	18077.4	214.039	123.579					#DIV/0!	#DIV/0!	#DIV/0!
pyrogallol	1251.77	239	148516	174370	168915	163934	13627.7	7868.2		143058	167592	123411	144687	22135.8	12780.5		148097	200773	139424	162765	33200.4	19168.8
Analyte 127	1262.18	245	8489.23	10505.9	9633.48	9542.87	1011.38	583.938		9126.05	12599	15589	12438	3234.51	1867.5		15113.8	15076.5	15039.3	15076.5	37.2261	21.4932
Pentane	1262.6	73	129074	211325	134252	158217	46065.7	26596.8		176216	237847	149203	187755	45434.5	26232.4		141404	286655	186614	204891	74330.3	42915.9
Analyte 129	1273.15	142	45230	60509.3	42467.5	49402.3	9717.62	5610.64		365538	95245.6	80657.3	180480	160430	92627.3		66676.6	334539	559389	320201	246669	142418
Analyte 131	1277.81	220	6767.95	12018.6	10032.8	9606.45	2651.14	1530.68		15369.4	17123.7	9051.57	13848.2	4245.64	2451.29		13722.2	16923.8	15268.3	15304.8	1601.09	924.415
3-hydroxybutyric acid	1289.05	73	397560	725925	347243	490242	205651	118736		669487	730904	437076	612489	154985	89483.3		411743	570150	305228	429040	133305	76966
Analyte 133	1296.43	73	71226	136727	36217.4	81390.2	51019.9	29457.2		46591.8	174314	15171	78692.3	84287.9	48665.1					#DIV/0!	#DIV/0!	#DIV/0!
Analyte 134	1299.63	185				#DIV/0!	#DIV/0!	#DIV/0!		15014.4	15355.6	15088.9	15153	179.414	103.588		6938.1	6920.96	6903.92	6920.99	17.0889	9.86658
Analyte 135	1303.79	73	41473.7	42095.8	42413.9	41994.5	478.226	276.112		89536.9	62067.6	31997.8	61200.8	28779.3	16616.3		72483	81595.5	62857.4	72312	9370.23	5410.06
Analyte 136	1308.03	103	13040.3	13235.9	13335.9	13204	150.365	86.8157		28198.8	28839.7	28338.7	28459.1	336.96	194.55					#DIV/0!	#DIV/0!	#DIV/0!
Propylene glycol	1308.83	73	327007	553798	305752	395519	137485	79379.5		516191	874789	432688	607889	234882	135613		348447	726765	318866	464693	227443	131318
3-(1-Ethoxy-ethoxy)-butan-1-ol	1310.13	75	53260	49975.2	46238.3	49824.5	3513.29	2028.46		88087.9	151313	79506.4	106303	39215.9	22642		50311.7	104792	58263.3	71122.2	29428.3	16990.9
Analyte 140	1326.36	73	133120	193195	56119.3	127478	68711.8	39671.9		73874.1	176340	123759	124657	51238.7	29583.5		83107.7	56106.3	29237.8	56150.6	26934.9	15551.4
Analyte 141	1332.57	143	7835.39	9619.11	11370.6	9608.36	1767.62	1020.57					#DIV/0!	#DIV/0!	#DIV/0!					#DIV/0!	#DIV/0!	#DIV/0!
Analyte 143	1342.27	73	133059	424849	215600	257836	150410	86841.9		379593	461123	244621	361779	109345	63132.1		336637	424341	217761	326246	103681	59862.2
Analyte 144	1346.23	103	9339.44	10037.8	3131.99	7503.08	3801.55	2194.89		46591.8	15218.4	11345.4	24385.2	19328.8	11159.8		13163.2	26158.3	15062.9	18128.1	7018.9	4052.48
Analyte 145	1351.33	84				#DIV/0!	#DIV/0!	#DIV/0!		46591.8	12326	2143.27	20353.7	23286.3	13444.8		4970.36	10477.9	4437.29	6628.5	3344.27	1930.87
Analyte 147	1362.9	100				#DIV/0!	#DIV/0!	#DIV/0!		23576.2	24112	23693.2	23793.8	281.722	162.657		33213	33131	33049.4	33131.1	81.8055	47.2318
Analyte 148	1362.98	100	7216.49	7324.74	7380.09	7307.11	83.2121	48.0439		28813.9	36488.1	32405.6	32569.2	3839.69	2216.91		36541.8	36451.6	36361.8	36451.7	90.0045	51.9657
2-Butene-1,4-diol	1363.6	129	68128.9	101441	60003.9	76524.5	21957.1	12677.3		76243.5	138929	75550.9	96907.7	36392.9	21012.1		71504.7	95191.1	52266.7	72987.5	21500.6	12413.7
Analyte 150	1364.93	70	34734.8	151182	75581.2	87166.1	59081.9	34111.9		43895.4	403107	220109	222371	179617	103705		49940.7	66264.1	57897.8	58034.2	8162.55	4712.79
L-Glutamic acid	1372.35	73	4.07972e+06	4.86807e+06	3.02234e+06	3.99004e+06	926124	534713		2.97152e+06	4.20705e+06	1.98782e+06	3.05546e+06	1.112e+06	642030		2.35032e+06	3.97272e+06	1.15724e+06	2.49343e+06	1.41318e+06	815926
Analyte 153	1374.85	192	15717.1	20770.6	14218	16901.9	3433.18	1982.2		23004.1	22012.8	20142.5	21719.8	1453.11	838.978		11616.8	24396.7	14427.9	16813.8	6715.72	3877.44
Analyte 155	1381.58	229	48039.3	73568.4	41651.5	54419.8	16888	9750.59		30431.4	65599.4	12247.8	36092.9	27122.6	15659.7		28187.9	11277.3	19649.3	19704.8	8455.46	4881.91
Analyte 156	1388.33	73	62477.6	143059	61391.7	88976	46840.1	27043.9		71497	166703	61286.2	99828.8	58139.7	33567.9		72625.6	135275	57982.7	88627.8	41055.8	23704.2
1,3-Dioxolane 1	1396.18	73	34215	34728.3	34990.7	34644.7	394.527	227.787		16333.6	14754.3	12581.4	14556.4	1883.93	1087.72		11634.9	28853.7	20180.1	20222.9	8609.46	4970.82
Analyte 158	1404.45	73	38338.5	85978	76994.3	67103.6	25313	14614.9		79746	83799.2	81242.7	81596	2049.58	1183.36		71589.7	66028.2	60494.1	66037.3	5547.8	3203.12
Analyte 159	1407.07	131				#DIV/0!	#DIV/0!	#DIV/0!		56989.4	43522.7	114806	71772.8	37871.5	21865.7		144883	110127	63691	106234	40735.7	23519.5
2-Butenedioic acid	1411.44	73	272092	443091	304174	339786	90891.8	52477.9		428337	765430	342787	512185	223449	129012		336188	503880	310657	383575	104966	60604.1
ribose	1431.21	103	298993	414362	182388	298581	115987	66967.3		233319	327265	263522	274702	47960	27690.5		290233	544496	447829	427519	128342	74100.6
asparagine 1	1438.78	73	4.85486e+06	6.79857e+06	3.62487e+06	5.09276e+06	1.60017e+06	923884		3.13148e+06	6.49987e+06	1.64e+06	3.75712e+06	2.48961e+06	1.43742e+06		2.54101e+06	1.43596e+06	666312	1.54776e+06	942336	544074
Analyte 164	1439.32	244	14867.7	12962	10915.2	12915	1976.68	1141.27		22955.1	23476.8	23069	23167	274.3	158.372		8219.36	8543.41	7835.38	8199.38	354.437	204.64
Analyte 166	1441.74	245	17242.5	17501.1	17633.4	17459	198.82	114.792		28120.8	28759.9	28260.3	28380.3	336.028	194.011		28088.2	28018.9	27949.8	28019	69.1828	39.9439
Analyte 167	1451.11	73	134086	223300	112526	156637	58729.7	33908.6		227484	345904	207566	260318	74785.6	43178.8		183939	414748	245721	281469	119485	68986.6
Analyte 168	1451.13	160	2448.97	2485.7	2504.48	2479.72	28.2386	16.304		4795.75	4904.74	4819.55	4840.01	57.3065	33.0869					#DIV/0!	#DIV/0!	#DIV/0!
Analyte 169	1462.55	117	30510.9	38868.5	23735.8	31038.4	7580.13	4376.52		40139.4	55658.7	26848.8	40882.3	14419.3	8325.22		26812.2	45882.9	31893.4	34862.9	9876.04	5702.1
Analyte 170	1464.9	68	13894.1	20301.6	12135.6	15443.8	4297.95	2481.49		24921.6	23987.5	13064.6	20657.9	6592.54	3806.32		19221.3	28384.4	33459.5	27021.7	7216.26	4166.43
Analyte 171	1470.88	73	168255	270165	162117	200179	60687.3	35038.9		207031	327359	170125	234838	82222.3	47472.5		170735	268208	130959	189967	70616.8	40771.8
Analyte 172	1472.38	84	13972.4	16212.6	15312.1	15165.7	1127.22	650.818		12492.4	19578.7	10192.1	14087.7	4892.41	2824.72		14571	20754.7	17601.4	17642.4	3092.03	1785.23
Analyte 176	1480.47	241	34868.4	62260.4	24320.5	40483.1	19583.2	11306.7		62820.6	103811	48480.5	71703.9	28714.8	16579		53352.1	102135	43144.2	66210.4	31527.3	18202.9
Levoglucosan 1	1481.23	204	16389.2	16372.2	10537.2	14432.9	3373.76	1947.9		12629.1	15778.9	15118.6	14508.9	1661.09	959.058		14108.6	14279.1	14448.7	14278.8	170.066	98.1906
Analyte 179	1483.63	68				#DIV/0!	#DIV/0!	#DIV/0!		20565	21032.4	20667.1	20754.8	245.74	141.882		23396.2	23338.4	23281	23338.5	57.6262	33.2715
Analyte 178	1484.32	46	330052	529979	23949.4	294660	254864	147150		300730	284489	128576	237932	95052.4	54880.1		261762	262740	88406.8	204303	100370	57950.5
Analyte 180	1487.81	73	96994.3	160054	130228	129092	31545.2	18213.2		129023	163780	85489.9	126098	39227.1	22648.4		128259	176649	79040.7	127983	48804.6	28178.2
fucose	1504.83	117	442593	649140	260846	450859	194279	112170		543945	751518	278598	524687	237047	136863		211771	402990	488093	367618	141516	81707
Inosose	1519.96	73	324936	347596	234630	302387	59763.1	34505.3		405209	520940	338485	421545	92317.9	53301.3		262559	348095	272411	294355	46800.4	27021
Analyte 188	1523.63	174	15582.6	15816.4	15935.9	15778.3	179.68	103.742		16400.6	16773.3	16482	16552	195.978	113.151		26810.4	56721.8	59459.6	47663.9	18111.5	10457
Analyte 189	1525.57	73	587942	607149	349913	515001	143293	82732.8		568841	820770	522189	637267	160621	92737.4		426920	690883	463123	526975	143098	82619.8
Analyte 192	1536.48	73	1.00565e+06	850442	685288	847127	160207	92498.2		601025	774353	169756	515045	311334	179754		486576	1.05139e+06	1.08489e+06	874285	336182	194101
Analyte 193	1540.11	72	41804.2	42431.3	42751.9	42329.1	482.037	278.312		56756	74869.9	51353.9	60993.3	12317.3	7111.61		51901.2	43637.2	35413.8	43650.7	8243.68	4759.63
Analyte 195	1546.98	103	68047.4	84342.9	44262.6	65550.9	20156.4	11637.7		94670.4	89999.4	57212.6	80627.5	20411.9	11785.2		54231.8	104691	75656	78193	25325.1	14621.9
Analyte 196	1551.03	170	9614.54	9758.76	9832.5	9735.27	110.864	64.009		13302.2	13604.5	13368.2	13425	158.954	91.7746		6803.14	6786.35	6769.63	6786.37	16.7565	9.67467
Analyte 198	1557.61	89	195081	237289	127014	186461	55640.2	32124.8		223439	346440	190880	253586	82045.1	47370.1		170378	270922	143423	194908	67195.6	38796.5
Analyte 199	1558.8	217				#DIV/0!	#DIV/0!	#DIV/0!		55307.8	56564.8	55582.3	55818.3	660.898	381.581		69405.2	69233.8	69063.3	69234.1	170.949	98.7003
Glucose-1-phosphate	1559.73	69	2714.9	4731.35	6757.77	4734.67	2021.44	1167.11		11267.2	18855.4	14925.5	15016	3794.87	2191.03		14068	18877.1	16414.7	16453.3	2404.78	1388.44
Analyte 201	1560.99	299	28371.9	54901.1	27521.5	36931.5	15567.9	8988.4		57150.9	104118	47499.5	69589.5	30289.5	17488.1		61462.1	137542	45450.6	81484.8	49202.4	28407.8
D-(-)-Tagatofuranose	1568.49	217	75757.3	141994	110271	109341	33128.1	19127.1		218771	208095	212169	213012	5387.84	3110.76		191621	211077	170796	191165	20144.2	11630.6
Theanine 1	1568.91	159	70457.3	197507	98112.6	122026	66815.2	38576.9		156630	215796	92248.4	154892	61792.4	35676.9		87348.7	182284	126977	132203	47682.7	27530.4
glutamine	1574.15	156	170321	330284	122325	207643	108887	62867.9		660874	958599	109912	576462	430595	248611		130184	499016	100290	243164	222079	128221
Arabinofuranose	1577.05	217	167997	117228	80361.9	121862	44001	25404.8		141378	104167	81406.2	108984	30274.8	17479.7		138737	107682	57370.2	101263	41061.5	23707.6
Analyte 209	1579.23	117	47192.7	50053.2	49347	48864.3	1490.11	860.341		51370.6	66802.1	39629.1	52600.6	13628.2	7868.48		43824.3	56193.8	30410.2	43476.1	12895.3	7445.33
Theanine 2	1583.14	111	1.2663e+06	2.45132e+06	1.24789e+06	1.65517e+06	689551	398124		2.01795e+06	2.53139e+06	1.18681e+06	1.91205e+06	678516	391753		1.32349e+06	2.36654e+06	1.44328e+06	1.71111e+06	570777	329548
Analyte 211	1583.57	103	88691.7	149346	82808.6	106949	36834.8	21267.2		131610	186044	84023.3	133892	51048.4	29473.7		94955.9	147318	102456	114910	28315.4	16348.4
Analyte 212	1584.73	89	49357.7	50098.1	50476.7	49977.5	569.135	328.6		54319.3	55553.8	54588.8	54820.6	649.085	374.76		47388.5	66818.2	44607.6	52938.1	12100.7	6986.55
Analyte 214	1595.43	73	263793	235430	154918	218047	56480.3	32609.9		288735	336138	238719	287864	48715.2	28126.5		189712	228443	157650	191935	35448.8	20467
2-Methoxyethanol	1600.81	89	23302.9	25178.5	19228.2	22569.9	3042.13	1756.43		25503	48956.7	23865.1	32775	14037.7	8104.91		22022	35092.1	17436	24850	9161.48	5289.54
Analyte 216	1602.55	307				#DIV/0!	#DIV/0!	#DIV/0!		46591.8	6603.03	5781.45	19658.8	23328.3	13469		6035.5	6020.6	6005.77	6020.62	14.8658	8.58302
Analyte 217	1607.45	117	13753.3	16958.7	11543.1	14085.1	2722.99	1572.16		6427.28	26293.9	16900.4	16540.5	9938.18	5737.98		12220.4	21357.7	10669.2	14749.1	5775.49	3334.58
2,3-Butanediol	1611.93	73	176307	278367	142557	199077	70710.4	40825.8		324590	297172	175358	265706	79436.2	45863.8		187492	342325	225923	251913	80622.4	46548.7
Analyte 219	1615.68	84	41658.9	66226.8	42273.6	50053.1	14010.2	8089.03		38891.4	63938.2	42358.8	48396.1	13571.1	7835.48		51159	68452.8	44449.5	54687.1	12384.5	7150.4
Shikimic acid	1625.15	204	909129	1.31116e+06	681920	967403	318642	183973		1.25458e+06	1.23467e+06	997757	1.16233e+06	142875	82491.3		931618	1.86231e+06	2.04452e+06	1.61282e+06	596929	344647
ornithine	1627.99	142	34197.4	118176	29341	60571.6	49946.3	28837.4		39321.4	389386	211069	213259	175042	101064		42089.5	51566.9	46661	46772.5	4739.66	2736.52
Analyte 223	1628.85	117	122374	175678	84765.7	127606	45681.5	26375		146814	210330	112240	156461	49751.4	28724.8		105068	164937	92762.3	120922	38610.9	22292.7
Analyte 224	1630.77	193	36833.6	37386.1	37668.6	37296.1	424.722	245.22		32109.2	32838.9	32268.5	32405.5	383.687	221.528					#DIV/0!	#DIV/0!	#DIV/0!
Analyte 226	1631.93	174	67462.5	68474.5	68991.9	68309.6	777.898	449.133		63377.9	76193.2	86047.1	75206.1	11366.8	6562.8					#DIV/0!	#DIV/0!	#DIV/0!
Citric acid	1632.45	273	854255	1.28267e+06	784034	973652	269908	155836		737210	1.18826e+06	688368	871281	275600	159122		513972	767588	385998	555853	194212	112132
Methyl galactoside	1634.95	204	464846	364292	380112	403084	54069.8	31218.1		271862	366345	264924	301044	56659.1	32713.1		238128	421312	183593	281011	124526	71897.3
Analyte 230	1636.87	245				#DIV/0!	#DIV/0!	#DIV/0!					#DIV/0!	#DIV/0!	#DIV/0!		12089.5	13461	10632.1	12060.9	1414.68	816.792
citrulline	1639.4	157	23740.5	115393	46851	61994.8	47665.9	27520.7		24888.8	261490	140980	142453	118307	68306.9		30532.9	39384.6	34835.1	34917.5	4426.44	2555.68
Analyte 233	1645.25	73	53506.9	68176.5	45383.5	55688.9	11552.2	6669.84		69988.1	75664.2	46466	64039.4	15481.4	8938.45		55382.5	78938.6	33281.2	55867.4	22832.5	13182.7
Analyte 236	1654.84	73	171134	139970	218207	176437	39387.3	22740.9		99832.9	275300	281830	218988	103243	59609		288349	246883	193965	243066	47307.7	27313.9
Analyte 237	1654.9	368	10053.3	10204.1	10281.2	10179.5	115.922	66.9298					#DIV/0!	#DIV/0!	#DIV/0!		7686.58	7667.6	7648.71	7667.63	18.9325	10.931
Analyte 239	1664.42	159	24193.9	33252.2	29122.9	28856.3	4535.02	2618.37		25689.4	26273.3	25816.9	25926.5	306.974	177.237		19928	19878.8	19829.8	19878.9	49.0838	28.3394
fructose 1	1669.88	103				#DIV/0!	#DIV/0!	#DIV/0!		27123.2	37655.8	46745.7	37174.9	9820.1	5669.8		21919.8	39798.7	17227.2	26315.2	11910.4	6876.68
Analyte 241	1670.65	146	16596.9	26385.9	21779.2	21587.3	4897.31	2827.55		16314.3	19346.1	15963.8	17208	1859.87	1073.83		11933.7	22231.4	11081.6	15082.2	6206.02	3583.15
Caffeine	1680.54	194	7.25285e+07	7.69031e+07	5.25927e+07	6.73414e+07	1.29587e+07	7.48195e+06		7.0598e+07	7.60958e+07	6.78658e+07	7.15199e+07	4.19174e+06	2.42017e+06		7.13818e+07	7.16364e+07	5.43624e+07	6.57935e+07	9.90046e+06	5.7162e+06
quinic acid	1681.85	73	6.85201e+07	7.85215e+07	5.17483e+07	6.62633e+07	1.35285e+07	7.81093e+06		5.1699e+07	3.72336e+07	5.47762e+07	4.79029e+07	9.36716e+06	5.40829e+06		4.69874e+07	6.75972e+07	4.15312e+07	5.20386e+07	1.37475e+07	7.93737e+06
Analyte 245	1685.13	245				#DIV/0!	#DIV/0!	#DIV/0!		42113.5	43070.6	42322.5	42502.2	503.233	290.55		39360.1	39262.9	39166.2	39263.1	96.9461	55.9735
fructose 2	1696.95	103	3.87661e+06	5.21097e+06	1.48461e+06	3.52406e+06	1.88803e+06	1.09009e+06		3.37579e+06	3.78106e+06	1.71587e+06	2.95757e+06	1.09427e+06	631798		1.6193e+06	4.82934e+06	1.91918e+06	2.78927e+06	1.7731e+06	1.02373e+06
Analyte 248	1697.67	306	11089.6	17202.2	14336.6	14209.5	3058.32	1765.77					#DIV/0!	#DIV/0!	#DIV/0!					#DIV/0!	#DIV/0!	#DIV/0!
Analyte 250	1701.27	345	6318.31	6413.09	6461.55	6397.65	72.8554	42.0643		46591.8	6152.31	3682.81	18809	24092.3	13910.1		3481.21	3472.61	3464.06	3472.63	8.57442	4.95059
2-Keto-L-gulonic acid	1708.94	103	2.20307e+06	3.09098e+06	880719	2.05826e+06	1.11222e+06	642161		2.01267e+06	2.15033e+06	1.02089e+06	1.72796e+06	616202	355775		958246	2.93023e+06	1.16306e+06	1.68385e+06	1.08425e+06	626009
2,5-Dihydroxyacetophenone	1712.88	281	349181	136071	83769.9	189674	140591	81172.4		347789	618827	174012	380209	224172	129430		287354	1.22952e+06	1.01081e+06	842562	493102	284701
Analyte 257	1713.69	160	20594.9	26862.1	18785.1	22080.7	4238.54	2447.19		21502.8	26875.9	24009.3	24129.3	2688.57	1552.29		16798.3	31899.8	19677	22791.7	8018.12	4629.4
glucose	1718.42	205	107156	129261	70655.2	102358	29596.2	17087.9		162615	102398	65298.1	110104	49114	28356.8		52514.4	141258	68741.3	87504.4	47253.4	27282.5
Scyllo-Inositol	1720.35	318	27785.4	1242.66	17983.6	15670.6	13421.7	7749.25		28851.4	42648.4	28937.1	33479	7941.11	4584.93		37532.9	39092	28316.6	34980.5	5823.49	3362.29
glucose 2	1726.9	73	2.01339e+07	27195280	1.01477e+07	1.91589e+07	8.56551e+06	4.94545e+06		2.54377e+07	2.89394e+07	1.21557e+07	2.21776e+07	8.85407e+06	5.11205e+06		1.52655e+07	3.13332e+07	3.00414e+07	2.55467e+07	8.92719e+06	5.15426e+06
Analyte 261	1727.87	204	767368	783170	405539	652025	213610	123331		860549	870335	496225	742370	213224	123108		923478	1.16032e+06	929783	1.00453e+06	134960	77921.4
Analyte 263	1737.88	245	5042.69	13932.3	9597.31	9524.11	4445.28	2566.56		11445.3	11705.4	11502.1	11550.9	136.765	78.9636					#DIV/0!	#DIV/0!	#DIV/0!
Gluconic lactone	1745.95	275	35155.9	53621.3	30610.1	39795.8	12187.1	7036.42		46536.8	61162.1	39527.5	49075.4	11038.4	6373.24		38407.6	47334.7	31768.1	39170.1	7811.28	4509.98
Bromosuccinic acid	1753.33	117	40300.7	70885.1	29955.7	47047.2	21282.4	12287.7		36216.3	77671.3	37772.3	50553.3	23497.8	13566.8		36294.4	67184.4	51388.5	51622.4	15446.4	8918.22
lysine	1755.99	156	17792.2	39085.6	22464.6	26447.5	11191.5	6461.6		15626	60581.3	9526.57	28577.9	27883	16098.7		16413.5	24078.4	15124.7	18538.9	4840.49	2794.74
Analyte 270	1763.77	87	46395.1	47091	47446.8	46977.6	534.973	308.876		49903.7	47915	44014	47277.6	2996.15	1729.88		51200.4	51074	50948.2	51074.2	126.109	72.8115
sorbitol	1764.35	73	5.45806e+06	5.89026e+06	3.88524e+06	5.07786e+06	1.0552e+06	609238		4.47019e+06	5.88676e+06	4.0641e+06	4.80702e+06	956877	552469		4.71913e+06	3.18731e+06	1.30474e+06	3.0704e+06	1.7102e+06	987411
Silane 1	1768.8	244	24309.1	26442.6	16907.4	22553.1	5004.26	2889.29		32844.6	38161.7	27193.9	32733.4	5484.73	3166.7		16644.8	23939.6	20877.4	20487.3	3663.01	2114.9
Analyte 273	1769.46	160	9237.01	9375.57	9446.42	9353	106.51	61.4956		46591.8	7671.93	3801.78	19355.2	23666.9	13664.5		11055.4	11028.1	11000.9	11028.2	27.2301	15.7218
Analyte 274	1774.04	218	14682	26531	28185.1	23132.7	7365.12	4252.38		12405.3	18945.3	15541.6	15630.7	3270.89	1888.5		13928.6	16661.6	7770.98	12787.1	4553.9	2629.27
3,4-Methylenedioxymandelic acid	1775.08	223	207394	269485	185166	220682	43701.9	25232.1		260181	358524	282751	300486	51514.2	29742.6		396554	297882	180771	291736	108023	62368.8
Analyte 276	1775.91	219	14768.5	21302.1	18608.2	18226.3	3283.52	1895.8		17512.8	25292	19042	20615.6	4121.41	2379.57		18556.4	22404.7	11649.1	17536.8	5449.85	3146.57
Analyte 280	1794.73	204	77400	85345.5	62487.4	75077.6	11604.7	6700.16		68649.1	75719.5	67315.4	70561.4	4516.61	2607.74		63611.1	59645.5	35389.1	52881.9	15278.4	8821.27
Gallic acid	1797.33	281	3.69833e+06	4.14768e+06	2.99323e+06	3.61308e+06	581927	335986		3.79665e+06	4.48695e+06	3.51087e+06	3.93149e+06	501819	289734		3.65043e+06	4.96576e+06	3.74059e+06	4.11893e+06	734761	424227
Tetrahydrofuran	1801.7	71	13055.2	44491.8	13426.1	23657.7	18043.8	10417.9		43382.3	102273	39938.4	61864.7	35037.2	20229.4		44623.1	149445	96740.3	96936.3	52411.4	30260.6
Analyte 283	1810.62	73	124888	244493	154892	174758	62227.8	35928.3		121780	238318	143068	167722	62057.6	35830		154516	324039	170901	216485	93503.9	53986.1
Analyte 284	1811.2	147	17756.4	18022.7	18158.9	17979.4	204.746	118.214		24003.6	24549.2	24122.7	24225.2	286.83	165.606		28989.3	28917.7	28846.5	28917.9	71.4023	41.2254
Analyte 285	1818.42	73	30038.9	40189.2	35606.4	35278.2	5083.06	2934.79		56540.1	77657	38327.2	57508.1	19682.8	11364.2		41962.2	60726.7	45073.6	49254.2	10056.5	5806.32
Analyte 286	1823.02	73	25679.2	57085.3	30316.3	37693.6	16953	9788.1		46591.8	47987.6	37514.5	44031.3	5686.73	3283.33		24879.5	35683.2	30176.1	30246.3	5402.21	3119.06
Galactonic acid	1835.07	73	939119	1.21327e+06	607245	919879	303473	175215		929992	1.03879e+06	774659	914480	132746	76643		718741	1.24943e+06	800291	922821	285776	164998
Analyte 292	1850.44	73	51335.7	57811.9	37585.4	48911	10328.9	5963.6		61828.9	66322.5	48475.3	58875.5	9282.9	5359.64		66424.1	105153	35159.4	68912.1	35063	20244.2
Analyte 293	1855.15	73	74224.5	183356	91864.1	116482	58582.8	33823.8		101793	167685	91630.4	120369	41290.2	23839.6		101209	173824	63647.1	112894	56010.2	32338.4
Erythro-Pentonic acid	1861.28	73	638751	973554	456744	689683	262142	151352		695193	748817	444151	629387	162644	93905.5		598746	804627	577166	660179	125559	72493.9
Analyte 296	1863.57	191	8366.2	8491.69	8555.86	8471.25	96.4692	55.6981					#DIV/0!	#DIV/0!	#DIV/0!		5998.5	14843.7	10388.1	10410.1	4422.66	2553.5
Analyte 300	1873.2	56				#DIV/0!	#DIV/0!	#DIV/0!		7784.56	7961.49	7823.2	7856.42	93.0212	53.7074		10200.3	13088.1	11602.9	11630.4	1444.09	833.77
Analyte 301	1877.73	73	72713	128151	68379.8	89748.1	33328.7	19242.9		97363.3	160646	127851	128620	31648.5	18272.8		108936	142697	90033	113889	26679	15403.6
1,2-Ethenediol	1882.97	73	170193	319136	119348	202893	103831	59948.4		240210	434530	187681	287474	130035	75077.7		163936	454311	332184	316810	145797	84178.2
mucic acid	1892.84	73	203559	435103	223824	287495	128233	74037.7		298825	500975	272660	357487	124951	72142.7		290663	559842	239371	363292	172138	99387.1
Analyte 305	1899.03	360	4423.3	4489.65	4523.57	4478.84	51.0042	29.4482		5131.99	5248.63	5157.46	5179.36	61.3245	35.4067					#DIV/0!	#DIV/0!	#DIV/0!
palmitic acid	1900.44	117	642803	513146	537349	564433	68940.9	39804.2		742581	564183	408681	571815	167081	96467		560345	1.0333e+06	330908	641518	358164	206792
Analyte 307	1901.71	147	17381	18925.9	16481.1	17596	1236.52	713.924		17079.9	29232.2	18398.8	21570.3	6668.06	3849.92		15536.4	29312	14670.3	19839.6	8214.77	4742.94
Pentenoic acid	1910.87	143	28473.6	57544.1	99789.9	61935.9	35860.4	20704.6		36210	200836	78322.7	105123	85522.6	49378		50853.3	217990	124307	131050	83772.3	48367.4
Analyte 309	1916.15	73	73712.9	96422.9	73715.6	81283.8	13110.8	7569.76		83024.7	116527	69934	89828.4	24029.9	13874.1		84217.8	122168	66417.1	90934.3	28475.9	16441
Analyte 310	1933.58	73	23020.8	39822.9	21084.2	27976	10305.3	5949.94		30343.3	43207.8	28342.3	33964.5	8067.21	4657.74		26433.9	57478.9	26787.6	36900.1	17822.7	10290.2
myo-inositol 1	1947.22	73	3.02822e+07	4.25545e+07	2.34027e+07	3.20798e+07	9.70163e+06	5.6014e+06		3.7078e+07	5.21224e+07	3.41365e+07	4.11123e+07	9.6478e+06	5.57032e+06		3.83184e+07	3.79241e+07	2.34846e+07	3.32424e+07	8.45277e+06	4.88035e+06
Analyte 312	1947.7	283				#DIV/0!	#DIV/0!	#DIV/0!					#DIV/0!	#DIV/0!	#DIV/0!		1279.53	1276.37	1273.23	1276.38	3.15156	1.81961
Analyte 313	1953.87	67	9634.92	8607.9	5318.81	7853.87	2254.69	1301.78		7344.43	19283.3	10639.1	12422.3	6165.97	3560.03		8559.56	21236.4	7114	12303.3	7769.96	4486.12
N-Acetyl-beta-D-mannosamine	1966.91	205	154941	250098	137983	181007	60432.1	34891.5		121066	188064	93982.7	134371	48431	27962.5		179839	100083	91606.2	123843	48679.3	28105.8
d-Galactose 1	1970.51	319	42370.5	51143.8	37756.6	43757	6800.42	3926.34		43530	82495.7	43957	56660.9	22374.6	12918.3		54069.7	58473.1	22591.8	45044.9	19569.2	11298.6
á-Hydroxypyruvic acid	1982.62	73	1.07433e+06	1.51089e+06	1.04797e+06	1.21106e+06	259994	150112		1.18668e+06	1.95106e+06	1.15667e+06	1.43147e+06	450227	259946		1.10818e+06	1.53205e+06	720209	1.12015e+06	406052	234441
Sedoheptulose	1983.47	103	66655.1	66118.5	65070	65947.9	806.198	465.473		78105.3	139905	71786	96598.7	37637.1	21730.4		76636.3	109607	43180.9	76474.7	33213.2	19176.2
Analyte 320	1988.36	217	11468.7	24643.1	18279	18130.3	6588.44	3803.95		20587.8	36438	16023.1	24349.6	10714.7	6186.33		17962.6	39425.2	16823.8	24737.2	12732.9	7351.58
Analyte 321	1991.97	73	169053	299608	206200	224954	67267.8	38838.2		243986	312706	159584	238759	76694.6	44280.9		242486	388481	172900	267955	110024	63524.5
Analyte 323	2002.65	73	42512.6	65695.9	30662.2	46290.2	17819.7	10288.5		53152.5	95111.2	41850.9	63371.5	28062.2	16202.2		40667.3	59791.5	29784.3	43414.4	15191	8770.8
Analyte 324	2008.51	73	89344.3	131569	87071.4	102661	25060.1	14468.9		111276	163946	83412.2	119545	40898.4	23613.4		100469	140618	120123	120403	20076.1	11591.3
Analyte 325	2016.9	58	7493.93	7606.34	7663.82	7588.03	86.4112	49.891		8739.53	10182.2	9394.1	9438.6	722.34	417.056		10105.4	10080.4	10055.6	10080.4	24.8901	14.3707
Analyte 326	2022.31	73	41590	56050.1	28592	42077.4	13735.5	7930.44		52372.6	88472.2	46456.2	62433.7	22743.3	13131.2		54829.9	119963	87113.5	87302.1	32566.9	18803
Analyte 327	2026.39	73	61942.6	66007	51030.4	59660	7744.81	4471.6		47911.2	81303.5	64020.1	64411.6	16699.6	9641.8		76442.7	119241	45778.5	80487.3	36897.7	21303.5
1,3-Dioxolane 2	2032.73	73	50255.5	51009.3	51394.8	50886.6	579.487	334.577		76251.6	109491	135587	107110	29739.4	17170.6		86076.4	305305	79383.2	156921	128547	74219
Phytol	2038.77	143	1.14125e+06	1.50166e+06	867624	1.17018e+06	318007	183607		1.08368e+06	1.70062e+06	1.05959e+06	1.2813e+06	363345	209783		1.08025e+06	1.73702e+06	612731	1.14333e+06	564792	326092
Analyte 330	2041.47	204	6192.56	7545.51	4813.42	6183.83	1366.06	788.721		46591.8	6364.87	6027	19661.2	23323.2	13466.1		4445.33	8738.88	6052.07	6412.1	2169.3	1252.48
Analyte 331	2047.02	143				#DIV/0!	#DIV/0!	#DIV/0!		19498	19941.1	19594.7	19677.9	232.99	134.521		34548	49106.6	41681.7	41778.8	7279.75	4203.09
L-Tryptophan	2062.45	202	85611.5	110527	87571.6	94569.9	13853.6	7998.63		65975	151864	84642.9	100827	45173.9	26081.9		74901	119972	59512.7	84795.4	31420.8	18141.4
Analyte 335	2063.45	103	44752.5	72020.2	30263.3	49012	21201.8	12241.2		103152	241557	118237	154315	75929.1	43839		104460	338643	134357	192486	127455	73588.1
Analyte 336	2067.46	204	22744	30072.5	26779.7	26532.1	3670.49	2119.22		20348.5	28065.7	20761.8	23058.7	4341.17	2506.45		17053.2	23634.7	17909.3	19532.4	3578.38	2066.04
tryptophan	2075.08	202	124739	231832	180679	179083	53564.6	30926.4		86010.4	230264	214807	177027	79200.8	45727.9		105852	166942	135124	135972	30554	17640.9
linoleic acid	2076.51	67	50678.1	63353.4	41539	51856.9	10954.9	6324.98		78576.9	98642.3	53870.3	77029.9	22426	12948.1		66576.3	130463	45009.8	80683.1	44438.9	25657.6
Analyte 340	2077.13	211	17960.9	15279.1	16881.3	16707.1	1349.39	779.092		18899.8	17329.4	15063.1	17097.4	1928.85	1113.66		30221.8	30147.2	30072.9	30147.3	74.438	42.978
à-Linolenic acid	2083.13	75	105675	145407	100766	117283	24479.9	14133.9		163885	201436	139657	168326	31128	17972.3		170133	302926	110526	194528	98492.7	56866.5
Analyte 343	2091.03	75	22986.6	23331.4	23507.8	23275.3	265.055	153.034		46591.8	26695.8	25897.5	33061.7	11724.2	6769.19		29282	42156.9	16222.4	29220.4	12967.4	7486.93
stearic acid	2112.13	117	217995	157946	228905	201615	38210.1	22061.3		286724	195415	123694	201944	81711.2	47177.3		193814	538587	90040.1	274147	234816	135575
Analyte 347	2126.88	73	97455.4	97090.8	70917.6	88488	15217.5	8786.06		133678	268717	112679	171691	84680.4	48891.7		116320	241642	84081.8	147348	83236.5	48058
Analyte 348	2133.96	73	63728.8	58650.6	53014.1	58464.5	5359.77	3094.56		77666.8	131439	50839.3	86648.3	41043.6	23697.2		79043.7	184958	56664.3	106889	68530	39567
Analyte 349	2137.86	217	6785.33	6887.11	6939.15	6870.53	78.2404	45.1734		8984.46	9188.65	9029.05	9067.39	107.359	61.9858		10970	13871.6	7994.52	10945.4	2938.63	1696.67
Analyte 350	2142.16	204	44881.6	60426.2	53391	52899.6	7783.95	4494.2		65534.5	71133.4	73935.9	70201.3	4277.55	2469.72		56203.6	53883.2	28208.9	46098.6	15536.3	8970.14
Analyte 352	2146.68	174	17458.3	14854.3	16410.3	16241	1310.28	756.513		46591.8	13017.7	9654.77	23088.1	20424.2	11792.2		11284.3	11256.4	11228.7	11256.4	27.7938	16.0472
Analyte 353	2155.95	73	75834.9	117240	73287.5	88787.5	24673.5	14245.7		96644.6	183430	90758.4	123611	51888.4	29958.7		104941	201334	83957.9	130078	62595.2	36140.4
Analyte 354	2162.48	73	57918.5	58787.3	59231.5	58645.8	667.848	385.594					#DIV/0!	#DIV/0!	#DIV/0!		50424.3	106979	42047	66483.4	35319.4	20392.2
Analyte 355	2173.57	315	12364.8	14738.5	10440.3	12514.5	2153.05	1243.1		19209	26482.8	24034.3	23242	3701.07	2136.87		18960.8	37306.8	16751.3	24339.6	11284.1	6515.08
Methyl-4-O-methyl-à-D-glucopyranoside	2174.39	73	803310	1.18133e+06	634549	873063	279984	161654		1.09602e+06	1.52224e+06	961159	1.19314e+06	292877	169098		1.11387e+06	1.51008e+06	721736	1.11523e+06	394175	227584
Glyceryl-glycoside	2183.66	204	351620	381718	309274	347537	36394.1	21012.8		325125	460699	338377	374734	74742.3	43153.8		359244	343750	198369	300454	88747.3	51239.8
glucose-6-phosphate	2185.02	387	20282.9	36715.5	22241.3	26413.2	8975.59	5182.21		35309.6	47865.1	33320.3	38831.6	7886.14	4553.2		28744.5	63644.2	27237.4	39875.4	20598.2	11892.7
Analyte 359	2202.92	387	6390.08	6485.93	6534.95	6470.32	73.6829	42.5421		9870.5	11222.8	5307.72	8800.35	3099.37	1789.47		6060.63	12711	7981.96	8917.87	3422.55	1976.07
Analyte 361	2205.33	288	19948.1	20247.3	20400.3	20198.6	230.018	132.805					#DIV/0!	#DIV/0!	#DIV/0!		13607.2	13573.6	13540.2	13573.7	33.5153	19.3506
Analyte 362	2212.43	73				#DIV/0!	#DIV/0!	#DIV/0!		51070.4	52231.1	51323.9	51541.8	610.263	352.346		104940	104681	104423	104681	258.473	149.234
D-(+)-Galacturonic acid	2244.39	73	3.63449e+06	4.89652e+06	2.94255e+06	3.82452e+06	990750	572026		3.92216e+06	4.97328e+06	3.48296e+06	4.12614e+06	765810	442153		3677137	4.99857e+06	1.96342e+06	3.54637e+06	1.52179e+06	878634
Analyte 366	2244.65	453	4264.92	4328.89	4361.6	4318.47	49.178	28.3938		6048.33	6185.79	6078.34	6104.15	72.2742	41.7287		1338.31	1335	1331.72	1335.01	3.29633	1.90319
Analyte 368	2244.97	319	8968.86	9103.39	9172.18	9081.47	103.418	59.7103					#DIV/0!	#DIV/0!	#DIV/0!		10567.5	10541.4	10515.4	10541.4	26.0283	15.0279
Analyte 369	2252.08	153				#DIV/0!	#DIV/0!	#DIV/0!		16091	16456.7	16170.8	16239.5	192.278	111.015		10706.2	13768.6	5481.53	9985.44	4190.28	2419.33
Analyte 372	2265.11	73	119033	159740	95145	124640	32660.5	18857.1		155793	206385	145127	169102	32726.2	18895		242323	143437	138332	174697	58621.2	33846
Analyte 373	2269.17	153				#DIV/0!	#DIV/0!	#DIV/0!		62705.5	64130.6	63016.7	63284.3	749.296	432.619		31190.3	24655.9	27815.9	27887.4	3267.77	1886.7
Myo-Inositol 2	2275.7	73	229613	426618	236224	297485	111881	64596.4		365808	760280	384672	503587	222503	128466		379473	925066	265692	523411	352465	203502
Analyte 375	2283.37	157	5331.47	6670.05	6086.39	6029.31	671.117	387.481		5692.02	9803.89	7443.12	7646.34	2063.46	1191.37		6990.37	9101.3	4832.99	6974.89	2134.2	1232.22
Analyte 377	2293.07	204				#DIV/0!	#DIV/0!	#DIV/0!		9736.76	12447	14676.5	12286.8	2473.78	1428.28		7990.21	7970.48	7950.85	7970.51	19.6803	11.3628
Butanal	2297.31	73	1.27483e+06	2.68902e+06	1.25374e+06	1.7392e+06	822637	474964		2.03536e+06	3.17816e+06	1.57558e+06	2.26304e+06	825191	476438		1.62014e+06	3.11519e+06	1.04538e+06	1.9269e+06	1.06846e+06	616893
Glycerol	2309.31	73	691575	1.25908e+06	600700	850451	356786	205996		1.08572e+06	1.70509e+06	977707	1.25617e+06	392508	226621		967910	1.68328e+06	673490	1.10823e+06	519311	299833
Analyte 383	2311.86	204	17883	35612.7	23323.5	25606.4	9082.6	5244		43596.3	104585	85803.3	77994.9	31235.2	18034.2		45632.7	66278.6	55761.6	55891	10323.6	5960.48
Analyte 384	2319.3	58				#DIV/0!	#DIV/0!	#DIV/0!		11106.5	11358.9	11161.6	11209	132.716	76.6259					#DIV/0!	#DIV/0!	#DIV/0!
Analyte 385	2324.45	73	60885.2	61798.5	62265.5	61649.7	702.057	405.344		75999	73935.7	74513.8	74816.2	1064.35	614.521		134948	239599	160447	178331	54569.9	31506.9
2-Methoxy-1,3-dioxolane	2334.32	73	86552.1	138437	113999	112996	25957.1	14986.8		117017	169524	64764.7	117102	52379.8	30242.4		94402.7	166285	129907	130198	35942	20751.7
Analyte 388	2337.61	204	16476	22868.8	15092	18145.6	4148.52	2395.22		22231	36411.8	22517.5	27053.4	8105.85	4680.05		29988.1	35346	15577.9	26970.7	10223.6	5902.79
Analyte 389	2344.4	73	93279.5	183438	91918.9	122879	52450.1	30283		122939	224214	118285	155146	59859.8	34561.1		142775	330569	136575	203306	110256	63658.2
benzene	2355.11	73	441911	505942	205117	384323	158465	91492.4		534410	682168	294402	503660	195703	112992		610234	714427	251996	525552	242567	140051
Analyte 391	2356.99	105	24459.9	24531.7	11026.7	20006.1	7776.5	4489.9		28230	16419.8	16938.6	20529.5	6673.89	3853.28		43715.6	45433.8	33255.3	40801.5	6591.49	3805.71
á-D-Xylopyranose	2368.69	117	26409.9	44495.1	35920	35608.3	9046.65	5223.24		15695.5	30820.9	23029.5	23181.9	7563.83	4367.11		21886	27752.7	13968	21202.2	6917.76	3994.09
Analyte 393	2370.17	103	90486.1	106280	71907.5	89557.8	17204.9	9933.55		101863	168061	94293.9	121406	40581	23430.2		98540.5	159235	42211.7	99995.7	58525.2	33790.5
á-L-Galactopyranoside	2374.87	204	93134.9	23343.6	88938.3	68472.3	39138.9	22597.5		103566	122613	64749.2	96976.1	29489.5	17026.2		66344.4	147273	186131	133250	61112.3	35284.2
Analyte 395	2384.03	73	36663	37212.9	37494.1	37123.3	422.754	244.084		46591.8	88374.7	44784	59916.8	24661.8	14238.9		89111.7	105086	96749.8	96982.4	7989.61	4612.94
1,3-Dioxolane 3	2391.09	73	34746.6	35982.1	28310.4	33013	4119.18	2378.28		82382.3	88668.6	95205.3	88752.1	6411.89	3702.02		82511.7	162262	121984	122253	39876.1	23023.1
á-L-(-)-Fucopyranose	2399.08	73	278348	401924	214752	298342	95174.5	54950.6		212268	258465	132718	201150	63606.5	36724.3		191652	294709	145147	210503	76542.1	44192.9
Deoxyglucose	2403.71	73	512297	530567	362724	468529	92084.6	53166.6		475481	683157	438934	532524	131726	76054		489660	815332	241695	515562	287694	166105
Analyte 400	2404.9	219	26923.4	27327.3	27533.8	27261.5	310.449	179.243		22684.3	22768.9	22585.2	22679.5	91.9707	53.1009		17941.6	28992.2	23387	23440.3	5525.52	3190.25
Malonic acid	2410.39	73	45768.5	63517.7	29572.3	46286.2	16978.6	9802.89		69042.6	111128	73409	84526.5	23140.8	13360.7		117212	183032	149608	149950	32911.5	19002
Analyte 402	2417.23	147	42778	56677.8	36304	45253.3	10410	6010.4		41342.3	78685.6	18940.5	46322.8	30182.3	17426.3		42080.8	55022.3	48380.2	48494.4	6471.52	3736.44
Analyte 403	2430.21	73	90551	275363	89469.7	151795	107015	61786.8		255578	256820	252593	254997	2172.62	1254.4		188113	187648	187186	187649	463.332	267.513
D-Galactose 2	2437.7	204	31102.6	31569.1	31807.7	31493.1	358.638	207.066		30857.9	49721.6	29618.6	36732.7	11265.8	6504.5		35053.7	34967.1	34881	34967.3	86.3392	49.8494
á-D-Galactopyranoside	2440.57	254	16822.5	19871.1	15739.9	17477.9	2142.16	1236.81		12335.6	17191.5	19096.6	16207.9	3486.12	2012.77		16655.1	12968.3	5315.02	11646.1	5784.49	3339.77
Analyte 407	2444.25	117	99459.7	73757.1	39250.9	70822.6	30211.5	17443.1		107434	143561	55932.2	102309	44038.4	25426.4		92768.4	132230	33544.4	86181	49671.6	28678.8
Analyte 408	2446.8	204	75879.4	79131.8	48910.5	67973.9	16589.3	9578.1		41568.4	42513.2	41774.7	41952.1	496.72	286.79		50431.4	63421.8	37626.8	50493.4	12897.6	7446.65
Analyte 410	2455.8	204	65447	83917.9	48551.5	65972.1	17689	10213.1		69048	106516	61242.1	78935.3	24202.2	13973.6		54048.7	84181	68878	69035.9	15066.8	8699.06
L-Phenylalanine	2459.44	178	20588.9	30660.6	19469.4	23573	6163.53	3558.62		33270.9	45010.3	26720.4	35000.5	9266.82	5350.36		17142.6	36208.6	12588.5	21979.9	12531	7235.01
Analyte 412	2463.99	131	21693.1	32238.3	11888	21939.8	10177.4	5876.1		46591.8	64317.4	64557.1	58488.8	10303.7	5949.04		86591.1	147903	68911.8	101135	41455.4	23935
Analyte 413	2466.51	191	39837.3	50644	26892.9	39124.7	11891.6	6865.81		45435.7	61906.6	41376.9	49573.1	10872.2	6277.27		74390.9	101264	71766.7	82473.7	16325.3	9425.72
Analyte 414	2471.38	117	15216.4	15611.8	15645.5	15491.2	238.641	137.784		8243.31	8430.66	8284.22	8319.4	98.503	56.8724		13463	14908.1	11922	13431	1493.3	862.181
Analyte 415	2474.56	73	134512	96239.4	81463.2	104071	27377.9	15807.1		265433	318953	122220	235535	101717	58728.3		109784	378953	243631	244123	134585	77704.9
D-(+)-Turanose	2489.65	217	2.91019e+07	3.26242e+07	2.22116e+07	2.79792e+07	5.2963e+06	3.05791e+06		2.3284e+07	2.87523e+07	2.3926e+07	2.53208e+07	2.98907e+06	1.72579e+06		2.72336e+07	2.79929e+07	1.83802e+07	2.45356e+07	5.34421e+06	3.08557e+06
Analyte 418	2490.1	49	138129	184604	96522.5	139752	44063.1	25440.6		135860	63284.3	107232	102125	36556.4	21106.5		143815	143459	143106	143460	354.223	204.517
D-(+)-Cellobiose	2500.8	204	2382.06	35410.5	25383	21058.5	16933.5	9776.87		46591.8	40460.1	25953.3	37668.4	10598.7	6119.33		24501.7	27402.5	13771.5	21891.9	7180.49	4145.78
Analyte 421	2503.75	204	58653.5	66693.9	61721.5	62356.3	4057.65	2342.75		46591.8	92204.2	43387.3	60727.8	27306.5	15765.9					#DIV/0!	#DIV/0!	#DIV/0!
Analyte 422	2507.19	193	6740.7	7761.01	5967.35	6823.02	899.66	519.434		5146.82	15561.9	10232	10313.6	5208.04	3006.95		7923.19	7561.93	8225.01	7903.38	331.985	191.677
Analyte 423	2509.08	204	48615.7	54041.4	44652.9	49103.4	4713.23	2721.26		36172.8	42471.4	21670.6	33438.2	10666.6	6158.56		26280.6	34482.3	23570.4	28111.1	5681.58	3280.36
Analyte 424	2519.69	73	630878	718507	518260	622548	100383	57957.7		443961	608525	431172	494553	98910.1	57107.5		506930	509760	293842	436844	123852	71507.9
lactose 1	2528.91	73	5.99186e+06	5.49414e+06	2.71734e+06	4.73445e+06	1.7645e+06	1.01877e+06		7.6333e+06	8.72212e+06	3.54201e+06	6.63248e+06	2.73123e+06	1.57692e+06		5.74359e+06	7.16916e+06	4.02819e+06	5.64698e+06	1.57271e+06	908032
Analyte 428	2543.95	362	8446.25	9884.03	7316.74	8549.01	1286.72	742.912					#DIV/0!	#DIV/0!	#DIV/0!		14622.5	14586.4	14550.4	14586.4	36.016	20.7945
cellobiose	2554.91	73	1.94715e+06	2.08072e+06	1.37429e+06	1.80072e+06	375291	216681		1.26284e+06	1.59327e+06	1.55431e+06	1.47014e+06	180582	104262		1.15923e+06	1.76866e+06	827721	1.25187e+06	477262	275555
Analyte 431	2555.2	75				#DIV/0!	#DIV/0!	#DIV/0!		232532	237816	233686	234678	2778.62	1604.29		172501	172075	171651	172076	424.879	245.311
Analyte 432	2555.4	191	23927.6	24286.5	24470	24228.1	275.905	159.298		33635.8	31458.3	28021.2	31038.4	2830.76	1634.39					#DIV/0!	#DIV/0!	#DIV/0!
Analyte 433	2564.07	204	131734	112256	99407.6	114466	16276	9397.25		77507.2	96242.1	62810.4	78853.2	16756.4	9674.62		98075.2	95665.8	46205.5	79982.2	29276.3	16903.2
trehalose	2575.09	191	161430	159775	110481	143896	28949.7	16714.6		115372	123281	58755.7	99136.3	35193.5	20319.6		95734.6	50431.9	23714.4	56627	36407.5	21020.5
Analyte 437	2577.48	259	48224.8	42448.6	26924.4	39199.3	11015.7	6360.1		23264.5	26427.8	28557.6	26083.3	2663.29	1537.69		25636.7	36333.7	12409.8	24793.4	11984.2	6919.28
Lactobionic Acid	2586.06	73	6.42511e+07	9.5918e+07	4.81978e+07	6.94556e+07	2.42821e+07	1.40197e+07		7.67491e+07	1.354e+08	7.28053e+07	9.49849e+07	3.50562e+07	2.02403e+07		7.76892e+07	1.48005e+08	7.97846e+07	1.01826e+08	4.00057e+07	2.3098e+07
Analyte 439	2591.2	280	14095.4	14605.1	15015.9	14572.1	461.117	266.234		22199.7	24877.5	18473.6	21850.3	3216.22	1856.94		22919.3	39318.8	21562.3	27933.5	9883.31	5706.3
maltose	2599.75	204	21797.7	27085.2	24790.8	24557.9	2651.44	1530.85		25946.5	25678	18756.4	23460.3	4075.9	2353.29		26751.4	40783	17543.6	28359.3	11702.8	6756.84
D-Xylose	2611.02	191	92992.8	154266	68984.9	105414	43976.5	25390.6		132311	240336	76418.3	149688	83329.3	48111.6		131820	194379	111249	145816	43296.4	24997.9
D-Myo-Inisitol	2619.64	318	11610.9	1426.07	10246.5	7761.14	5528.58	3192.02		34363.5	49001	20789.1	34717.9	14109.3	8146.23		28992.3	66624	16607.1	37407.8	26048.8	15039.7
Analyte 447	2637.18	204				#DIV/0!	#DIV/0!	#DIV/0!		46591.8	14506.2	9559.77	23552.6	20105.3	11608.1		16927.8	16886	16844.5	16886.1	41.6942	24.0729
Analyte 448	2638.74	361	3241.37	3289.99	3314.85	3282.07	37.3756	21.5795		9871.86	9464.26	8678.88	9338.33	606.379	350.103					#DIV/0!	#DIV/0!	#DIV/0!
Analyte 449	2647.12	147	36795	38826.3	24492.3	33371.2	7756.14	4478.14		56918.2	32411.5	32864.6	40731.4	14019.9	8094.65		54198.6	54082.8	24128.8	44136.7	17327.4	10004.3
Analyte 451	2658.82	297	303626	287042	261822	284163	21050.1	12153.6		223765	177495	173031	191430	28091.1	16218.9		264443	170861	112112	182472	76826.3	44357
prunin	2659.58	458	17401.6	14319	12455	14725.2	2498.18	1442.37		11110.5	11252.8	8103.52	10155.6	1778.58	1026.89		10701.6	11846.2	12985.2	11844.3	1141.79	659.233
D-Xylopyranose	2664.22	204	145551	262717	123092	177120	74974.7	43287.9		234061	216717	275217	241998	30046.6	17347.9		227009	253878	116257	199048	72947.2	42117.3
Epicatechin	2674.75	73	6.88543e+07	8.43234e+07	6.09441e+07	7.13739e+07	1.18915e+07	6.86577e+06		7.14334e+07	8.21144e+07	6.84768e+07	7.40082e+07	7.17414e+06	4.14211e+06		8.44922e+07	1.13289e+08	6.63092e+07	8.80302e+07	2.36889e+07	1.36772e+07
Analyte 456	2682.04	204	90649.2	98059.8	64524.6	84411.2	17616.4	10171.1		82623.5	82918	53782.9	73108.2	16736.8	9663.28		58677.1	75381	39124.6	57727.6	18146.9	10477.4
Analyte 457	2686.5	255	38577.5	39821.7	40883.2	39760.8	1154.08	666.33		30268.1	51767.2	35097	39044.1	11279.9	6512.67		42307.7	43153.5	8323.1	31261.4	19869.7	11472.1
silane 2	2693.59	368	2.13993e+06	3.40092e+06	2.37218e+06	2.63767e+06	671110	387477		3.32106e+06	3.67686e+06	2.02607e+06	3.008e+06	868782	501606		3.86705e+06	3.48534e+06	1.74106e+06	3.03115e+06	1.13344e+06	654409
Analyte 458	2693.66	297	15205.4	267703	254773	179227	142194	82098.1		240837	201387	219960	220728	19736	11394.9		266410	200161	115558	194043	75612	43655.9
Benzoic acid 2	2695.01	297	266020	267703	254773	262832	7030.05	4058.92		238385	196894	147381	194220	45561	26305.4		266410	265752	265098	265754	656.184	378.859
Analyte 461	2703.89	255	64272.6	92165.2	38400.6	64946.2	26888.6	15524.6		46635.8	69726.8	31172.3	49178.3	19402.6	11202.4		72430.1	42057.8	23830.6	46106.1	24551.4	14175.2
D-Lyxose	2705.71	204	48930.5	92737.5	41294.6	60987.6	27760.1	16027.8		53679.1	94897.6	40121.2	62899.3	28528.5	16471.4		74460.9	69062.1	41438.5	61653.8	17713.8	10227.4
Analyte 464	2713.17	73	5.07205e+07	5.99786e+07	3.00224e+07	4.69072e+07	1.53379e+07	8.85558e+06		4.59627e+07	6.86409e+07	3.93621e+07	5.13219e+07	1.53575e+07	8.86691e+06		3.06386e+07	6.51395e+07	5.17116e+07	4.91633e+07	1.7391e+07	1.0041e+07
Epigallocatechin 1	2731.01	204	68122	95463.9	60624.1	74736.6	18337.6	10587.5		125980	118343	152376	132233	17857.5	10310.3		108164	117124	55794.8	93694.3	33126.3	19126
Epigallocatechin 2	2736.66	575	142125	113297	96584.3	117336	23037.4	13301		149758	185810	147385	160984	21532.7	12432.3		114296	183127	118104	138509	38687.3	22336.8
Analyte 468	2744.04	560	43919	189948	88532.2	107466	74833.2	43206.2		91958.9	184496	136853	137769	46275.2	26717.8		107615	263835	62669.7	144707	105587	60962.6
Galactinol	2746.26	204	371007	632519	263262	422263	189889	109636		314821	464516	195799	325045	134650	77742.7		273036	382297	136851	264061	122969	70998.4
Vanillylmandelic acid	2753.79	297	12976.2	9512.97	5899.38	9462.84	3538.66	2043.11		12657.9	17641.1	12148.3	14149.1	3034.91	1752.26		11450.2	28442	19882.9	19925	8495.95	4905.29
Analyte 471	2759.11	369	16329.2	38114.1	27550.8	27331.4	10894.1	6289.91		85824.4	74743.8	21159.9	60576	34582.1	19966.6		22491.6	48318.1	19678.5	30162.7	15785.8	9114.19
Analyte 472	2763.78	204	57868.7	106704	54241.7	72938.1	29298.2	16915.8		51907.3	100998	48837.8	67247.8	29269	16899		52143.1	57905	27576.1	45874.7	16106.8	9299.55
Galactinol	2774.13	204	3.0799e+06	3.33144e+06	2.25262e+06	2.88799e+06	564436	325887		2.98109e+06	3.07472e+06	1.3409e+06	2.46557e+06	975118	563001		1.09639e+06	1.98667e+06	644777	1.24261e+06	682791	394221
Analyte 474	2783.32	223	21377.6	22278.8	23032	22229.5	828.3	478.234		20090.6	37939.3	17026.7	25018.9	11293.8	6520.67		25868	44587	18744.3	29733.1	13347.9	7706.61
Benzenamine	2787.04	219	10472.1	10629.2	10709.5	10603.6	120.752	69.718		12334.8	12615.1	12396	12448.6	147.394	85.1003		13480.8	22937.5	18147.7	18188.7	4728.48	2730.07
Analyte 475	2787.07	219				#DIV/0!	#DIV/0!	#DIV/0!		26084.5	26677.4	26214	26325.3	311.696	179.963		9976.36	9951.72	9927.21	9951.76	24.5723	14.1873
Analyte 477	2789.54	73	289491	501213	233174	341292	141329	81598.5		299115	463394	355696	372735	83454.3	48183.8		476700	661799	376963	505154	144534	83449.3
Silane 3	2797.85	73	77212.4	82620.3	57053.6	72295.4	13473.9	7779.39		100837	134493	64962.9	100097	34770.9	20075.6		97436.4	141718	61575.1	100243	40145.2	23178.5
Analyte 480	2813.38	73	84734.9	101042	90554.8	92110.6	8264.13	4771.44		48392.9	44425.1	70486.1	54434.7	14041.8	8107.26		66999.4	77904.9	55625.8	66843.4	11140.4	6432.09
Analyte 481	2819.13	204	9929.14	14334.9	12298.7	12187.6	2204.97	1273.08		13926.7	13933.8	13843.8	13901.4	50.0393	28.8911		8575.96	8554.79	8533.71	8554.82	21.1231	12.1958
2-Methyl-3-buten-2-ol	2824.14	73	130227	105867	80155.9	105417	25038.4	14456.4		198608	246233	239754	228198	25830.3	14913.6		273718	560881	458019	430873	145494	84003.3
Analyte 483	2824.63	143	52111.5	73441.1	63644.5	63065.7	10676.6	6164.32					#DIV/0!	#DIV/0!	#DIV/0!		58910.2	58764.7	58620	58764.9	145.099	83.7754
Analyte 484	2826.4	369				#DIV/0!	#DIV/0!	#DIV/0!		4980.61	5093.8	5005.33	5026.58	59.5155	34.3623		6436.76	6420.87	6405.05	6420.89	15.8541	9.15364
Analyte 485	2830.47	75	14490.8	14708.2	14819.3	14672.8	167.091	96.473		8279.87	8468.05	8320.96	8356.29	98.9398	57.1246		14112.1	14077.2	14042.6	14077.3	34.7589	20.0686
Analyte 486	2840.53	559				#DIV/0!	#DIV/0!	#DIV/0!		23220.7	23748.5	23336	23435	277.475	160.205		8946.63	8924.54	8902.55	8924.57	22.036	12.7229
Analyte 488	2850.72	283	70805.1	55953.9	116780	81179.7	31712.4	18309.7		99967.9	172590	90581.2	121046	44884	25914.5		94087.7	91018.4	67776.6	84294.2	14386.8	8306.48
Analyte 489	2857.5	204	32485.4	32972.7	33221.8	32893.3	374.583	216.272					#DIV/0!	#DIV/0!	#DIV/0!		35552.3	35464.5	35377.1	35464.6	87.5673	50.5585
Analyte 490	2869.29	195	119174	88825.5	57118.1	88372.4	31030.3	17915.9		133091	169818	111247	138052	29599.1	17089.6		114215	110869	116708	113931	2929.65	1691.48
Analyte 491	2879.31	204	77197.7	15055.7	12350.3	34867.9	36683.6	21179.9		98079.2	131732	82451.9	104088	25183.5	14540.1		78424.4	136279	68007.9	94237	36779.8	21235.5
Analyte 492	2886.74	129	82256.1	88479.7	79093.3	83276.3	4775.66	2757.31		120563	83681.1	101694	101979	18442.5	10648.1		136901	220210	52786.5	136633	83712	48332.6
à-Tocopherol	2889.96	236	99702.2	137213	70124.6	102347	33622.4	19412.5		134416	79994.6	58798.7	91069.8	39006.2	22520.9		179973	176684	177668	178108	1688.4	974.826
Analyte 496	2895.78	317	76750.8	110055	62584.3	83130	24369.7	14070.3		59583.7	80121	53063.4	64256	14121	8152.99		88945.5	53239.9	27631.8	56605.7	30795.1	17780.1
Analyte 495	2897.18	311	422413	1.33498e+06	529841	762412	498761	287968		46591.8	813710	356263	405522	385924	222820		842157	1.4227e+06	365322	876726	529536	305737
Analyte 497	2909.65	103	21540.5	26295.1	17209.8	21681.8	4544.3	2623.73		11064.4	13096.2	9094.41	11085	2000.99	1155.3		7574.48	3090.15	4807.52	5157.38	2262.54	1306.32
Analyte 499	2923.39	153	61852.6	76879.6	27292.9	55341.7	25426.4	14680.4		166288	86224.5	93553.4	115355	44261	25554.9		316786	414692	109903	280461	155608	89842.9
Analyte 500	2923.6	115				#DIV/0!	#DIV/0!	#DIV/0!					#DIV/0!	#DIV/0!	#DIV/0!		11168.7	7601.42	4051.74	7607.27	3558.46	2054.54
Analyte 502	2930.87	153				#DIV/0!	#DIV/0!	#DIV/0!		23130.1	30926.5	37533.7	30530.1	7209.96	4162.8		40754.3	71621.9	55999.5	56125.2	15434.2	8911.19
Levoglucosan 2	2940.73	111	116786	164130	84218.2	121711	40182.8	23200.2		87412.3	131781	104515	107903	22377.7	12920.2		113187	126282	32949.4	90806.2	50531.5	29175.3
L-Rhamnose	2944.37	91	375086	584693	243033	400937	172291	99475.2		604466	610609	474508	563194	76866.2	44380		382942	453887	228715	355181	115124	66468.9
à-D-Xylopyranose	2944.82	105	16741.3	16992.4	17120.8	16951.5	193.041	111.455					#DIV/0!	#DIV/0!	#DIV/0!		16176.4	20736.3	9687.61	15533.4	5552.34	3205.74
Analyte 506	2953.76	204	22010.2	27710	8584.68	19435	9819.31	5669.35		46607.2	52373.9	56089.9	51690.4	4778.18	2758.76		34886.2	80813.1	23143	46280.8	30476.8	17596.3
Analyte 509	2963.99	73	1.12982e+06	971308	768449	956525	181138	104583		649764	675056	534109	619643	75146.1	43386.9		909755	482741	328966	573821	300916	173739
Analyte 510	2972.83	204	4100.31	4161.81	4193.26	4151.79	47.2799	27.2979		6605.15	7738.53	8962.26	7768.65	1178.85	680.627		16550.6	18494.4	14489.2	16511.4	2002.92	1156.42
Analyte 511	2983.87	73	93331.6	244286	170790	169469	75485.7	43583		165014	231127	130938	175693	50940.9	29411.6		177136	143118	109267	143174	33934.5	19592.7
Analyte 514	3002.49	204	9393.33	13073.1	4511.77	8992.74	4294.72	2479.63		10483	9352.35	10117.7	9984.34	576.998	333.14		12965.9	12933.9	12902	12934	31.9358	18.4387
Ethyl à-D-glucopyranoside	3010.69	204	429970	825105	356970	537348	251863	145417		698453	787255	716294	734001	46974.2	27121.4		544190	638266	320063	500840	163471	94382.9
Analyte 515	3011.2	81				#DIV/0!	#DIV/0!	#DIV/0!		16552.5	16928.7	16634.6	16705.3	197.793	114.199		2556.88	14475.2	8491.91	8507.99	5959.17	3440.63
5-Methyluridine	3020.85	73	496982	498809	234988	410260	151792	87640		698601	366012	440411	501675	174553	100781		596214	1.07941e+06	395659	690429	351478	202932
Analyte 518	3032.23	259	18130.3	21504.1	9648.9	16427.8	6108.22	3526.69		26059.9	13806.4	17687.1	19184.5	6262.47	3615.74		29410.2	33857.3	31519.6	31595.7	2224.51	1284.36
Stigmasterol	3035.95	55	334569	454393	233207	340723	110721	63926.9		354240	575675	267453	399123	158937	91765.2		325328	784596	180678	430201	315322	182057
Analyte 520	3042.82	204	9103.71	18268.2	13858.1	13743.3	4583.3	2646.25		8032.68	12936.1	13933.7	11634.1	3158.59	1823.67		22900	39436	10745.4	24360.5	14400.9	8314.63
Analyte 521	3051.8	218	10110.6	12569.7	12670.2	11783.5	1449.63	836.97		10022.8	12583	10871.5	11159.1	1304.09	752.941		13586.3	18964.5	16218.6	16256.5	2689.26	1552.69
raffinose	3068.64	73	1.9382e+07	1.3311e+07	1.43568e+07	1.56833e+07	3.2456e+06	1.8739e+06		6.63246e+06	7.67971e+06	7.44593e+06	7.2527e+06	549715	317388		5.68436e+06	1.53428e+07	4.22616e+06	8.41778e+06	6.04143e+06	3.48812e+06
Analyte 523	3069.3	247	32453.1	32939.9	33188.8	32860.6	374.211	216.057		46591.8	22741.1	17412.8	28915.3	15538.5	8971.41		23907.9	23848.9	23790.1	23849	58.8865	33.9991
á-Sitosterol	3079.81	55	148833	170890	104607	141443	33753.6	19488.2		46591.8	170229	89360	102060	62789.5	36252.6		180754	288468	62487.8	177237	113031	65260.4
Analyte 525	3088.22	369	13204.4	14574.6	14094.2	13957.7	695.202	401.387		46591.8	14669.5	11494.4	24251.9	19412	11207.8		9240.3	9217.48	9194.78	9217.52	22.7594	13.1405
Analyte 526	3093.25	103	11416.7	32954	18431.2	20934	10984.6	6342.17		25980.2	26464.2	22241.3	24895.2	2311.11	1334.36		28904.9	34851.7	10668.5	24808.3	12601.3	7275.59
Lactulose	3104.86	73	212859	263756	143960	206858	60122.5	34712.8		226959	269551	241173	245894	21684.9	12520.2		208559	446783	106317	253886	174701	100866
Analyte 528	3123	73	76394	77539.9	78125.8	77353.2	880.886	508.594		69537.3	71117.7	69882.4	70179.1	830.932	479.753					#DIV/0!	#DIV/0!	#DIV/0!
Melezitose	3130.42	73	580213	647835	436904	554984	107705	62185.3		484973	558096	547369	530146	39486.9	22798.5		393486	863628	264213	507109	315448	182129
1,3-Dioxolane	3142.6	73	48620.4	49349.7	49722.7	49230.9	560.634	323.691		47151.4	48223.1	47385.4	47586.6	563.433	325.308		68652.4	51651.5	34734.3	51679.4	16959.1	9791.61
Analyte 532	3150.8	81				#DIV/0!	#DIV/0!	#DIV/0!		11428.9	11688.7	11485.6	11534.4	136.569	78.8505		15064.8	15027.6	14990.5	15027.6	37.1053	21.4234
Analyte 533	3152.55	73	273119	222861	171660	222547	50730.4	29290.1		235562	207131	226071	222921	14475.1	8357.45		153742	325780	79925.6	186483	126155	72837.5
Analyte 534	3161.55	73	166941	121195	65286.1	117807	50912.1	29395		169444	286901	93761.4	183369	97320	56189.4		187972	1.57267e+06	319978	693542	764207	441228
Analyte 536	3172.09	204				#DIV/0!	#DIV/0!	#DIV/0!		10081.6	14975.7	16788.4	13948.5	3469.39	2003.11		19991.6	29769.5	10090	19950.4	9839.83	5681.2
Analyte 539	3239.93	74				#DIV/0!	#DIV/0!	#DIV/0!					#DIV/0!	#DIV/0!	#DIV/0!		29452.8	55827	2925.92	29401.9	26450.6	15271.7
Analyte 540	3244.1	73	294918	299342	301604	298621	3400.65	1963.42		445546	455672	447757	449658	5324.03	3073.92		42323.3	42218.8	42114.9	42219	104.245	60.1875
1,3-Dioxolane-2-methanol	3296.34	73	80351.6	169121	126286	125253	44393.8	25631.6		128017	295117	87299.1	170145	110128	63584.1		145832	1.01617e+06	138948	433651	504491	291277
Analyte 544	3307.62	73	102645	133541	119761	118649	15477.7	8936.34		183318	301177	109547	198014	96656.7	55806.4		211883	634121	61046.7	302350	297055	171510
Formamide	3321.58	73	497619	990347	502924	663630	282958	163370		695876	1.17738e+06	633528	835595	297631	171843		705488	431149	338549	491729	190823	110175
1-Butanamine	3333.08	73	229298	297743	169000	232014	64414.9	37191.1		272981	201030	212134	228715	38735.4	22364.5		349164	472579	223473	348405	124555	71914
3-Hydroxy-3-phenylbutan-2-one	3361.86	73	421557	628392	532127	527359	103500	59757.4		436047	877646	489984	601226	240902	139089		544074	662495	257881	488150	208023	120106
Analyte 549	3391.99	73	237873	325945	139264	234361	93389.8	53920.2		329390	428029	268886	342102	80329.4	46379.5		267498	840506	253079	453694	335066	193456
Analyte 550	3416.3	560					#DIV/0!	#DIV/0!		17856.2	18262	17944.8	18021	213.372	123.194		11996.7	17878.1	14885.9	14920.2	2940.87	1697.96
