# Supplementary material for: Metabolomic Analysis Provides Insights into Bud Paradormancy in Camellia sinensis cv. Huangdan
Source: Int J Mol Sci. 2025 May 26;26(11):5094. doi: 10.3390/ijms26115094 (PMC12154020; doi:10.3390/ijms26115094)
Supplement: Supplementary file 1 [file ijms-26-05094-s001.zip › Supplementary data 6.xlsx]

## Sheet: Sheet1
Supplementary Data 6. Chemically identified metabolite peak area from GC-TOF MS platform
			R.T.(S)	Mass	Peak area							Peak area							Peak area
					HD_0-1	HD_-2	HD_0-3	average	SD	SE		HD_1-1	HD_1-2	HD_1-3	average	SD	SE		HD_3-1	HD_3-2	HD_3-3	average	SD	SE		ANOVA
1	2-hydroxypyridine		404.908	152	696988	1.06663e+06	988387	917334	194794	112468		733575	942196	709299	795023	128032	73921.2		789781	1.12847e+06	734097	884118	213443	123235		a	b	a
2	Propanoic acid		429.029	73	14316.7	14531.4	14641.2	14496.4	165.083	95.3134		24950.9	30840.9	20816.1	25536	5037.91	2908.72		25155.3	26627.3	23501.2	25094.6	1563.94	902.97
3	γ-Aminobutyric acid		525.3	116	303237	334395	354218	330616	25699.4	14838		509920	478803	200448	396390	170403	98385.1		257584	519033	198920	325179	170425	98398
4	Methoxyacetic acid		582.164	73	66601.3	149213	152319	122711	48617.3	28070		70508.6	210878	99027.5	126805	74192.9	42836.5		72427.3	185373	142974	133591	57054.4	32941.3
5	3-Hydroxypyridine		592.443	152	32007.8	72984.6	52924.1	52638.8	20489.9	11830.2		46591.8	59215.8	35458.9	47088.9	11886.2	6862.71		62424.7	62270.6	62117.2	62270.9	153.756	88.7735
6	Trisiloxane		648.167	73	82927.8	829425	264450	392268	389317	224779		73885.3	592391	285682	317319	260696	150518		323537	817880	137379	426266	351689	203054
7	Methyl Phosphate		662.073	241	414855	538893	411925	455225	72474.1	41844.1		550363	847149	591871	663128	160713	92790.3		675546	1.03171e+06	629401	778885	220165	127116
8	valine		731.991	144	49907	85072.3	114816	83265	32492.1	18759.9		42450.1	73415.5	32590.6	49485.4	21302.3	12299.3		52945	69449	34003	52132.3	17737	10240.8
9	benzoic acid 1		788.475	105	11174.2	15991.5	13769.9	13645.2	2411.08	1392.08		11337.8	20128.8	14764.2	15410.2	4430.94	2558.28		23228.3	21239.5	25040.5	23169.4	1901.14	1097.66		b	b	a
10	Ethanolamine		821.164	174	1.49021e+06	1.69614e+06	1.47722e+06	1.55453e+06	122818	70910.9		1.8892e+06	2.01704e+06	1.57442e+06	1.82689e+06	227793	131520		1.5577e+06	2.40538e+06	1.81709e+06	1.92672e+06	434343	250775
11	Silanol, trimethyl-, phosphate (3:1)		831.691	299	4.74251e+06	5.90184e+06	5.36702e+06	5.33712e+06	580241	335012		4.96976e+06	6.94673e+06	5.90661e+06	5.94103e+06	988936	570979		6.12102e+06	8.60755e+06	6.02443e+06	6.91767e+06	1.46428e+06	845428
12	2-Deoxyerythritol		839.15	147	342947	379980	255779	326235	63764.8	36815.7		524282	598058	440999	521113	78577.6	45368.1		447126	678058	363956	496380	162741	93961.2
13	L-leucine		868.409	158	35444.2	55507.3	79201.1	56717.5	21903.5	12646.4		30697.8	35092.3	25627.9	30472.6	4736.21	2734.53		34744.2	40041.8	24269.3	33018.5	8026.61	4634.3
14	Niacin		870.282	78	21388	19568.3	15612	18856.1	2953.14	1705.04		14452	21359.7	29571.1	21794.3	7568.89	4370.03		19262	26113	17508.8	20961.3	4546.81	2625.18
15	proline		872.3	142	47336.8	74350.1	79321	67002.6	17211.5	9937.36		88028.5	98937	35461.5	74142.3	33939.7	19595.7		45714.3	89744.5	40223.6	58560.8	27145.1	15672.7
16	glycine		887.582	174	171172	193257	92376.5	152268	53030.3	30617.9		313639	366114	177620	285791	97283.6	56168.4		175650	259218	132220	189029	64547.5	37267.6
17	succinic acid		905.775	147	264193	291965	172983	243047	62246	35938.8		400787	408318	292527	367210	64787.6	37406.2		267395	391931	256944	305424	75099.9	43360.2
18	Ethylmalonic acid		925.027	147	16929.4	23639.9	14224.6	18264.6	4847.59	2798.84		26636.5	35069.1	14813.1	25506.2	10175.2	5874.82		21826.1	29642.5	30364.7	27277.7	4735.07	2733.87
19	Glyceric acid		932.5	147	42998.8	68566.2	35186.4	48917.1	17459.1	10080.3		57760.6	82093.6	36889.2	58914.5	22624.3	13062.5		22153	53669.3	37538	37786.8	15759.6	9099.08
20	Serine		982.509	73	1.77995e+06	2.31826e+06	1.28785e+06	1.79535e+06	515379	297563		1.99982e+06	2.66038e+06	1.37726e+06	2.01249e+06	641650	370468		1.77844e+06	2.78906e+06	1.60368e+06	2.05706e+06	639926	369472
21	L-tyrosine		1017.72	73	30900.9	63213.2	41213.2	45109.1	16504.7	9529.28		61468.9	65057.7	53173.1	59899.9	6095.65	3519.43		48367.6	81323.1	53050.1	60913.6	17829.6	10294.2
22	L-threonine		1023.32	73	922102	1.33796e+06	953750	1.07127e+06	231502	133661		684148	906572	526664	705795	190877	110206		784883	1.14482e+06	544134	824612	302307	174542
23	N,N,O-Triacetylhydroxylamine		1121.3	117				#DIV/0!	#DIV/0!	#DIV/0!		7475.9	7645.81	7513	7544.9	89.3328	51.5778		14922.6	14885.8	14849.1	14885.9	36.7553	21.2213		c	b	a
24	2-[2-[2-Methoxyethoxy]ethoxy-1,3-dioxalane		1154.94	73	106411	353198	134300	197970	135153	78032.9		289782	482273	211547	327867	139323	80440.6		183319	391081	181728	252043	120413	69522.7
25	Malic acid		1184.02	73	8.82556e+06	1.41857e+07	9.05361e+06	1.06883e+07	3.03101e+06	1.75e+06		1.52073e+07	1.44325e+07	9.90182e+06	1.31805e+07	2.86575e+06	1.65459e+06		1.07036e+07	1.32522e+07	9.12384e+06	1.10266e+07	2.08306e+06	1.20269e+06
26	asparagine 4		1199.48	100	625744	735807	355837	572463	195508	112880		298911	509827	116850	308529	196665	113548		199312	75816.1	37478.6	104202	84568.5	48827.1		a	ab	b
27	5-Ethoxy-3,4-dihydro-2H-pyrrole-2-carboxylic acid		1205.7	112				#DIV/0!	#DIV/0!	#DIV/0!					#DIV/0!	#DIV/0!	#DIV/0!		7589.95	8983.21	6144.03	7572.4	1419.67	819.674		b	b	a
28	salicylic acid		1207.97	267	61319.5	67041.5	44698.5	57686.5	11606.1	6700.97		48606.5	49754.7	48552	48971.1	679.245	392.174		126654	108545	45366.6	93522	42675.4	24639.4
29	3,9-Dioxa-2,10-disilaundecane		1211.07	143				#DIV/0!	#DIV/0!	#DIV/0!		46014.8	29521.1	11773.6	29103.2	17124.4	9887.07		8470.95	54902.1	194597	85990	96879.1	55934.8
30	L-Aspartic acid		1230.01	232	1.03726e+06	1.55795e+06	1.17877e+06	1.25799e+06	269229	155444		695976	991570	459739	715762	266467	153849		692391	1.16198e+06	381524	745298	392907	226852
31	pyrogallol		1251.77	239	148516	174370	168915	163934	13627.7	7868.2		143058	167592	123411	144687	22135.8	12780.5		148097	200773	139424	162765	33200.4	19168.8
32	Pentane		1262.6	73	129074	211325	134252	158217	46065.7	26596.8		176216	237847	149203	187755	45434.5	26232.4		141404	286655	186614	204891	74330.3	42915.9
33	3-hydroxybutyric acid		1289.05	73	397560	725925	347243	490242	205651	118736		669487	730904	437076	612489	154985	89483.3		411743	570150	305228	429040	133305	76966
34	Propylene glycol		1308.83	73	327007	553798	305752	395519	137485	79379.5		516191	874789	432688	607889	234882	135613		348447	726765	318866	464693	227443	131318
35	3-(1-Ethoxy-ethoxy)-butan-1-ol		1310.13	75	53260	49975.2	46238.3	49824.5	3513.29	2028.46		88087.9	151313	79506.4	106303	39215.9	22642		50311.7	104792	58263.3	71122.2	29428.3	16990.9
36	2-Butene-1,4-diol		1363.6	129	68128.9	101441	60003.9	76524.5	21957.1	12677.3		76243.5	138929	75550.9	96907.7	36392.9	21012.1		71504.7	95191.1	52266.7	72987.5	21500.6	12413.7
37	L-Glutamic acid		1372.35	73	4.07972e+06	4.86807e+06	3.02234e+06	3.99004e+06	926124	534713		2.97152e+06	4.20705e+06	1.98782e+06	3.05546e+06	1.112e+06	642030		2.35032e+06	3.97272e+06	1.15724e+06	2.49343e+06	1.41318e+06	815926
38	1,3-Dioxolane 1		1396.18	73	34215	34728.3	34990.7	34644.7	394.527	227.787		16333.6	14754.3	12581.4	14556.4	1883.93	1087.72		11634.9	28853.7	20180.1	20222.9	8609.46	4970.82		a	b	b
39	2-Butenedioic acid		1411.44	73	272092	443091	304174	339786	90891.8	52477.9		428337	765430	342787	512185	223449	129012		336188	503880	310657	383575	104966	60604.1
40	ribose		1431.21	103	298993	414362	182388	298581	115987	66967.3		233319	327265	263522	274702	47960	27690.5		290233	544496	447829	427519	128342	74100.6
41	asparagine 1		1438.78	73	4.85486e+06	6.79857e+06	3.62487e+06	5.09276e+06	1.60017e+06	923884		3.13148e+06	6.49987e+06	1.64e+06	3.75712e+06	2.48961e+06	1.43742e+06		2.54101e+06	1.43596e+06	666312	1.54776e+06	942336	544074
42	Levoglucosan 1		1481.23	204	16389.2	16372.2	10537.2	14432.9	3373.76	1947.9		12629.1	15778.9	15118.6	14508.9	1661.09	959.058		14108.6	14279.1	14448.7	14278.8	170.066	98.1906
43	fucose		1504.83	117	442593	649140	260846	450859	194279	112170		543945	751518	278598	524687	237047	136863		211771	402990	488093	367618	141516	81707
44	Inosose		1519.96	73	324936	347596	234630	302387	59763.1	34505.3		405209	520940	338485	421545	92317.9	53301.3		262559	348095	272411	294355	46800.4	27021
45	Glucose-1-phosphate		1559.73	69	2714.9	4731.35	6757.77	4734.67	2021.44	1167.11		11267.2	18855.4	14925.5	15016	3794.87	2191.03		14068	18877.1	16414.7	16453.3	2404.78	1388.44		b	a	a
46	D-(-)-Tagatofuranose		1568.49	217	75757.3	141994	110271	109341	33128.1	19127.1		218771	208095	212169	213012	5387.84	3110.76		191621	211077	170796	191165	20144.2	11630.6		b	a	a
47	Theanine 1		1568.91	159	70457.3	197507	98112.6	122026	66815.2	38576.9		156630	215796	92248.4	154892	61792.4	35676.9		87348.7	182284	126977	132203	47682.7	27530.4
48	glutamine		1574.15	156	170321	330284	122325	207643	108887	62867.9		660874	958599	109912	576462	430595	248611		130184	499016	100290	243164	222079	128221
49	Arabinofuranose		1577.05	217	167997	117228	80361.9	121862	44001	25404.8		141378	104167	81406.2	108984	30274.8	17479.7		138737	107682	57370.2	101263	41061.5	23707.6
50	Theanine 2		1583.14	111	1.2663e+06	2.45132e+06	1.24789e+06	1.65517e+06	689551	398124		2.01795e+06	2.53139e+06	1.18681e+06	1.91205e+06	678516	391753		1.32349e+06	2.36654e+06	1.44328e+06	1.71111e+06	570777	329548
51	2-Methoxyethanol		1600.81	89	23302.9	25178.5	19228.2	22569.9	3042.13	1756.43		25503	48956.7	23865.1	32775	14037.7	8104.91		22022	35092.1	17436	24850	9161.48	5289.54
52	2,3-Butanediol		1611.93	73	176307	278367	142557	199077	70710.4	40825.8		324590	297172	175358	265706	79436.2	45863.8		187492	342325	225923	251913	80622.4	46548.7
53	Shikimic acid		1625.15	204	909129	1.31116e+06	681920	967403	318642	183973		1.25458e+06	1.23467e+06	997757	1.16233e+06	142875	82491.3		931618	1.86231e+06	2.04452e+06	1.61282e+06	596929	344647
54	ornithine		1627.99	142	34197.4	118176	29341	60571.6	49946.3	28837.4		39321.4	389386	211069	213259	175042	101064		42089.5	51566.9	46661	46772.5	4739.66	2736.52
55	Citric acid		1632.45	273	854255	1.28267e+06	784034	973652	269908	155836		737210	1.18826e+06	688368	871281	275600	159122		513972	767588	385998	555853	194212	112132
56	Methyl galactoside		1634.95	204	464846	364292	380112	403084	54069.8	31218.1		271862	366345	264924	301044	56659.1	32713.1		238128	421312	183593	281011	124526	71897.3
57	citrulline		1639.4	157	23740.5	115393	46851	61994.8	47665.9	27520.7		24888.8	261490	140980	142453	118307	68306.9		30532.9	39384.6	34835.1	34917.5	4426.44	2555.68
58	fructose 1		1669.88	103				#DIV/0!	#DIV/0!	#DIV/0!		27123.2	37655.8	46745.7	37174.9	9820.1	5669.8		21919.8	39798.7	17227.2	26315.2	11910.4	6876.68		b	a	a
59	Caffeine		1680.54	194	7.25285e+07	7.69031e+07	5.25927e+07	6.73414e+07	1.29587e+07	7.48195e+06		7.0598e+07	7.60958e+07	6.78658e+07	7.15199e+07	4.19174e+06	2.42017e+06		7.13818e+07	7.16364e+07	5.43624e+07	6.57935e+07	9.90046e+06	5.7162e+06
60	quinic acid		1681.85	73	6.85201e+07	7.85215e+07	5.17483e+07	6.62633e+07	1.35285e+07	7.81093e+06		5.1699e+07	3.72336e+07	5.47762e+07	4.79029e+07	9.36716e+06	5.40829e+06		4.69874e+07	6.75972e+07	4.15312e+07	5.20386e+07	1.37475e+07	7.93737e+06
61	fructose 2		1696.95	103	3.87661e+06	5.21097e+06	1.48461e+06	3.52406e+06	1.88803e+06	1.09009e+06		3.37579e+06	3.78106e+06	1.71587e+06	2.95757e+06	1.09427e+06	631798		1.6193e+06	4.82934e+06	1.91918e+06	2.78927e+06	1.7731e+06	1.02373e+06
62	2-Keto-L-gulonic acid		1708.94	103	2.20307e+06	3.09098e+06	880719	2.05826e+06	1.11222e+06	642161		2.01267e+06	2.15033e+06	1.02089e+06	1.72796e+06	616202	355775		958246	2.93023e+06	1.16306e+06	1.68385e+06	1.08425e+06	626009
63	2,5-Dihydroxyacetophenone		1712.88	281	349181	136071	83769.9	189674	140591	81172.4		347789	618827	174012	380209	224172	129430		287354	1.22952e+06	1.01081e+06	842562	493102	284701
64	glucose		1718.42	205	107156	129261	70655.2	102358	29596.2	17087.9		162615	102398	65298.1	110104	49114	28356.8		52514.4	141258	68741.3	87504.4	47253.4	27282.5
65	Scyllo-Inositol		1720.35	318	27785.4	1242.66	17983.6	15670.6	13421.7	7749.25		28851.4	42648.4	28937.1	33479	7941.11	4584.93		37532.9	39092	28316.6	34980.5	5823.49	3362.29
66	glucose 2		1726.9	73	2.01339e+07	27195280	1.01477e+07	1.91589e+07	8.56551e+06	4.94545e+06		2.54377e+07	2.89394e+07	1.21557e+07	2.21776e+07	8.85407e+06	5.11205e+06		1.52655e+07	3.13332e+07	3.00414e+07	2.55467e+07	8.92719e+06	5.15426e+06
67	Gluconic lactone		1745.95	275	35155.9	53621.3	30610.1	39795.8	12187.1	7036.42		46536.8	61162.1	39527.5	49075.4	11038.4	6373.24		38407.6	47334.7	31768.1	39170.1	7811.28	4509.98
68	Bromosuccinic acid		1753.33	117	40300.7	70885.1	29955.7	47047.2	21282.4	12287.7		36216.3	77671.3	37772.3	50553.3	23497.8	13566.8		36294.4	67184.4	51388.5	51622.4	15446.4	8918.22
69	lysine		1755.99	156	17792.2	39085.6	22464.6	26447.5	11191.5	6461.6		15626	60581.3	9526.57	28577.9	27883	16098.7		16413.5	24078.4	15124.7	18538.9	4840.49	2794.74
70	sorbitol		1764.35	73	5.45806e+06	5.89026e+06	3.88524e+06	5.07786e+06	1.0552e+06	609238		4.47019e+06	5.88676e+06	4.0641e+06	4.80702e+06	956877	552469		4.71913e+06	3.18731e+06	1.30474e+06	3.0704e+06	1.7102e+06	987411
71	3,4-Methylenedioxymandelic acid		1775.08	223	207394	269485	185166	220682	43701.9	25232.1		260181	358524	282751	300486	51514.2	29742.6		396554	297882	180771	291736	108023	62368.8
72	Gallic acid		1797.33	281	3.69833e+06	4.14768e+06	2.99323e+06	3.61308e+06	581927	335986		3.79665e+06	4.48695e+06	3.51087e+06	3.93149e+06	501819	289734		3.65043e+06	4.96576e+06	3.74059e+06	4.11893e+06	734761	424227
73	Tetrahydrofuran		1801.7	71	13055.2	44491.8	13426.1	23657.7	18043.8	10417.9		43382.3	102273	39938.4	61864.7	35037.2	20229.4		44623.1	149445	96740.3	96936.3	52411.4	30260.6
74	Galactonic acid		1835.07	73	939119	1.21327e+06	607245	919879	303473	175215		929992	1.03879e+06	774659	914480	132746	76643		718741	1.24943e+06	800291	922821	285776	164998
75	Erythro-Pentonic acid		1861.28	73	638751	973554	456744	689683	262142	151352		695193	748817	444151	629387	162644	93905.5		598746	804627	577166	660179	125559	72493.9
76	1,2-Ethenediol		1882.97	73	170193	319136	119348	202893	103831	59948.4		240210	434530	187681	287474	130035	75077.7		163936	454311	332184	316810	145797	84178.2
77	mucic acid		1892.84	73	203559	435103	223824	287495	128233	74037.7		298825	500975	272660	357487	124951	72142.7		290663	559842	239371	363292	172138	99387.1
78	palmitic acid		1900.44	117	642803	513146	537349	564433	68940.9	39804.2		742581	564183	408681	571815	167081	96467		560345	1.0333e+06	330908	641518	358164	206792
79	Pentenoic acid		1910.87	143	28473.6	57544.1	99789.9	61935.9	35860.4	20704.6		36210	200836	78322.7	105123	85522.6	49378		50853.3	217990	124307	131050	83772.3	48367.4
80	myo-inositol 1		1947.22	73	3.02822e+07	4.25545e+07	2.34027e+07	3.20798e+07	9.70163e+06	5.6014e+06		3.7078e+07	5.21224e+07	3.41365e+07	4.11123e+07	9.6478e+06	5.57032e+06		3.83184e+07	3.79241e+07	2.34846e+07	3.32424e+07	8.45277e+06	4.88035e+06
81	N-Acetyl-beta-D-mannosamine		1966.91	205	154941	250098	137983	181007	60432.1	34891.5		121066	188064	93982.7	134371	48431	27962.5		179839	100083	91606.2	123843	48679.3	28105.8
82	d-Galactose 1		1970.51	319	42370.5	51143.8	37756.6	43757	6800.42	3926.34		43530	82495.7	43957	56660.9	22374.6	12918.3		54069.7	58473.1	22591.8	45044.9	19569.2	11298.6
83	á-Hydroxypyruvic acid		1982.62	73	1.07433e+06	1.51089e+06	1.04797e+06	1.21106e+06	259994	150112		1.18668e+06	1.95106e+06	1.15667e+06	1.43147e+06	450227	259946		1.10818e+06	1.53205e+06	720209	1.12015e+06	406052	234441
84	Sedoheptulose		1983.47	103	66655.1	66118.5	65070	65947.9	806.198	465.473		78105.3	139905	71786	96598.7	37637.1	21730.4		76636.3	109607	43180.9	76474.7	33213.2	19176.2
85	1,3-Dioxolane 2		2032.73	73	50255.5	51009.3	51394.8	50886.6	579.487	334.577		76251.6	109491	135587	107110	29739.4	17170.6		86076.4	305305	79383.2	156921	128547	74219
86	Phytol		2038.77	143	1.14125e+06	1.50166e+06	867624	1.17018e+06	318007	183607		1.08368e+06	1.70062e+06	1.05959e+06	1.2813e+06	363345	209783		1.08025e+06	1.73702e+06	612731	1.14333e+06	564792	326092
87	L-Tryptophan		2062.45	202	85611.5	110527	87571.6	94569.9	13853.6	7998.63		65975	151864	84642.9	100827	45173.9	26081.9		74901	119972	59512.7	84795.4	31420.8	18141.4
88	tryptophan		2075.08	202	124739	231832	180679	179083	53564.6	30926.4		86010.4	230264	214807	177027	79200.8	45727.9		105852	166942	135124	135972	30554	17640.9
89	linoleic acid		2076.51	67	50678.1	63353.4	41539	51856.9	10954.9	6324.98		78576.9	98642.3	53870.3	77029.9	22426	12948.1		66576.3	130463	45009.8	80683.1	44438.9	25657.6
90	α-Linolenic acid		2083.13	75	105675	145407	100766	117283	24479.9	14133.9		163885	201436	139657	168326	31128	17972.3		170133	302926	110526	194528	98492.7	56866.5
91	stearic acid		2112.13	117	217995	157946	228905	201615	38210.1	22061.3		286724	195415	123694	201944	81711.2	47177.3		193814	538587	90040.1	274147	234816	135575
92	Methyl-4-O-methyl-à-D-glucopyranoside		2174.39	73	803310	1.18133e+06	634549	873063	279984	161654		1.09602e+06	1.52224e+06	961159	1.19314e+06	292877	169098		1.11387e+06	1.51008e+06	721736	1.11523e+06	394175	227584
93	Glyceryl-glycoside		2183.66	204	351620	381718	309274	347537	36394.1	21012.8		325125	460699	338377	374734	74742.3	43153.8		359244	343750	198369	300454	88747.3	51239.8
94	glucose-6-phosphate		2185.02	387	20282.9	36715.5	22241.3	26413.2	8975.59	5182.21		35309.6	47865.1	33320.3	38831.6	7886.14	4553.2		28744.5	63644.2	27237.4	39875.4	20598.2	11892.7
95	D-(+)-Galacturonic acid		2244.39	73	3.63449e+06	4.89652e+06	2.94255e+06	3.82452e+06	990750	572026		3.92216e+06	4.97328e+06	3.48296e+06	4.12614e+06	765810	442153		3677137	4.99857e+06	1.96342e+06	3.54637e+06	1.52179e+06	878634
96	Myo-Inositol 2		2275.7	73	229613	426618	236224	297485	111881	64596.4		365808	760280	384672	503587	222503	128466		379473	925066	265692	523411	352465	203502
97	Butanal		2297.31	73	1.27483e+06	2.68902e+06	1.25374e+06	1.7392e+06	822637	474964		2.03536e+06	3.17816e+06	1.57558e+06	2.26304e+06	825191	476438		1.62014e+06	3.11519e+06	1.04538e+06	1.9269e+06	1.06846e+06	616893
98	Glycerol		2309.31	73	691575	1.25908e+06	600700	850451	356786	205996		1.08572e+06	1.70509e+06	977707	1.25617e+06	392508	226621		967910	1.68328e+06	673490	1.10823e+06	519311	299833
99	2-Methoxy-1,3-dioxolane		2334.32	73	86552.1	138437	113999	112996	25957.1	14986.8		117017	169524	64764.7	117102	52379.8	30242.4		94402.7	166285	129907	130198	35942	20751.7
100	benzene		2355.11	73	441911	505942	205117	384323	158465	91492.4		534410	682168	294402	503660	195703	112992		610234	714427	251996	525552	242567	140051
101	á-D-Xylopyranose		2368.69	117	26409.9	44495.1	35920	35608.3	9046.65	5223.24		15695.5	30820.9	23029.5	23181.9	7563.83	4367.11		21886	27752.7	13968	21202.2	6917.76	3994.09
102	á-L-Galactopyranoside		2374.87	204	93134.9	23343.6	88938.3	68472.3	39138.9	22597.5		103566	122613	64749.2	96976.1	29489.5	17026.2		66344.4	147273	186131	133250	61112.3	35284.2
103	1,3-Dioxolane 3		2391.09	73	34746.6	35982.1	28310.4	33013	4119.18	2378.28		82382.3	88668.6	95205.3	88752.1	6411.89	3702.02		82511.7	162262	121984	122253	39876.1	23023.1		b	a	a
104	á-L-(-)-Fucopyranose		2399.08	73	278348	401924	214752	298342	95174.5	54950.6		212268	258465	132718	201150	63606.5	36724.3		191652	294709	145147	210503	76542.1	44192.9
105	Deoxyglucose		2403.71	73	512297	530567	362724	468529	92084.6	53166.6		475481	683157	438934	532524	131726	76054		489660	815332	241695	515562	287694	166105
106	Malonic acid		2410.39	73	45768.5	63517.7	29572.3	46286.2	16978.6	9802.89		69042.6	111128	73409	84526.5	23140.8	13360.7		117212	183032	149608	149950	32911.5	19002		b	b	a
107	D-Galactose 2		2437.7	204	31102.6	31569.1	31807.7	31493.1	358.638	207.066		30857.9	49721.6	29618.6	36732.7	11265.8	6504.5		35053.7	34967.1	34881	34967.3	86.3392	49.8494
108	á-D-Galactopyranoside		2440.57	254	16822.5	19871.1	15739.9	17477.9	2142.16	1236.81		12335.6	17191.5	19096.6	16207.9	3486.12	2012.77		16655.1	12968.3	5315.02	11646.1	5784.49	3339.77
109	L-Phenylalanine		2459.44	178	20588.9	30660.6	19469.4	23573	6163.53	3558.62		33270.9	45010.3	26720.4	35000.5	9266.82	5350.36		17142.6	36208.6	12588.5	21979.9	12531	7235.01
110	D-(+)-Turanose		2489.65	217	2.91019e+07	3.26242e+07	2.22116e+07	2.79792e+07	5.2963e+06	3.05791e+06		2.3284e+07	2.87523e+07	2.3926e+07	2.53208e+07	2.98907e+06	1.72579e+06		2.72336e+07	2.79929e+07	1.83802e+07	2.45356e+07	5.34421e+06	3.08557e+06
111	D-(+)-Cellobiose		2500.8	204	2382.06	35410.5	25383	21058.5	16933.5	9776.87		46591.8	40460.1	25953.3	37668.4	10598.7	6119.33		24501.7	27402.5	13771.5	21891.9	7180.49	4145.78
112	lactose 1		2528.91	73	5.99186e+06	5.49414e+06	2.71734e+06	4.73445e+06	1.7645e+06	1.01877e+06		7.6333e+06	8.72212e+06	3.54201e+06	6.63248e+06	2.73123e+06	1.57692e+06		5.74359e+06	7.16916e+06	4.02819e+06	5.64698e+06	1.57271e+06	908032
113	cellobiose		2554.91	73	1.94715e+06	2.08072e+06	1.37429e+06	1.80072e+06	375291	216681		1.26284e+06	1.59327e+06	1.55431e+06	1.47014e+06	180582	104262		1.15923e+06	1.76866e+06	827721	1.25187e+06	477262	275555
114	trehalose		2575.09	191	161430	159775	110481	143896	28949.7	16714.6		115372	123281	58755.7	99136.3	35193.5	20319.6		95734.6	50431.9	23714.4	56627	36407.5	21020.5		a	ab	b
115	Lactobionic Acid		2586.06	73	6.42511e+07	9.5918e+07	4.81978e+07	6.94556e+07	2.42821e+07	1.40197e+07		7.67491e+07	1.354e+08	7.28053e+07	9.49849e+07	3.50562e+07	2.02403e+07		7.76892e+07	1.48005e+08	7.97846e+07	1.01826e+08	4.00057e+07	2.3098e+07
116	maltose		2599.75	204	21797.7	27085.2	24790.8	24557.9	2651.44	1530.85		25946.5	25678	18756.4	23460.3	4075.9	2353.29		26751.4	40783	17543.6	28359.3	11702.8	6756.84
117	D-Xylose		2611.02	191	92992.8	154266	68984.9	105414	43976.5	25390.6		132311	240336	76418.3	149688	83329.3	48111.6		131820	194379	111249	145816	43296.4	24997.9
118	D-Myo-Inisitol		2619.64	318	11610.9	1426.07	10246.5	7761.14	5528.58	3192.02		34363.5	49001	20789.1	34717.9	14109.3	8146.23		28992.3	66624	16607.1	37407.8	26048.8	15039.7
119	prunin		2659.58	458	17401.6	14319	12455	14725.2	2498.18	1442.37		11110.5	11252.8	8103.52	10155.6	1778.58	1026.89		10701.6	11846.2	12985.2	11844.3	1141.79	659.233		a	b	ab
120	D-Xylopyranose		2664.22	204	145551	262717	123092	177120	74974.7	43287.9		234061	216717	275217	241998	30046.6	17347.9		227009	253878	116257	199048	72947.2	42117.3
121	Epicatechin		2674.75	73	6.88543e+07	8.43234e+07	6.09441e+07	7.13739e+07	1.18915e+07	6.86577e+06		7.14334e+07	8.21144e+07	6.84768e+07	7.40082e+07	7.17414e+06	4.14211e+06		8.44922e+07	1.13289e+08	6.63092e+07	8.80302e+07	2.36889e+07	1.36772e+07
122	Benzoic acid 2		2695.01	297	266020	267703	254773	262832	7030.05	4058.92		238385	196894	147381	194220	45561	26305.4		266410	265752	265098	265754	656.184	378.859		a	b	a
123	D-Lyxose		2705.71	204	48930.5	92737.5	41294.6	60987.6	27760.1	16027.8		53679.1	94897.6	40121.2	62899.3	28528.5	16471.4		74460.9	69062.1	41438.5	61653.8	17713.8	10227.4
124	Epigallocatechin 1		2731.01	204	68122	95463.9	60624.1	74736.6	18337.6	10587.5		125980	118343	152376	132233	17857.5	10310.3		108164	117124	55794.8	93694.3	33126.3	19126		b	a	ab
125	Epigallocatechin 2		2736.66	575	142125	113297	96584.3	117336	23037.4	13301		149758	185810	147385	160984	21532.7	12432.3		114296	183127	118104	138509	38687.3	22336.8
126	Galactinol		2746.26	204	371007	632519	263262	422263	189889	109636		314821	464516	195799	325045	134650	77742.7		273036	382297	136851	264061	122969	70998.4
127	Vanillylmandelic acid		2753.79	297	12976.2	9512.97	5899.38	9462.84	3538.66	2043.11		12657.9	17641.1	12148.3	14149.1	3034.91	1752.26		11450.2	28442	19882.9	19925	8495.95	4905.29
128	Galactinol		2774.13	204	3.0799e+06	3.33144e+06	2.25262e+06	2.88799e+06	564436	325887		2.98109e+06	3.07472e+06	1.3409e+06	2.46557e+06	975118	563001		1.09639e+06	1.98667e+06	644777	1.24261e+06	682791	394221		a	ab	b
129	Benzenamine		2787.04	219	10472.1	10629.2	10709.5	10603.6	120.752	69.718		12334.8	12615.1	12396	12448.6	147.394	85.1003		13480.8	22937.5	18147.7	18188.7	4728.48	2730.07		b	b	a
130	2-Methyl-3-buten-2-ol		2824.14	73	130227	105867	80155.9	105417	25038.4	14456.4		198608	246233	239754	228198	25830.3	14913.6		273718	560881	458019	430873	145494	84003.3		b	b	a
131	à-Tocopherol		2889.96	236	99702.2	137213	70124.6	102347	33622.4	19412.5		134416	79994.6	58798.7	91069.8	39006.2	22520.9		179973	176684	177668	178108	1688.4	974.826		b	b	a
132	Levoglucosan 2		2940.73	111	116786	164130	84218.2	121711	40182.8	23200.2		87412.3	131781	104515	107903	22377.7	12920.2		113187	126282	32949.4	90806.2	50531.5	29175.3
133	L-Rhamnose		2944.37	91	375086	584693	243033	400937	172291	99475.2		604466	610609	474508	563194	76866.2	44380		382942	453887	228715	355181	115124	66468.9
134	à-D-Xylopyranose		2944.82	105	16741.3	16992.4	17120.8	16951.5	193.041	111.455					#DIV/0!	#DIV/0!	#DIV/0!		16176.4	20736.3	9687.61	15533.4	5552.34	3205.74		a	b	a
135	Ethyl à-D-glucopyranoside		3010.69	204	429970	825105	356970	537348	251863	145417		698453	787255	716294	734001	46974.2	27121.4		544190	638266	320063	500840	163471	94382.9
136	5-Methyluridine		3020.85	73	496982	498809	234988	410260	151792	87640		698601	366012	440411	501675	174553	100781		596214	1.07941e+06	395659	690429	351478	202932
137	Stigmasterol		3035.95	55	334569	454393	233207	340723	110721	63926.9		354240	575675	267453	399123	158937	91765.2		325328	784596	180678	430201	315322	182057
138	raffinose		3068.64	73	1.9382e+07	1.3311e+07	1.43568e+07	1.56833e+07	3.2456e+06	1.8739e+06		6.63246e+06	7.67971e+06	7.44593e+06	7.2527e+06	549715	317388		5.68436e+06	1.53428e+07	4.22616e+06	8.41778e+06	6.04143e+06	3.48812e+06		a	b	ab
139	á-Sitosterol		3079.81	55	148833	170890	104607	141443	33753.6	19488.2		46591.8	170229	89360	102060	62789.5	36252.6		180754	288468	62487.8	177237	113031	65260.4
140	Lactulose		3104.86	73	212859	263756	143960	206858	60122.5	34712.8		226959	269551	241173	245894	21684.9	12520.2		208559	446783	106317	253886	174701	100866
141	Melezitose		3130.42	73	580213	647835	436904	554984	107705	62185.3		484973	558096	547369	530146	39486.9	22798.5		393486	863628	264213	507109	315448	182129
142	1,3-Dioxolane		3142.6	73	48620.4	49349.7	49722.7	49230.9	560.634	323.691		47151.4	48223.1	47385.4	47586.6	563.433	325.308		68652.4	51651.5	34734.3	51679.4	16959.1	9791.61
143	1,3-Dioxolane-2-methanol		3296.34	73	80351.6	169121	126286	125253	44393.8	25631.6		128017	295117	87299.1	170145	110128	63584.1		145832	1.01617e+06	138948	433651	504491	291277
144	Formamide		3321.58	73	497619	990347	502924	663630	282958	163370		695876	1.17738e+06	633528	835595	297631	171843		705488	431149	338549	491729	190823	110175
145	1-Butanamine		3333.08	73	229298	297743	169000	232014	64414.9	37191.1		272981	201030	212134	228715	38735.4	22364.5		349164	472579	223473	348405	124555	71914
146	3-Hydroxy-3-phenylbutan-2-one		3361.86	73	421557	628392	532127	527359	103500	59757.4		436047	877646	489984	601226	240902	139089		544074	662495	257881	488150	208023	120106

## Sheet: significant
Supplementary Data 6. Chemically identified metabolit peak area from GC-TOF MS platform
			R.T.(S)	Mass	Peak area							Peak area							Peak area
					HD_0-1	HD_0-2	HD_0-3	average	SD	SE		HD_1-1	HD_1-2	HD_1-3	average	SD	SE		HD_3-1	HD_3-2	HD_3-3	average	SD	SE		ANOVA
1	2-hydroxypyridine		404.908	152	696988	1.06663e+06	988387	917334	194794	112468		733575	942196	709299	795023	128032	73921.2		789781	1.12847e+06	734097	884118	213443	123235		a	b	a
9	benzoic acid 1		788.475	105	11174.2	15991.5	13769.9	13645.2	2411.08	1392.08		11337.8	20128.8	14764.2	15410.2	4430.94	2558.28		23228.3	21239.5	25040.5	23169.4	1901.14	1097.66		b	b	a
23	N,N,O-Triacetylhydroxylamine		1121.3	117				#DIV/0!	#DIV/0!	#DIV/0!		7475.9	7645.81	7513	7544.9	89.3328	51.5778		14922.6	14885.8	14849.1	14885.9	36.7553	21.2213		c	b	a
26	asparagine 4		1199.48	100	625744	735807	355837	572463	195508	112880		298911	509827	116850	308529	196665	113548		199312	75816.1	37478.6	104202	84568.5	48827.1		a	ab	b
27	5-Ethoxy-3,4-dihydro-2H-pyrrole-2-carboxylic acid		1205.7	112				#DIV/0!	#DIV/0!	#DIV/0!					#DIV/0!	#DIV/0!	#DIV/0!		7589.95	8983.21	6144.03	7572.4	1419.67	819.674		b	b	a
38	1,3-Dioxolane 1		1396.18	73	34215	34728.3	34990.7	34644.7	394.527	227.787		16333.6	14754.3	12581.4	14556.4	1883.93	1087.72		11634.9	28853.7	20180.1	20222.9	8609.46	4970.82		a	b	b
45	Glucose-1-phosphate		1559.73	69	2714.9	4731.35	6757.77	4734.67	2021.44	1167.11		11267.2	18855.4	14925.5	15016	3794.87	2191.03		14068	18877.1	16414.7	16453.3	2404.78	1388.44		b	a	a
46	D-(-)-Tagatofuranose		1568.49	217	75757.3	141994	110271	109341	33128.1	19127.1		218771	208095	212169	213012	5387.84	3110.76		191621	211077	170796	191165	20144.2	11630.6		b	a	a
58	fructose 1		1669.88	103				#DIV/0!	#DIV/0!	#DIV/0!		27123.2	37655.8	46745.7	37174.9	9820.1	5669.8		21919.8	39798.7	17227.2	26315.2	11910.4	6876.68		b	a	a
103	1,3-Dioxolane 3		2391.09	73	34746.6	35982.1	28310.4	33013	4119.18	2378.28		82382.3	88668.6	95205.3	88752.1	6411.89	3702.02		82511.7	162262	121984	122253	39876.1	23023.1		b	a	a
106	Malonic acid		2410.39	73	45768.5	63517.7	29572.3	46286.2	16978.6	9802.89		69042.6	111128	73409	84526.5	23140.8	13360.7		117212	183032	149608	149950	32911.5	19002		b	b	a
114	trehalose		2575.09	191	161430	159775	110481	143896	28949.7	16714.6		115372	123281	58755.7	99136.3	35193.5	20319.6		95734.6	50431.9	23714.4	56627	36407.5	21020.5		a	ab	b
119	prunin		2659.58	458	17401.6	14319	12455	14725.2	2498.18	1442.37		11110.5	11252.8	8103.52	10155.6	1778.58	1026.89		10701.6	11846.2	12985.2	11844.3	1141.79	659.233		a	b	ab
122	Benzoic acid 2		2695.01	297	266020	267703	254773	262832	7030.05	4058.92		238385	196894	147381	194220	45561	26305.4		266410	265752	265098	265754	656.184	378.859		a	b	a
124	Epigallocatechin 1		2731.01	204	68122	95463.9	60624.1	74736.6	18337.6	10587.5		125980	118343	152376	132233	17857.5	10310.3		108164	117124	55794.8	93694.3	33126.3	19126		b	a	ab
128	Galactinol		2774.13	204	3.0799e+06	3.33144e+06	2.25262e+06	2.88799e+06	564436	325887		2.98109e+06	3.07472e+06	1.3409e+06	2.46557e+06	975118	563001		1.09639e+06	1.98667e+06	644777	1.24261e+06	682791	394221		a	ab	b
129	Benzenamine		2787.04	219	10472.1	10629.2	10709.5	10603.6	120.752	69.718		12334.8	12615.1	12396	12448.6	147.394	85.1003		13480.8	22937.5	18147.7	18188.7	4728.48	2730.07		b	b	a
130	2-Methyl-3-buten-2-ol		2824.14	73	130227	105867	80155.9	105417	25038.4	14456.4		198608	246233	239754	228198	25830.3	14913.6		273718	560881	458019	430873	145494	84003.3		b	b	a
131	à-Tocopherol		2889.96	236	99702.2	137213	70124.6	102347	33622.4	19412.5		134416	79994.6	58798.7	91069.8	39006.2	22520.9		179973	176684	177668	178108	1688.4	974.826		b	b	a
134	à-D-Xylopyranose		2944.82	105	16741.3	16992.4	17120.8	16951.5	193.041	111.455					#DIV/0!	#DIV/0!	#DIV/0!		16176.4	20736.3	9687.61	15533.4	5552.34	3205.74		a	b	a
138	raffinose		3068.64	73	1.9382e+07	1.3311e+07	1.43568e+07	1.56833e+07	3.2456e+06	1.8739e+06		6.63246e+06	7.67971e+06	7.44593e+06	7.2527e+06	549715	317388		5.68436e+06	1.53428e+07	4.22616e+06	8.41778e+06	6.04143e+06	3.48812e+06		a	b	ab
